# Supplementary material for: Global transcriptome landscape of the rabbit protozoan parasite Eimeria stiedae
Source: Parasit Vectors. 2021 Jun 7;14:308. doi: 10.1186/s13071-021-04811-5 (PMC8186055; doi:10.1186/s13071-021-04811-5)
Supplement: Supplementary file 2 — Additional file 2: Table S2. RNA-Seq mapped read counts by full-length transcripts obtained from SMRT sequencing. [file 13071_2021_4811_MOESM2_ESM.xlsx]

## Sheet: Sheet1
Additional file 2: Table S2. RNA-seq mapped read counts by full-length transcripts obtained from SMRT sequencing
Sample codes	Sequencing abbreviation (3 replicates)	Total PE reads	Total mapped reads	Multiple mapped reads
201918#1	W1	30384703	21,893,887(72.06%)	19,387,353(63.81%)
201918#2	W2	24637803	16,020,122(65.02%)	13,446,104(54.58%)
201918#3	W3	29169856	20,171,869(69.15%)	17,405,550(59.67%)
201918#4	B1	28237223	21,608,873(76.53%)	19,149,301(67.82%)
201918#5	B2	26518077	20,281,533(76.48%)	17,956,586(67.71%)
201918#6	B3	26137387	19,845,426(75.93%)	17,590,102(67.30%)
201929#1	M1	57960987	34,459,376(68.08%)	36,519,315(63.00%)
201929#2	M2	52291482	38,448,627(73.53%)	34,538,388(66.05%)
201929#3	M3	49366526	30,331,911(61.44%)	32,490,623(65.82%)
201936#1	G1	57571760	32,604,352(65.31%)	38,341,030(66.60%)
201936#2	G2	52578437	40,218,159(76.49%)	35,146,098(66.85%)
201936#3	G3	53254411	34,377,353(64.55%)	35,607,384(66.86%)
