# Supplementary material for: Global transcriptome landscape of the rabbit protozoan parasite Eimeria stiedae
Source: Parasit Vectors. 2021 Jun 7;14:308. doi: 10.1186/s13071-021-04811-5 (PMC8186055; doi:10.1186/s13071-021-04811-5)
Supplement: Supplementary file 3 — Additional file 3: Table S3. Normalized FPKM (fragments per kilobase per million mapped reads) read counts by full-length transcripts obtained from SMRT sequencing. [file 13071_2021_4811_MOESM3_ESM.xlsx]

## Sheet: Sheet1
Additional file 3: Table S3. Normalized FPKM counts by full-length transcripts obtained from SMRT sequencing
Sample	Expressed counts	Reference counts	Pecentage and FPKM ranges of mapped read counts
			0	0~1	1~3	3~15	15~60	>60
W1	9411	12582	3,171(25.20%)	986(7.84%)	972(7.73%)	2,328(18.50%)	3,064(24.35%)	2,061(16.38%)
W2	9369	12582	3,213(25.54%)	812(6.45%)	809(6.43%)	2,395(19.04%)	3,225(25.63%)	2,128(16.91%)
W3	9552	12582	3,030(24.08%)	978(7.77%)	838(6.66%)	2,451(19.48%)	3,143(24.98%)	2,142(17.03%)
B1	9742	12582	2,840(22.57%)	525(4.17%)	720(5.72%)	3,102(24.65%)	3,592(28.55%)	1,803(14.34%)
B2	9716	12582	2,866(22.78%)	512(4.07%)	741(5.89%)	3,016(23.97%)	3,630(28.85%)	1,817(14.44%)
B3	9695	12582	2,887(22.95%)	462(3.67%)	736(5.85%)	3,054(24.27%)	3,621(28.78%)	1,822(14.48%)
M1	9501	12582	4,681(37.21%)	807(6.41%)	1,085(8.62%)	2,535(20.15%)	2,115(16.81%)	1,359(10.80%)
M2	9795	12582	4,787(38.05%)	576(4.58%)	1,196(9.51%)	2,040(16.21%)	2,486(19.75%)	1,497(11.90%)
M3	9231	12582	5,351(42.53%)	654(5.20%)	1,206(9.59%)	1,606(12.76%)	2,320(18.44%)	1,445(11.48%)
G1	9799	12582	5,483(43.58%)	403(3.20%)	656(5.21%)	2,062(16.39%)	2,359(18.75%)	1,619(12.87%)
G2	9981	12582	5,601(44.52%)	398(3.16%)	682(5.42%)	1,954(15.53%)	2,308(18.34%)	1,639(13.03%)
G3	9925	12582	4,657(37.02%)	457(3.63%)	799(6.35%)	2,482(19.73%)	2,440(19.39%)	1,747(13.88%)
