# Supplementary material for: Global transcriptome landscape of the rabbit protozoan parasite Eimeria stiedae
Source: Parasit Vectors. 2021 Jun 7;14:308. doi: 10.1186/s13071-021-04811-5 (PMC8186055; doi:10.1186/s13071-021-04811-5)
Supplement: Supplementary file 4 — Additional file 4: Table S4. The quantitative real-time reverse transcription PCR (qRT-PCR) primers used for RNA-Seq validation. [file 13071_2021_4811_MOESM4_ESM.xlsx]

## Sheet: Sheet1
Additional file 4: Table S4. The quantitative real-time reverse transcription PCR (qRT-PCR) primers used for RNA-seq validation
Transcript ID	Primer F (5'-3')	Primer R (5'-3')	Product size (bp)
Transcript_29585	ACGGACCTGCTGTCGGTGATC	CCCCACTGTGTTTGAGCGGTAC	103
Transcript_26834	CCCCACTGTGTTTGAGCGGTAC	GCAGGCGGTCATAGTCGTCTTG	104
Transcript_24359	GACCTCCTTCGCAGCCATCAAC	CTGTGGAAGTCGAGTAGCAAGAGC	84
transcript/9986	AAGCGGTCAAACAGGCGACTTAC	GTGGGTCCATAGCAAACGAGTGAG	136
transcript/998	GCAGCAGCACCAGCACTAGC	CACGCCACACCTCTCCATAAGC	81
transcript/9975	GAACGCTCGACGCTGGTGAAG	TGTGTGATCTCCCTCCGCTCTG	115
Transcript_21787	AAGACCGAGACCCAGATCAGCAG	CAGCCCTTCCAGCACCTTCATC	87
Transcript_20944	TGACCTCGCCGCAGTTCCAG	AAACGCTTCCACATCGCCCTTG	140
Transcript_20685	GGGCAAGAAGCGGAAGAAGGTC	ATCTCGGGGAACGGCAGGTC	126
transcript/9963	CGAGCAGAAGACGAACCACGAC	AGTGAGAAACAGCGGGCAAACC	83
transcript/996	ATGGCTTGCATCCTCTTGTTGACC	TGTGCGGCGAGTTCGTCTAATTC	103
transcript/9959	TCTTCTGGGAGCCTTCTTCCTAGC	CCTGGAGCCTGCGTTGTTCAC	82
transcript/9956	CACCTTACGACCTGAACGCTGAC	AGACTCAACGCAGATGCCATTCG	113
Transcript_20428	TCCTCCCATTCCTGTCACCATCC	CCTCCTCCTCCTTCTCCTTCTTGG	107
transcript/9902	CAGCAGCAGCAGCAGAAGAGG	TTGCGTCAAGAGGTGAAAGAGGTC	81
transcript/9900	AGGCGGCAAATGATGACGACTC	GCCACGACTGCTGAGGATTTACC	121
transcript/99	CAGCGAAGGAAGCGACAAGAGG	CGAAGGCAGCATCAAATCCAAAGC	117
Transcript_19452	GCCTCCACCTAGACCCACCAC	GTCCTGCCTCTGCTTTGCTTCC	136
Transcript_17375	AGCAAGAGCCAAGGAGGTGAGG	GCGGTGCTGAAGTCGTAGTCG	122
transcript/9910	CGCCTGCTGCTGCTTCTGAG	ACTCCTCGTTGCCCTCCTTTCC	81
transcript/9908	AAGAGGTTGCGAGGAGAGGACTG	CGATGCTGCTGCGTAGGTCAC	95
transcript/9903	CGCTACGAACGCTGGAGATGTG	CGGTTTGCCCACGACGAGATG	145
Transcript_17067	CTGGACGCAGGAGATGGAGGAG	GCACAAGGGCTTTAATGGCATTGG	120
Transcript_14534	ACTACCTGCTGGAGATGCTCTGG	ATGATGGCGTCCGTGAAGTCTG	95
Transcript_11308	CATCACCGTGTCGCCGTTCTC	AGGTTGAACTGGATGCTGGTGTTG	105
transcript/9974	AGACGGAGTGGCAGTGGTGAG	CGAGCTGAGGAGAAGAGTGAGAGG	112
transcript/9973	CTCGCCGAAGACGCAGAAACC	CGCCCCTCTTGCTCGTGAATATC	122
transcript/9971	GGCTTTGTGATTGTGGCGGATTTC	TGGCATTGAGTTCAAGTCGGAGTG	136
transcript/9967	CTTCGCTGCTGCCTCTGCTG	TCATCTGAATGCCGTGCCAACC	93
Transcript_27850	GTGACGCAGCACGAGCAGAC	CGAAGGTGTTGTTGGCGATCTCC	91
transcript/9920	AGCCGCACTATTGTTTCGTCTGTC	GCCTCAAACGTAGCGAGCCTAAG	125
transcript/992	CCTCTGATGCTGGACAAGTGGTTC	GAAGGAAGCGTGGCGTTGGAG	96
transcript/9913	CGGCTGGAGAAAGACTACGTGTTG	CTTGGCGGCTCTTGAGGGATAAAC	111
Transcript_27225	CTGGACATTGCCCTTGCCTCTG	TGGAACCAACAAGCGGAGAATCG	94
transcript/9899	AACGGTGCGACTGCTGCTTC	TGCTGCTGCTGCTGTGTTGG	97
transcript/9897	ACGACAACTCGGACTACCTCAGAC	GAAGGCTCGCACTACGCAGAAG	86
Transcript_25995	AGCTGCTCCTGGACTTCTAGTGG	GTGTGCTGGCTGGACTGCTG	104
transcript/9999	CCACATCGGCGATCAAGAGGAAG	TGCTGCTGTTGCTGCTGCTG	132
transcript/9996	TCTGCTGGTCTTCCTCCGTCTTC	TCCTGCTCTTCGCCGTCTCTTC	100
transcript/999	GCTGACAGTGCTGGTTGGAAGG	AGCTGCGTCGCCATGTTGAAG	80
Transcript_25909	CTGTTCCGCTGTTCAAGGTCTACG	GTCACTTGCTGCTGGCTCTCTTC	105
Transcript_6364	CTGACACGCACGAGAAGACTTGG	AGAGACGAAGAGGTGAGCAGACAG	82
transcript/9955	ACCACCGAAATCAAGAAGGCGTAC	GCTCAGCACTTCATAGGCGTAGG	120
transcript/9954	CGAGCTTCACCGCAACTCAGTC	ACGGAGGCTGGCAGTAGGAAC	95
transcript/9937	GGTCACGCATCCCTCATCACTTG	CGTCGTTGTCCGCTGCCATAG	92
transcript/9934	CTGGTGGTTCGGCGGATGATG	TGAACAGCACAGCGAGCAAGTC	117
transcript/9930	ATCAGCAGAGGTCCAGAGTCACG	GGCAAGCGAAGGAGTCTCAACAG	88
transcript/9953	CGCCAATCGCTCTCACAGGATG	TGAACCTCGTGGTGCTGAACAATC	134
transcript/9952	CATGTGGAATGCGTGTTCGTTGTG	CGCCAATAGGAGGAAAGCAGACAG	87
Transcript_21822	CGCCTCCATTAATCGCATCTACGG	AGCAGTTGAAGCAGTCGGTGAAG	95
transcript/9946	GCACATCCTTCCCTTCGCTGAC	CCTTGAACTCCACGCCTCTGAATG	146
transcript/9945	TCTCCAGGCGACTCTCCAACAAG	TTAGGCGGTGAGGGCGTCTTC	116
transcript/9941	CGCCACTCCTCTCAATGCTGTC	CGTTCCATCCACCTTCGCTCTTC	135
transcript/993	CAGGCAATCGCTACCGCTCAC	ACTTCTCCTTCCTCGCCCATCC	131
transcript/9927	ACTGACGTACAGGAAGGAGGAGAC	GTGCCGCTTGCTGAAGGAGAC	83
transcript/9923	GAAGGCAGAGCAAGCAGCAGAG	AGCTCCTGGTCGGCGTTCTC	96
transcript/9921	CTGCCTGCGGTGTTCGACTTC	GGCGTTGTGGCTGACATCTGAG	129
transcript/9938	CTTGCGTGTGCGGAGAAGACC	TTTGGACTTGGGAATGCCTTGGG	120
Transcript_14918	TTGGCTGTGATGCTGCGTCTG	CTGCGGCGAAGATGATCCACTC	112
Transcript_6700	CAGGCAATCGCTACCGCTCAC	ACTTCTCCTTCCTCGCCCATCC	131
