# Supplementary material for: Global transcriptome landscape of the rabbit protozoan parasite Eimeria stiedae
Source: Parasit Vectors. 2021 Jun 7;14:308. doi: 10.1186/s13071-021-04811-5 (PMC8186055; doi:10.1186/s13071-021-04811-5)
Supplement: Supplementary file 5 — Additional file 5: Table S5. Summary of the Iso-Seq transcriptome for Eimeria stiedae. [file 13071_2021_4811_MOESM5_ESM.xlsx]

## Sheet: Sheet1
Additional file 5: Table S5. Summary of the Iso-Seq transcriptome for Eimeria stiedae
Feature	Value
Total base (bp)	21313777289
Total reads	645877
Read N50 (bp)	63757
Subreads number	20769372093
Average length (bp)	1713
Total base (bp) of consensus reads	869871194
Number of consensus reads	456652
Number of reads with 5' and 3' primers	393346
Non-concatamer reads with 5' and 3' primers	386035
Non-concatamer reads with 5' and 3' primers and poly-A tail	385471
Mean length of full-length non-chimeric reads	1904
