# Supplementary material for: Global transcriptome landscape of the rabbit protozoan parasite Eimeria stiedae
Source: Parasit Vectors. 2021 Jun 7;14:308. doi: 10.1186/s13071-021-04811-5 (PMC8186055; doi:10.1186/s13071-021-04811-5)
Supplement: Supplementary file 6 — Additional file 6: Table S6. Assembly completeness as assessed using BUSCO in the coccidia lineage. [file 13071_2021_4811_MOESM6_ESM.xlsx]

## Sheet: Sheet1
Additional file 6: Table S6. Assembly completeness as assessed using BUSCO in the coccidia lineage
Feature	Value (%)
Complete and single-copy BUSCOs	42.83
Complete and duplicated BUSCOs	54.38
Complete BUSCOs	97.21
Fragmented BUSCOs	1.79
Missing BUSCOs	1.00
