# Supplementary material for: Global transcriptome landscape of the rabbit protozoan parasite Eimeria stiedae
Source: Parasit Vectors. 2021 Jun 7;14:308. doi: 10.1186/s13071-021-04811-5 (PMC8186055; doi:10.1186/s13071-021-04811-5)
Supplement: Supplementary file 8 — Additional file 8: Table S7. The details of the functional annotation using public databases. [file 13071_2021_4811_MOESM8_ESM.xlsx]

## Sheet: Sheet1
Additional file 8: Table S7. The details of the functional annotation using public databases
Annotated databases	Isoform number
Nr	6546
Swiss-port	5630
KOG	4460
KEGG	1746
GO	5694
All annotation genes	7044
Without annotation genes	5538
