# Supplementary material for: Global transcriptome landscape of the rabbit protozoan parasite Eimeria stiedae
Source: Parasit Vectors. 2021 Jun 7;14:308. doi: 10.1186/s13071-021-04811-5 (PMC8186055; doi:10.1186/s13071-021-04811-5)
Supplement: Supplementary file 9 — Additional file 9: Table S8. GO annotation of the Eimeria stiedae full-length transcripts. [file 13071_2021_4811_MOESM9_ESM.xlsx]

## Sheet: Sheet1
Additional file 9: Table S8. GO annotation of the Eimeria stiedae full-length transcripts
GO ID	Class	Go term	Gene number
GO:0008152	Biological Process	metabolic process	3890
GO:0071704	Biological Process	organic substance metabolic process	3503
GO:0042197	Biological Process	halogenated hydrocarbon metabolic process	3
GO:0042196	Biological Process	chlorinated hydrocarbon metabolic process	3
GO:0018885	Biological Process	carbon tetrachloride metabolic process	3
GO:0019695	Biological Process	choline metabolic process	4
GO:1901575	Biological Process	organic substance catabolic process	942
GO:0016054	Biological Process	organic acid catabolic process	74
GO:0046395	Biological Process	carboxylic acid catabolic process	74
GO:0009063	Biological Process	cellular amino acid catabolic process	33
GO:0009450	Biological Process	gamma-aminobutyric acid catabolic process	2
GO:0009083	Biological Process	branched-chain amino acid catabolic process	18
GO:1901606	Biological Process	alpha-amino acid catabolic process	13
GO:0009068	Biological Process	aspartate family amino acid catabolic process	2
GO:0006533	Biological Process	aspartate catabolic process	2
GO:0009071	Biological Process	serine family amino acid catabolic process	4
GO:0009093	Biological Process	cysteine catabolic process	3
GO:0019448	Biological Process	L-cysteine catabolic process	3
GO:0006565	Biological Process	L-serine catabolic process	3
GO:0006546	Biological Process	glycine catabolic process	1
GO:0019464	Biological Process	glycine decarboxylation via glycine cleavage system	1
GO:0009065	Biological Process	glutamine family amino acid catabolic process	2
GO:0006538	Biological Process	glutamate catabolic process	2
GO:0019550	Biological Process	glutamate catabolic process to aspartate	2
GO:0019551	Biological Process	glutamate catabolic process to 2-oxoglutarate	2
GO:0009080	Biological Process	pyruvate family amino acid catabolic process	7
GO:0006524	Biological Process	alanine catabolic process	7
GO:0042853	Biological Process	L-alanine catabolic process	7
GO:0019470	Biological Process	4-hydroxyproline catabolic process	2
GO:0043418	Biological Process	homocysteine catabolic process	3
GO:0000098	Biological Process	sulfur amino acid catabolic process	3
GO:0072329	Biological Process	monocarboxylic acid catabolic process	43
GO:0009062	Biological Process	fatty acid catabolic process	40
GO:0019626	Biological Process	short-chain fatty acid catabolic process	1
GO:0019543	Biological Process	propionate catabolic process	1
GO:0019629	Biological Process	propionate catabolic process, 2-methylcitrate cycle	1
GO:0006635	Biological Process	fatty acid beta-oxidation	37
GO:0031999	Biological Process	negative regulation of fatty acid beta-oxidation	4
GO:0032000	Biological Process	positive regulation of fatty acid beta-oxidation	1
GO:0033540	Biological Process	fatty acid beta-oxidation using acyl-CoA oxidase	21
GO:0033539	Biological Process	fatty acid beta-oxidation using acyl-CoA dehydrogenase	13
GO:0031998	Biological Process	regulation of fatty acid beta-oxidation	4
GO:0006064	Biological Process	glucuronate catabolic process	1
GO:0019640	Biological Process	glucuronate catabolic process to xylulose 5-phosphate	1
GO:0030214	Biological Process	hyaluronan catabolic process	2
GO:0043649	Biological Process	dicarboxylic acid catabolic process	2
GO:0046434	Biological Process	organophosphate catabolic process	87
GO:0071545	Biological Process	inositol phosphate catabolic process	2
GO:0046855	Biological Process	inositol phosphate dephosphorylation	2
GO:1901292	Biological Process	nucleoside phosphate catabolic process	50
GO:0009134	Biological Process	nucleoside diphosphate catabolic process	1
GO:0009137	Biological Process	purine nucleoside diphosphate catabolic process	1
GO:0009181	Biological Process	purine ribonucleoside diphosphate catabolic process	1
GO:0009191	Biological Process	ribonucleoside diphosphate catabolic process	1
GO:0009166	Biological Process	nucleotide catabolic process	49
GO:0030811	Biological Process	regulation of nucleotide catabolic process	3
GO:0030813	Biological Process	positive regulation of nucleotide catabolic process	3
GO:0033123	Biological Process	positive regulation of purine nucleotide catabolic process	3
GO:0030822	Biological Process	positive regulation of cAMP catabolic process	3
GO:0030807	Biological Process	positive regulation of cyclic nucleotide catabolic process	3
GO:0033121	Biological Process	regulation of purine nucleotide catabolic process	3
GO:0030820	Biological Process	regulation of cAMP catabolic process	3
GO:0030805	Biological Process	regulation of cyclic nucleotide catabolic process	3
GO:0006195	Biological Process	purine nucleotide catabolic process	29
GO:0009154	Biological Process	purine ribonucleotide catabolic process	29
GO:0046038	Biological Process	GMP catabolic process	13
GO:0046069	Biological Process	cGMP catabolic process	10
GO:0006196	Biological Process	AMP catabolic process	1
GO:0006198	Biological Process	cAMP catabolic process	14
GO:0072389	Biological Process	flavin adenine dinucleotide catabolic process	17
GO:0009214	Biological Process	cyclic nucleotide catabolic process	15
GO:0009264	Biological Process	deoxyribonucleotide catabolic process	1
GO:0009223	Biological Process	pyrimidine deoxyribonucleotide catabolic process	1
GO:0045008	Biological Process	depyrimidination	1
GO:0006244	Biological Process	pyrimidine nucleotide catabolic process	1
GO:0009261	Biological Process	ribonucleotide catabolic process	29
GO:0019364	Biological Process	pyridine nucleotide catabolic process	1
GO:0006742	Biological Process	NADP catabolic process	1
GO:0009125	Biological Process	nucleoside monophosphate catabolic process	14
GO:0009128	Biological Process	purine nucleoside monophosphate catabolic process	14
GO:0009169	Biological Process	purine ribonucleoside monophosphate catabolic process	14
GO:0009158	Biological Process	ribonucleoside monophosphate catabolic process	14
GO:0009395	Biological Process	phospholipid catabolic process	6
GO:0060696	Biological Process	regulation of phospholipid catabolic process	6
GO:2000754	Biological Process	regulation of sphingomyelin catabolic process	6
GO:2000755	Biological Process	positive regulation of sphingomyelin catabolic process	6
GO:0060697	Biological Process	positive regulation of phospholipid catabolic process	6
GO:0006685	Biological Process	sphingomyelin catabolic process	6
GO:0046386	Biological Process	deoxyribose phosphate catabolic process	1
GO:0046168	Biological Process	glycerol-3-phosphate catabolic process	29
GO:0016052	Biological Process	carbohydrate catabolic process	105
GO:0000272	Biological Process	polysaccharide catabolic process	23
GO:0009251	Biological Process	glucan catabolic process	15
GO:0005980	Biological Process	glycogen catabolic process	15
GO:0061723	Biological Process	glycophagy	10
GO:0005981	Biological Process	regulation of glycogen catabolic process	3
GO:0045493	Biological Process	xylan catabolic process	8
GO:0044247	Biological Process	cellular polysaccharide catabolic process	15
GO:0044275	Biological Process	cellular carbohydrate catabolic process	18
GO:0043471	Biological Process	regulation of cellular carbohydrate catabolic process	3
GO:0019405	Biological Process	alditol catabolic process	3
GO:0019563	Biological Process	glycerol catabolic process	3
GO:0043470	Biological Process	regulation of carbohydrate catabolic process	33
GO:0006110	Biological Process	regulation of glycolytic process	30
GO:0045821	Biological Process	positive regulation of glycolytic process	25
GO:0044724	Biological Process	single-organism carbohydrate catabolic process	97
GO:0009313	Biological Process	oligosaccharide catabolic process	1
GO:0046365	Biological Process	monosaccharide catabolic process	15
GO:0019323	Biological Process	pentose catabolic process	6
GO:0019320	Biological Process	hexose catabolic process	8
GO:0006007	Biological Process	glucose catabolic process	7
GO:0061718	Biological Process	glucose catabolic process to pyruvate	7
GO:0061621	Biological Process	canonical glycolysis	7
GO:0019388	Biological Process	galactose catabolic process	1
GO:0061623	Biological Process	glycolytic process from galactose	1
GO:0006096	Biological Process	glycolytic process	74
GO:0061615	Biological Process	glycolytic process through fructose-6-phosphate	8
GO:0061620	Biological Process	glycolytic process through glucose-6-phosphate	8
GO:0061622	Biological Process	glycolytic process through glucose-1-phosphate	1
GO:0046185	Biological Process	aldehyde catabolic process	3
GO:0051596	Biological Process	methylglyoxal catabolic process	3
GO:0061727	Biological Process	methylglyoxal catabolic process to lactate	3
GO:0019243	Biological Process	methylglyoxal catabolic process to D-lactate via S-lactoyl-glutathione	3
GO:1901136	Biological Process	carbohydrate derivative catabolic process	78
GO:0006516	Biological Process	glycoprotein catabolic process	11
GO:0035977	Biological Process	protein deglycosylation involved in glycoprotein catabolic process	11
GO:1904382	Biological Process	mannose trimming involved in glycoprotein ERAD pathway	11
GO:0097466	Biological Process	ubiquitin-dependent glycoprotein ERAD pathway	11
GO:0006026	Biological Process	aminoglycan catabolic process	2
GO:0006027	Biological Process	glycosaminoglycan catabolic process	2
GO:0019377	Biological Process	glycolipid catabolic process	6
GO:0046479	Biological Process	glycosphingolipid catabolic process	6
GO:0046477	Biological Process	glycosylceramide catabolic process	6
GO:0006680	Biological Process	glucosylceramide catabolic process	6
GO:2000752	Biological Process	regulation of glucosylceramide catabolic process	6
GO:2000753	Biological Process	positive regulation of glucosylceramide catabolic process	6
GO:1901658	Biological Process	glycosyl compound catabolic process	13
GO:0009164	Biological Process	nucleoside catabolic process	13
GO:0006152	Biological Process	purine nucleoside catabolic process	13
GO:0046130	Biological Process	purine ribonucleoside catabolic process	13
GO:1901069	Biological Process	guanosine-containing compound catabolic process	13
GO:0042454	Biological Process	ribonucleoside catabolic process	13
GO:0016042	Biological Process	lipid catabolic process	78
GO:0050994	Biological Process	regulation of lipid catabolic process	21
GO:0050995	Biological Process	negative regulation of lipid catabolic process	11
GO:0010897	Biological Process	negative regulation of triglyceride catabolic process	1
GO:0050996	Biological Process	positive regulation of lipid catabolic process	11
GO:0010898	Biological Process	positive regulation of triglyceride catabolic process	4
GO:0010896	Biological Process	regulation of triglyceride catabolic process	5
GO:0044242	Biological Process	cellular lipid catabolic process	61
GO:0046466	Biological Process	membrane lipid catabolic process	6
GO:0030149	Biological Process	sphingolipid catabolic process	6
GO:0046514	Biological Process	ceramide catabolic process	6
GO:0046503	Biological Process	glycerolipid catabolic process	14
GO:0046464	Biological Process	acylglycerol catabolic process	14
GO:0019433	Biological Process	triglyceride catabolic process	14
GO:0046461	Biological Process	neutral lipid catabolic process	14
GO:0061724	Biological Process	lipophagy	2
GO:0006706	Biological Process	steroid catabolic process	1
GO:0009057	Biological Process	macromolecule catabolic process	716
GO:0030163	Biological Process	protein catabolic process	506
GO:1901143	Biological Process	insulin catabolic process	9
GO:0010498	Biological Process	proteasomal protein catabolic process	307
GO:1901800	Biological Process	positive regulation of proteasomal protein catabolic process	84
GO:0032436	Biological Process	positive regulation of proteasomal ubiquitin-dependent protein catabolic process	70
GO:1901799	Biological Process	negative regulation of proteasomal protein catabolic process	21
GO:0032435	Biological Process	negative regulation of proteasomal ubiquitin-dependent protein catabolic process	21
GO:1903070	Biological Process	negative regulation of ER-associated ubiquitin-dependent protein catabolic process	7
GO:0043161	Biological Process	proteasome-mediated ubiquitin-dependent protein catabolic process	294
GO:0031146	Biological Process	SCF-dependent proteasomal ubiquitin-dependent protein catabolic process	9
GO:0071630	Biological Process	ubiquitin-dependent catabolism of misfolded proteins by nucleus-associated proteasome	6
GO:0032434	Biological Process	regulation of proteasomal ubiquitin-dependent protein catabolic process	109
GO:1903069	Biological Process	regulation of ER-associated ubiquitin-dependent protein catabolic process	7
GO:0030433	Biological Process	ubiquitin-dependent ERAD pathway	68
GO:0031145	Biological Process	anaphase-promoting complex-dependent catabolic process	79
GO:0061136	Biological Process	regulation of proteasomal protein catabolic process	134
GO:0045732	Biological Process	positive regulation of protein catabolic process	191
GO:1903364	Biological Process	positive regulation of cellular protein catabolic process	157
GO:1903052	Biological Process	positive regulation of proteolysis involved in cellular protein catabolic process	143
GO:2000060	Biological Process	positive regulation of protein ubiquitination involved in ubiquitin-dependent protein catabolic process	69
GO:0051437	Biological Process	positive regulation of ubiquitin-protein ligase activity involved in regulation of mitotic cell cycle transition	69
GO:1904352	Biological Process	positive regulation of protein catabolic process in the vacuole	4
GO:1904294	Biological Process	positive regulation of ERAD pathway	6
GO:0061684	Biological Process	chaperone-mediated autophagy	4
GO:1904715	Biological Process	negative regulation of chaperone-mediated autophagy	2
GO:1904714	Biological Process	regulation of chaperone-mediated autophagy	4
GO:0042176	Biological Process	regulation of protein catabolic process	256
GO:0042177	Biological Process	negative regulation of protein catabolic process	36
GO:1904293	Biological Process	negative regulation of ERAD pathway	12
GO:1904153	Biological Process	negative regulation of retrograde protein transport, ER to cytosol	5
GO:1903363	Biological Process	negative regulation of cellular protein catabolic process	24
GO:1903051	Biological Process	negative regulation of proteolysis involved in cellular protein catabolic process	22
GO:2000059	Biological Process	negative regulation of protein ubiquitination involved in ubiquitin-dependent protein catabolic process	1
GO:1904351	Biological Process	negative regulation of protein catabolic process in the vacuole	2
GO:1905166	Biological Process	negative regulation of lysosomal protein catabolic process	2
GO:1904292	Biological Process	regulation of ERAD pathway	18
GO:1904152	Biological Process	regulation of retrograde protein transport, ER to cytosol	5
GO:1903362	Biological Process	regulation of cellular protein catabolic process	209
GO:1904350	Biological Process	regulation of protein catabolic process in the vacuole	6
GO:1905165	Biological Process	regulation of lysosomal protein catabolic process	2
GO:1903050	Biological Process	regulation of proteolysis involved in cellular protein catabolic process	196
GO:2000058	Biological Process	regulation of protein ubiquitination involved in ubiquitin-dependent protein catabolic process	72
GO:0036503	Biological Process	ERAD pathway	83
GO:0071712	Biological Process	ER-associated misfolded protein catabolic process	21
GO:1904378	Biological Process	maintenance of unfolded protein involved in ERAD pathway	1
GO:0030970	Biological Process	retrograde protein transport, ER to cytosol	36
GO:1904211	Biological Process	membrane protein proteolysis involved in retrograde protein transport, ER to cytosol	4
GO:1904379	Biological Process	protein localization to cytosolic proteasome complex involved in ERAD pathway	6
GO:0044257	Biological Process	cellular protein catabolic process	427
GO:0051603	Biological Process	proteolysis involved in cellular protein catabolic process	415
GO:0019941	Biological Process	modification-dependent protein catabolic process	359
GO:0030327	Biological Process	prenylated protein catabolic process	3
GO:0006511	Biological Process	ubiquitin-dependent protein catabolic process	356
GO:0042787	Biological Process	protein ubiquitination involved in ubiquitin-dependent protein catabolic process	123
GO:0043162	Biological Process	ubiquitin-dependent protein catabolic process via the multivesicular body sorting pathway	6
GO:0030579	Biological Process	ubiquitin-dependent SMAD protein catabolic process	1
GO:0090611	Biological Process	ubiquitin-independent protein catabolic process via the multivesicular body sorting pathway	4
GO:0006515	Biological Process	misfolded or incompletely synthesized protein catabolic process	40
GO:0007039	Biological Process	protein catabolic process in the vacuole	6
GO:1905146	Biological Process	lysosomal protein catabolic process	2
GO:0007174	Biological Process	epidermal growth factor catabolic process	2
GO:0042159	Biological Process	lipoprotein catabolic process	9
GO:0002084	Biological Process	protein depalmitoylation	9
GO:0044265	Biological Process	cellular macromolecule catabolic process	605
GO:0043632	Biological Process	modification-dependent macromolecule catabolic process	364
GO:0043633	Biological Process	polyadenylation-dependent RNA catabolic process	5
GO:0043634	Biological Process	polyadenylation-dependent ncRNA catabolic process	5
GO:0071046	Biological Process	nuclear polyadenylation-dependent ncRNA catabolic process	5
GO:0071038	Biological Process	nuclear polyadenylation-dependent tRNA catabolic process	3
GO:0071035	Biological Process	nuclear polyadenylation-dependent rRNA catabolic process	5
GO:0071047	Biological Process	polyadenylation-dependent mRNA catabolic process	2
GO:0071042	Biological Process	nuclear polyadenylation-dependent mRNA catabolic process	2
GO:0006308	Biological Process	DNA catabolic process	14
GO:0000737	Biological Process	DNA catabolic process, endonucleolytic	12
GO:0006309	Biological Process	apoptotic DNA fragmentation	11
GO:0006401	Biological Process	RNA catabolic process	164
GO:0071025	Biological Process	RNA surveillance	11
GO:0071027	Biological Process	nuclear RNA surveillance	7
GO:0071028	Biological Process	nuclear mRNA surveillance	7
GO:0071031	Biological Process	nuclear mRNA surveillance of mRNA 3'-end processing	2
GO:0071049	Biological Process	nuclear retention of pre-mRNA with aberrant 3'-ends at the site of transcription	2
GO:0071030	Biological Process	nuclear mRNA surveillance of spliceosomal pre-mRNA splicing	2
GO:0071048	Biological Process	nuclear retention of unspliced pre-mRNA at the site of transcription	2
GO:0071033	Biological Process	nuclear retention of pre-mRNA at the site of transcription	4
GO:0071029	Biological Process	nuclear ncRNA surveillance	5
GO:0034661	Biological Process	ncRNA catabolic process	16
GO:0010587	Biological Process	miRNA catabolic process	8
GO:2000627	Biological Process	positive regulation of miRNA catabolic process	4
GO:2000625	Biological Process	regulation of miRNA catabolic process	4
GO:0071034	Biological Process	CUT catabolic process	4
GO:0016075	Biological Process	rRNA catabolic process	9
GO:0070651	Biological Process	nonfunctional rRNA decay	4
GO:0016078	Biological Process	tRNA catabolic process	3
GO:0006402	Biological Process	mRNA catabolic process	154
GO:0061013	Biological Process	regulation of mRNA catabolic process	13
GO:1902373	Biological Process	negative regulation of mRNA catabolic process	2
GO:2000623	Biological Process	negative regulation of nuclear-transcribed mRNA catabolic process, nonsense-mediated decay	2
GO:0061014	Biological Process	positive regulation of mRNA catabolic process	13
GO:1900153	Biological Process	positive regulation of nuclear-transcribed mRNA catabolic process, deadenylation-dependent decay	6
GO:0060213	Biological Process	positive regulation of nuclear-transcribed mRNA poly(A) tail shortening	6
GO:2000624	Biological Process	positive regulation of nuclear-transcribed mRNA catabolic process, nonsense-mediated decay	3
GO:2000622	Biological Process	regulation of nuclear-transcribed mRNA catabolic process, nonsense-mediated decay	5
GO:1900151	Biological Process	regulation of nuclear-transcribed mRNA catabolic process, deadenylation-dependent decay	6
GO:0060211	Biological Process	regulation of nuclear-transcribed mRNA poly(A) tail shortening	6
GO:0000956	Biological Process	nuclear-transcribed mRNA catabolic process	151
GO:0000288	Biological Process	nuclear-transcribed mRNA catabolic process, deadenylation-dependent decay	33
GO:0000290	Biological Process	deadenylation-dependent decapping of nuclear-transcribed mRNA	11
GO:0043928	Biological Process	exonucleolytic nuclear-transcribed mRNA catabolic process involved in deadenylation-dependent decay	19
GO:0070478	Biological Process	nuclear-transcribed mRNA catabolic process, 3'-5' exonucleolytic nonsense-mediated decay	1
GO:0000289	Biological Process	nuclear-transcribed mRNA poly(A) tail shortening	16
GO:0000184	Biological Process	nuclear-transcribed mRNA catabolic process, nonsense-mediated decay	108
GO:0000294	Biological Process	nuclear-transcribed mRNA catabolic process, endonucleolytic cleavage-dependent decay	7
GO:0071044	Biological Process	histone mRNA catabolic process	15
GO:0070966	Biological Process	nuclear-transcribed mRNA catabolic process, no-go decay	4
GO:0070481	Biological Process	nuclear-transcribed mRNA catabolic process, non-stop decay	14
GO:0000291	Biological Process	nuclear-transcribed mRNA catabolic process, exonucleolytic	20
GO:0034427	Biological Process	nuclear-transcribed mRNA catabolic process, exonucleolytic, 3'-5'	3
GO:0043137	Biological Process	DNA replication, removal of RNA primer	4
GO:1990261	Biological Process	pre-mRNA catabolic process	3
GO:1902369	Biological Process	negative regulation of RNA catabolic process	2
GO:0032801	Biological Process	receptor catabolic process	8
GO:0038018	Biological Process	Wnt receptor catabolic process	1
GO:0042182	Biological Process	ketone catabolic process	5
GO:1901662	Biological Process	quinone catabolic process	2
GO:0042376	Biological Process	phylloquinone catabolic process	2
GO:1901616	Biological Process	organic hydroxy compound catabolic process	7
GO:0046164	Biological Process	alcohol catabolic process	5
GO:0046174	Biological Process	polyol catabolic process	5
GO:0019336	Biological Process	phenol-containing compound catabolic process	2
GO:0019614	Biological Process	catechol-containing compound catabolic process	2
GO:0042424	Biological Process	catecholamine catabolic process	2
GO:1901361	Biological Process	organic cyclic compound catabolic process	231
GO:0034655	Biological Process	nucleobase-containing compound catabolic process	228
GO:0072529	Biological Process	pyrimidine-containing compound catabolic process	1
GO:0072526	Biological Process	pyridine-containing compound catabolic process	1
GO:0072523	Biological Process	purine-containing compound catabolic process	29
GO:0042728	Biological Process	flavin-containing compound catabolic process	17
GO:1901565	Biological Process	organonitrogen compound catabolic process	580
GO:0043171	Biological Process	peptide catabolic process	12
GO:0006751	Biological Process	glutathione catabolic process	3
GO:0010815	Biological Process	bradykinin catabolic process	9
GO:0042219	Biological Process	cellular modified amino acid catabolic process	5
GO:0006081	Biological Process	cellular aldehyde metabolic process	53
GO:0019682	Biological Process	glyceraldehyde-3-phosphate metabolic process	38
GO:0009052	Biological Process	pentose-phosphate shunt, non-oxidative branch	14
GO:0006098	Biological Process	pentose-phosphate shunt	35
GO:0009051	Biological Process	pentose-phosphate shunt, oxidative branch	2
GO:0019288	Biological Process	isopentenyl diphosphate biosynthetic process, methylerythritol 4-phosphate pathway	3
GO:0046166	Biological Process	glyceraldehyde-3-phosphate biosynthetic process	3
GO:0009438	Biological Process	methylglyoxal metabolic process	3
GO:0006117	Biological Process	acetaldehyde metabolic process	1
GO:0046184	Biological Process	aldehyde biosynthetic process	3
GO:0046487	Biological Process	glyoxylate metabolic process	12
GO:0009812	Biological Process	flavonoid metabolic process	2
GO:0035383	Biological Process	thioester metabolic process	58
GO:0035384	Biological Process	thioester biosynthetic process	45
GO:0071616	Biological Process	acyl-CoA biosynthetic process	45
GO:0006085	Biological Process	acetyl-CoA biosynthetic process	13
GO:0006086	Biological Process	acetyl-CoA biosynthetic process from pyruvate	3
GO:0061732	Biological Process	mitochondrial acetyl-CoA biosynthetic process from pyruvate	3
GO:0019427	Biological Process	acetyl-CoA biosynthetic process from acetate	10
GO:0046949	Biological Process	fatty-acyl-CoA biosynthetic process	32
GO:0035338	Biological Process	long-chain fatty-acyl-CoA biosynthetic process	23
GO:2001295	Biological Process	malonyl-CoA biosynthetic process	2
GO:0006637	Biological Process	acyl-CoA metabolic process	58
GO:2001293	Biological Process	malonyl-CoA metabolic process	2
GO:0035337	Biological Process	fatty-acyl-CoA metabolic process	43
GO:0035336	Biological Process	long-chain fatty-acyl-CoA metabolic process	32
GO:0036111	Biological Process	very long-chain fatty-acyl-CoA metabolic process	2
GO:0036112	Biological Process	medium-chain fatty-acyl-CoA metabolic process	2
GO:0006084	Biological Process	acetyl-CoA metabolic process	16
GO:0019287	Biological Process	isopentenyl diphosphate biosynthetic process, mevalonate pathway	1
GO:0006104	Biological Process	succinyl-CoA metabolic process	1
GO:0006781	Biological Process	succinyl-CoA pathway	1
GO:1901568	Biological Process	fatty acid derivative metabolic process	61
GO:0006690	Biological Process	icosanoid metabolic process	20
GO:0046456	Biological Process	icosanoid biosynthetic process	8
GO:0046457	Biological Process	prostanoid biosynthetic process	8
GO:0001516	Biological Process	prostaglandin biosynthetic process	8
GO:0019371	Biological Process	cyclooxygenase pathway	8
GO:0019369	Biological Process	arachidonic acid metabolic process	11
GO:0006692	Biological Process	prostanoid metabolic process	17
GO:0006693	Biological Process	prostaglandin metabolic process	17
GO:1901570	Biological Process	fatty acid derivative biosynthetic process	43
GO:0010025	Biological Process	wax biosynthetic process	3
GO:0010166	Biological Process	wax metabolic process	3
GO:0019637	Biological Process	organophosphate metabolic process	463
GO:0006753	Biological Process	nucleoside phosphate metabolic process	350
GO:0009132	Biological Process	nucleoside diphosphate metabolic process	106
GO:0009186	Biological Process	deoxyribonucleoside diphosphate metabolic process	23
GO:0009189	Biological Process	deoxyribonucleoside diphosphate biosynthetic process	2
GO:0009197	Biological Process	pyrimidine deoxyribonucleoside diphosphate biosynthetic process	2
GO:0006233	Biological Process	dTDP biosynthetic process	2
GO:0006227	Biological Process	dUDP biosynthetic process	2
GO:0009196	Biological Process	pyrimidine deoxyribonucleoside diphosphate metabolic process	2
GO:0046077	Biological Process	dUDP metabolic process	2
GO:0046072	Biological Process	dTDP metabolic process	2
GO:0009185	Biological Process	ribonucleoside diphosphate metabolic process	79
GO:0009179	Biological Process	purine ribonucleoside diphosphate metabolic process	79
GO:0046710	Biological Process	GDP metabolic process	3
GO:0046031	Biological Process	ADP metabolic process	75
GO:0006757	Biological Process	ATP generation from ADP	74
GO:0009135	Biological Process	purine nucleoside diphosphate metabolic process	79
GO:0009133	Biological Process	nucleoside diphosphate biosynthetic process	3
GO:0009139	Biological Process	pyrimidine nucleoside diphosphate biosynthetic process	2
GO:0006165	Biological Process	nucleoside diphosphate phosphorylation	78
GO:0009138	Biological Process	pyrimidine nucleoside diphosphate metabolic process	2
GO:1901293	Biological Process	nucleoside phosphate biosynthetic process	128
GO:0009124	Biological Process	nucleoside monophosphate biosynthetic process	80
GO:0009157	Biological Process	deoxyribonucleoside monophosphate biosynthetic process	2
GO:0009177	Biological Process	pyrimidine deoxyribonucleoside monophosphate biosynthetic process	2
GO:0006231	Biological Process	dTMP biosynthetic process	2
GO:0009127	Biological Process	purine nucleoside monophosphate biosynthetic process	65
GO:0009168	Biological Process	purine ribonucleoside monophosphate biosynthetic process	65
GO:0006177	Biological Process	GMP biosynthetic process	13
GO:0032263	Biological Process	GMP salvage	13
GO:0006188	Biological Process	IMP biosynthetic process	16
GO:0032264	Biological Process	IMP salvage	16
GO:0006167	Biological Process	AMP biosynthetic process	3
GO:0044209	Biological Process	AMP salvage	2
GO:0006754	Biological Process	ATP biosynthetic process	46
GO:0015986	Biological Process	ATP synthesis coupled proton transport	20
GO:0042777	Biological Process	plasma membrane ATP synthesis coupled proton transport	6
GO:0042776	Biological Process	mitochondrial ATP synthesis coupled proton transport	11
GO:2001169	Biological Process	regulation of ATP biosynthetic process	17
GO:2001171	Biological Process	positive regulation of ATP biosynthetic process	17
GO:0009156	Biological Process	ribonucleoside monophosphate biosynthetic process	77
GO:0009174	Biological Process	pyrimidine ribonucleoside monophosphate biosynthetic process	10
GO:0006222	Biological Process	UMP biosynthetic process	10
GO:0044205	Biological Process	'de novo' UMP biosynthetic process	7
GO:0009130	Biological Process	pyrimidine nucleoside monophosphate biosynthetic process	12
GO:0033866	Biological Process	nucleoside bisphosphate biosynthetic process	6
GO:0034030	Biological Process	ribonucleoside bisphosphate biosynthetic process	6
GO:0015937	Biological Process	coenzyme A biosynthetic process	6
GO:0034033	Biological Process	purine nucleoside bisphosphate biosynthetic process	6
GO:0009165	Biological Process	nucleotide biosynthetic process	127
GO:0006164	Biological Process	purine nucleotide biosynthetic process	83
GO:0009152	Biological Process	purine ribonucleotide biosynthetic process	83
GO:0006182	Biological Process	cGMP biosynthetic process	4
GO:0030827	Biological Process	negative regulation of cGMP biosynthetic process	4
GO:0031283	Biological Process	negative regulation of guanylate cyclase activity	4
GO:0030826	Biological Process	regulation of cGMP biosynthetic process	4
GO:0031282	Biological Process	regulation of guanylate cyclase activity	4
GO:0006183	Biological Process	GTP biosynthetic process	1
GO:0006171	Biological Process	cAMP biosynthetic process	8
GO:0030819	Biological Process	positive regulation of cAMP biosynthetic process	8
GO:0045762	Biological Process	positive regulation of adenylate cyclase activity	6
GO:0007190	Biological Process	activation of adenylate cyclase activity	6
GO:0030817	Biological Process	regulation of cAMP biosynthetic process	8
GO:0045761	Biological Process	regulation of adenylate cyclase activity	6
GO:0032261	Biological Process	purine nucleotide salvage	18
GO:1900371	Biological Process	regulation of purine nucleotide biosynthetic process	29
GO:1900372	Biological Process	negative regulation of purine nucleotide biosynthetic process	4
GO:1900373	Biological Process	positive regulation of purine nucleotide biosynthetic process	25
GO:0052652	Biological Process	cyclic purine nucleotide metabolic process	13
GO:0046940	Biological Process	nucleoside monophosphate phosphorylation	5
GO:0019363	Biological Process	pyridine nucleotide biosynthetic process	10
GO:0019359	Biological Process	nicotinamide nucleotide biosynthetic process	10
GO:0009435	Biological Process	NAD biosynthetic process	8
GO:0006741	Biological Process	NADP biosynthetic process	2
GO:0019357	Biological Process	nicotinate nucleotide biosynthetic process	5
GO:0019358	Biological Process	nicotinate nucleotide salvage	5
GO:0019365	Biological Process	pyridine nucleotide salvage	5
GO:0009190	Biological Process	cyclic nucleotide biosynthetic process	17
GO:0030803	Biological Process	negative regulation of cyclic nucleotide biosynthetic process	4
GO:0030804	Biological Process	positive regulation of cyclic nucleotide biosynthetic process	8
GO:0030802	Biological Process	regulation of cyclic nucleotide biosynthetic process	12
GO:0015960	Biological Process	diadenosine polyphosphate biosynthetic process	7
GO:0015966	Biological Process	diadenosine tetraphosphate biosynthetic process	7
GO:0009260	Biological Process	ribonucleotide biosynthetic process	93
GO:0009220	Biological Process	pyrimidine ribonucleotide biosynthetic process	11
GO:0006228	Biological Process	UTP biosynthetic process	1
GO:0006241	Biological Process	CTP biosynthetic process	1
GO:0030809	Biological Process	negative regulation of nucleotide biosynthetic process	4
GO:0043173	Biological Process	nucleotide salvage	23
GO:0030810	Biological Process	positive regulation of nucleotide biosynthetic process	25
GO:0030808	Biological Process	regulation of nucleotide biosynthetic process	29
GO:0006221	Biological Process	pyrimidine nucleotide biosynthetic process	17
GO:0009221	Biological Process	pyrimidine deoxyribonucleotide biosynthetic process	4
GO:0006235	Biological Process	dTTP biosynthetic process	4
GO:0009263	Biological Process	deoxyribonucleotide biosynthetic process	9
GO:0009265	Biological Process	2'-deoxyribonucleotide biosynthetic process	4
GO:0009142	Biological Process	nucleoside triphosphate biosynthetic process	54
GO:0009145	Biological Process	purine nucleoside triphosphate biosynthetic process	47
GO:0009206	Biological Process	purine ribonucleoside triphosphate biosynthetic process	47
GO:0009202	Biological Process	deoxyribonucleoside triphosphate biosynthetic process	4
GO:0009212	Biological Process	pyrimidine deoxyribonucleoside triphosphate biosynthetic process	4
GO:0009201	Biological Process	ribonucleoside triphosphate biosynthetic process	47
GO:0009209	Biological Process	pyrimidine ribonucleoside triphosphate biosynthetic process	1
GO:0009148	Biological Process	pyrimidine nucleoside triphosphate biosynthetic process	5
GO:0009141	Biological Process	nucleoside triphosphate metabolic process	172
GO:0009199	Biological Process	ribonucleoside triphosphate metabolic process	160
GO:0009205	Biological Process	purine ribonucleoside triphosphate metabolic process	160
GO:0046034	Biological Process	ATP metabolic process	155
GO:1903580	Biological Process	positive regulation of ATP metabolic process	43
GO:1903862	Biological Process	positive regulation of oxidative phosphorylation	18
GO:1903578	Biological Process	regulation of ATP metabolic process	54
GO:1903579	Biological Process	negative regulation of ATP metabolic process	1
GO:0090324	Biological Process	negative regulation of oxidative phosphorylation	1
GO:0002082	Biological Process	regulation of oxidative phosphorylation	19
GO:1990966	Biological Process	ATP generation from poly-ADP-D-ribose	1
GO:0006119	Biological Process	oxidative phosphorylation	45
GO:0042773	Biological Process	ATP synthesis coupled electron transport	12
GO:0042775	Biological Process	mitochondrial ATP synthesis coupled electron transport	12
GO:0006122	Biological Process	mitochondrial electron transport, ubiquinol to cytochrome c	6
GO:0006120	Biological Process	mitochondrial electron transport, NADH to ubiquinone	5
GO:0006123	Biological Process	mitochondrial electron transport, cytochrome c to oxygen	1
GO:0046039	Biological Process	GTP metabolic process	8
GO:0032324	Biological Process	molybdopterin cofactor biosynthetic process	4
GO:0009208	Biological Process	pyrimidine ribonucleoside triphosphate metabolic process	1
GO:0046051	Biological Process	UTP metabolic process	1
GO:0046036	Biological Process	CTP metabolic process	1
GO:0009144	Biological Process	purine nucleoside triphosphate metabolic process	160
GO:0009200	Biological Process	deoxyribonucleoside triphosphate metabolic process	9
GO:0009211	Biological Process	pyrimidine deoxyribonucleoside triphosphate metabolic process	9
GO:0046080	Biological Process	dUTP metabolic process	5
GO:0046075	Biological Process	dTTP metabolic process	4
GO:0009147	Biological Process	pyrimidine nucleoside triphosphate metabolic process	10
GO:0033865	Biological Process	nucleoside bisphosphate metabolic process	6
GO:0033875	Biological Process	ribonucleoside bisphosphate metabolic process	6
GO:0015936	Biological Process	coenzyme A metabolic process	6
GO:0034032	Biological Process	purine nucleoside bisphosphate metabolic process	6
GO:0009123	Biological Process	nucleoside monophosphate metabolic process	192
GO:0009129	Biological Process	pyrimidine nucleoside monophosphate metabolic process	12
GO:0009173	Biological Process	pyrimidine ribonucleoside monophosphate metabolic process	10
GO:0046049	Biological Process	UMP metabolic process	10
GO:0009176	Biological Process	pyrimidine deoxyribonucleoside monophosphate metabolic process	2
GO:0046073	Biological Process	dTMP metabolic process	2
GO:0046078	Biological Process	dUMP metabolic process	2
GO:0009126	Biological Process	purine nucleoside monophosphate metabolic process	175
GO:0009167	Biological Process	purine ribonucleoside monophosphate metabolic process	175
GO:0046037	Biological Process	GMP metabolic process	16
GO:0046033	Biological Process	AMP metabolic process	5
GO:0046040	Biological Process	IMP metabolic process	16
GO:0009162	Biological Process	deoxyribonucleoside monophosphate metabolic process	2
GO:0009161	Biological Process	ribonucleoside monophosphate metabolic process	187
GO:0009117	Biological Process	nucleotide metabolic process	328
GO:0019362	Biological Process	pyridine nucleotide metabolic process	151
GO:0046496	Biological Process	nicotinamide nucleotide metabolic process	151
GO:0019674	Biological Process	NAD metabolic process	63
GO:0006734	Biological Process	NADH metabolic process	53
GO:0006735	Biological Process	NADH regeneration	7
GO:0006116	Biological Process	NADH oxidation	27
GO:0006127	Biological Process	glycerophosphate shuttle	27
GO:0006739	Biological Process	NADP metabolic process	49
GO:0070995	Biological Process	NADPH oxidation	9
GO:0006740	Biological Process	NADPH regeneration	1
GO:0046497	Biological Process	nicotinate nucleotide metabolic process	5
GO:0006140	Biological Process	regulation of nucleotide metabolic process	70
GO:0030799	Biological Process	regulation of cyclic nucleotide metabolic process	16
GO:0030814	Biological Process	regulation of cAMP metabolic process	12
GO:0030816	Biological Process	positive regulation of cAMP metabolic process	11
GO:0030800	Biological Process	negative regulation of cyclic nucleotide metabolic process	4
GO:0030824	Biological Process	negative regulation of cGMP metabolic process	4
GO:0030823	Biological Process	regulation of cGMP metabolic process	4
GO:0030801	Biological Process	positive regulation of cyclic nucleotide metabolic process	11
GO:0045981	Biological Process	positive regulation of nucleotide metabolic process	54
GO:1900544	Biological Process	positive regulation of purine nucleotide metabolic process	54
GO:0045980	Biological Process	negative regulation of nucleotide metabolic process	5
GO:1900543	Biological Process	negative regulation of purine nucleotide metabolic process	5
GO:1900542	Biological Process	regulation of purine nucleotide metabolic process	70
GO:0009262	Biological Process	deoxyribonucleotide metabolic process	15
GO:0009394	Biological Process	2'-deoxyribonucleotide metabolic process	10
GO:0009219	Biological Process	pyrimidine deoxyribonucleotide metabolic process	10
GO:0072387	Biological Process	flavin adenine dinucleotide metabolic process	17
GO:0046939	Biological Process	nucleotide phosphorylation	86
GO:0009259	Biological Process	ribonucleotide metabolic process	222
GO:0009218	Biological Process	pyrimidine ribonucleotide metabolic process	11
GO:0009150	Biological Process	purine ribonucleotide metabolic process	212
GO:0046068	Biological Process	cGMP metabolic process	14
GO:0046058	Biological Process	cAMP metabolic process	22
GO:0006163	Biological Process	purine nucleotide metabolic process	216
GO:0009187	Biological Process	cyclic nucleotide metabolic process	34
GO:0006220	Biological Process	pyrimidine nucleotide metabolic process	23
GO:0015959	Biological Process	diadenosine polyphosphate metabolic process	7
GO:0015965	Biological Process	diadenosine tetraphosphate metabolic process	7
GO:0019693	Biological Process	ribose phosphate metabolic process	256
GO:0046391	Biological Process	5-phosphoribose 1-diphosphate metabolic process	2
GO:0006015	Biological Process	5-phosphoribose 1-diphosphate biosynthetic process	2
GO:0046390	Biological Process	ribose phosphate biosynthetic process	96
GO:0043545	Biological Process	molybdopterin cofactor metabolic process	4
GO:0019720	Biological Process	Mo-molybdopterin cofactor metabolic process	4
GO:0006777	Biological Process	Mo-molybdopterin cofactor biosynthetic process	4
GO:0042357	Biological Process	thiamine diphosphate metabolic process	6
GO:0009229	Biological Process	thiamine diphosphate biosynthetic process	6
GO:0006002	Biological Process	fructose 6-phosphate metabolic process	9
GO:0006644	Biological Process	phospholipid metabolic process	127
GO:0046465	Biological Process	dolichyl diphosphate metabolic process	2
GO:0006489	Biological Process	dolichyl diphosphate biosynthetic process	2
GO:0045338	Biological Process	farnesyl diphosphate metabolic process	1
GO:0045337	Biological Process	farnesyl diphosphate biosynthetic process	1
GO:0008654	Biological Process	phospholipid biosynthetic process	84
GO:0009240	Biological Process	isopentenyl diphosphate biosynthetic process	4
GO:0050992	Biological Process	dimethylallyl diphosphate biosynthetic process	2
GO:0046474	Biological Process	glycerophospholipid biosynthetic process	67
GO:0006661	Biological Process	phosphatidylinositol biosynthetic process	24
GO:0036092	Biological Process	phosphatidylinositol-3-phosphate biosynthetic process	2
GO:0006506	Biological Process	GPI anchor biosynthetic process	15
GO:0016254	Biological Process	preassembly of GPI anchor in ER membrane	12
GO:0006659	Biological Process	phosphatidylserine biosynthetic process	3
GO:0006654	Biological Process	phosphatidic acid biosynthetic process	28
GO:0006646	Biological Process	phosphatidylethanolamine biosynthetic process	9
GO:0016024	Biological Process	CDP-diacylglycerol biosynthetic process	4
GO:0006656	Biological Process	phosphatidylcholine biosynthetic process	8
GO:0006657	Biological Process	CDP-choline pathway	4
GO:0033384	Biological Process	geranyl diphosphate biosynthetic process	1
GO:0006650	Biological Process	glycerophospholipid metabolic process	81
GO:0046473	Biological Process	phosphatidic acid metabolic process	28
GO:0046469	Biological Process	platelet activating factor metabolic process	4
GO:0046471	Biological Process	phosphatidylglycerol metabolic process	1
GO:0032048	Biological Process	cardiolipin metabolic process	1
GO:1900210	Biological Process	positive regulation of cardiolipin metabolic process	1
GO:1900208	Biological Process	regulation of cardiolipin metabolic process	1
GO:0046470	Biological Process	phosphatidylcholine metabolic process	8
GO:0046337	Biological Process	phosphatidylethanolamine metabolic process	9
GO:0046488	Biological Process	phosphatidylinositol metabolic process	32
GO:0046854	Biological Process	phosphatidylinositol phosphorylation	13
GO:0006505	Biological Process	GPI anchor metabolic process	15
GO:0046856	Biological Process	phosphatidylinositol dephosphorylation	2
GO:0046341	Biological Process	CDP-diacylglycerol metabolic process	5
GO:0006658	Biological Process	phosphatidylserine metabolic process	3
GO:0006684	Biological Process	sphingomyelin metabolic process	6
GO:0050993	Biological Process	dimethylallyl diphosphate metabolic process	2
GO:0033383	Biological Process	geranyl diphosphate metabolic process	1
GO:0046490	Biological Process	isopentenyl diphosphate metabolic process	4
GO:1903727	Biological Process	positive regulation of phospholipid metabolic process	10
GO:0043552	Biological Process	positive regulation of phosphatidylinositol 3-kinase activity	2
GO:0043128	Biological Process	positive regulation of 1-phosphatidylinositol 4-kinase activity	1
GO:1903725	Biological Process	regulation of phospholipid metabolic process	11
GO:0043126	Biological Process	regulation of 1-phosphatidylinositol 4-kinase activity	1
GO:0043551	Biological Process	regulation of phosphatidylinositol 3-kinase activity	2
GO:0051156	Biological Process	glucose 6-phosphate metabolic process	41
GO:0019692	Biological Process	deoxyribose phosphate metabolic process	10
GO:0046385	Biological Process	deoxyribose phosphate biosynthetic process	4
GO:0043647	Biological Process	inositol phosphate metabolic process	7
GO:0032958	Biological Process	inositol phosphate biosynthetic process	2
GO:0010919	Biological Process	regulation of inositol phosphate biosynthetic process	2
GO:0060732	Biological Process	positive regulation of inositol phosphate biosynthetic process	2
GO:0052646	Biological Process	alditol phosphate metabolic process	32
GO:0006072	Biological Process	glycerol-3-phosphate metabolic process	32
GO:0090407	Biological Process	organophosphate biosynthetic process	230
GO:0035998	Biological Process	7,8-dihydroneopterin 3'-triphosphate biosynthetic process	1
GO:1901159	Biological Process	xylulose 5-phosphate biosynthetic process	1
GO:0051167	Biological Process	xylulose 5-phosphate metabolic process	1
GO:1901360	Biological Process	organic cyclic compound metabolic process	1859
GO:0042430	Biological Process	indole-containing compound metabolic process	2
GO:0046217	Biological Process	indole phytoalexin metabolic process	1
GO:0052317	Biological Process	camalexin metabolic process	1
GO:0010120	Biological Process	camalexin biosynthetic process	1
GO:0009700	Biological Process	indole phytoalexin biosynthetic process	1
GO:0042435	Biological Process	indole-containing compound biosynthetic process	1
GO:0042428	Biological Process	serotonin metabolic process	1
GO:0018958	Biological Process	phenol-containing compound metabolic process	17
GO:0009712	Biological Process	catechol-containing compound metabolic process	17
GO:0006584	Biological Process	catecholamine metabolic process	17
GO:0045915	Biological Process	positive regulation of catecholamine metabolic process	13
GO:0045964	Biological Process	positive regulation of dopamine metabolic process	13
GO:0042069	Biological Process	regulation of catecholamine metabolic process	14
GO:0042053	Biological Process	regulation of dopamine metabolic process	14
GO:0042417	Biological Process	dopamine metabolic process	14
GO:0033013	Biological Process	tetrapyrrole metabolic process	9
GO:1901401	Biological Process	regulation of tetrapyrrole metabolic process	1
GO:1901402	Biological Process	negative regulation of tetrapyrrole metabolic process	1
GO:1901464	Biological Process	negative regulation of tetrapyrrole biosynthetic process	1
GO:1902325	Biological Process	negative regulation of chlorophyll biosynthetic process	1
GO:0090056	Biological Process	regulation of chlorophyll metabolic process	1
GO:0010380	Biological Process	regulation of chlorophyll biosynthetic process	1
GO:1901463	Biological Process	regulation of tetrapyrrole biosynthetic process	1
GO:0033014	Biological Process	tetrapyrrole biosynthetic process	9
GO:0006779	Biological Process	porphyrin-containing compound biosynthetic process	9
GO:0015995	Biological Process	chlorophyll biosynthetic process	1
GO:0006783	Biological Process	heme biosynthetic process	5
GO:0006784	Biological Process	heme a biosynthetic process	1
GO:0006782	Biological Process	protoporphyrinogen IX biosynthetic process	2
GO:0006780	Biological Process	uroporphyrinogen III biosynthetic process	1
GO:0006778	Biological Process	porphyrin-containing compound metabolic process	9
GO:0042168	Biological Process	heme metabolic process	5
GO:0046160	Biological Process	heme a metabolic process	1
GO:0046502	Biological Process	uroporphyrinogen III metabolic process	1
GO:0015994	Biological Process	chlorophyll metabolic process	1
GO:0046501	Biological Process	protoporphyrinogen IX metabolic process	2
GO:0042537	Biological Process	benzene-containing compound metabolic process	11
GO:0018963	Biological Process	phthalate metabolic process	1
GO:0018879	Biological Process	biphenyl metabolic process	1
GO:0070189	Biological Process	kynurenine metabolic process	2
GO:0097052	Biological Process	L-kynurenine metabolic process	2
GO:0006139	Biological Process	nucleobase-containing compound metabolic process	1746
GO:0098501	Biological Process	polynucleotide dephosphorylation	8
GO:0098502	Biological Process	DNA dephosphorylation	6
GO:0098503	Biological Process	DNA 3' dephosphorylation	6
GO:0098504	Biological Process	DNA 3' dephosphorylation involved in DNA repair	6
GO:0098507	Biological Process	polynucleotide 5' dephosphorylation	2
GO:0098506	Biological Process	polynucleotide 3' dephosphorylation	6
GO:0071514	Biological Process	genetic imprinting	4
GO:0006349	Biological Process	regulation of gene expression by genetic imprinting	1
GO:0071515	Biological Process	genetic imprinting at mating-type locus	3
GO:0071516	Biological Process	establishment of imprinting at mating-type locus	3
GO:0071171	Biological Process	site-specific DNA replication termination at RTS1 barrier	3
GO:0019219	Biological Process	regulation of nucleobase-containing compound metabolic process	810
GO:0032069	Biological Process	regulation of nuclease activity	33
GO:0032074	Biological Process	negative regulation of nuclease activity	21
GO:0060701	Biological Process	negative regulation of ribonuclease activity	20
GO:0060702	Biological Process	negative regulation of endoribonuclease activity	20
GO:0032076	Biological Process	negative regulation of deoxyribonuclease activity	1
GO:0032078	Biological Process	negative regulation of endodeoxyribonuclease activity	1
GO:0060700	Biological Process	regulation of ribonuclease activity	20
GO:0060699	Biological Process	regulation of endoribonuclease activity	20
GO:0032070	Biological Process	regulation of deoxyribonuclease activity	12
GO:0032077	Biological Process	positive regulation of deoxyribonuclease activity	11
GO:0032079	Biological Process	positive regulation of endodeoxyribonuclease activity	7
GO:0032071	Biological Process	regulation of endodeoxyribonuclease activity	8
GO:0032075	Biological Process	positive regulation of nuclease activity	12
GO:0006987	Biological Process	activation of signaling protein activity involved in unfolded protein response	1
GO:0051052	Biological Process	regulation of DNA metabolic process	142
GO:0051053	Biological Process	negative regulation of DNA metabolic process	40
GO:0032205	Biological Process	negative regulation of telomere maintenance	3
GO:2000279	Biological Process	negative regulation of DNA biosynthetic process	4
GO:0045738	Biological Process	negative regulation of DNA repair	8
GO:2000780	Biological Process	negative regulation of double-strand break repair	8
GO:2001033	Biological Process	negative regulation of double-strand break repair via nonhomologous end joining	3
GO:0008156	Biological Process	negative regulation of DNA replication	10
GO:2000104	Biological Process	negative regulation of DNA-dependent DNA replication	3
GO:0032876	Biological Process	negative regulation of DNA endoreduplication	3
GO:0045910	Biological Process	negative regulation of DNA recombination	14
GO:0000335	Biological Process	negative regulation of transposition, DNA-mediated	2
GO:0045950	Biological Process	negative regulation of mitotic recombination	8
GO:0045128	Biological Process	negative regulation of reciprocal meiotic recombination	4
GO:2000278	Biological Process	regulation of DNA biosynthetic process	42
GO:2000573	Biological Process	positive regulation of DNA biosynthetic process	38
GO:0051973	Biological Process	positive regulation of telomerase activity	16
GO:1905663	Biological Process	positive regulation of telomerase RNA reverse transcriptase activity	1
GO:1900264	Biological Process	positive regulation of DNA-directed DNA polymerase activity	9
GO:0032212	Biological Process	positive regulation of telomere maintenance via telomerase	25
GO:0051972	Biological Process	regulation of telomerase activity	16
GO:1905661	Biological Process	regulation of telomerase RNA reverse transcriptase activity	1
GO:1900262	Biological Process	regulation of DNA-directed DNA polymerase activity	9
GO:0032210	Biological Process	regulation of telomere maintenance via telomerase	25
GO:0000018	Biological Process	regulation of DNA recombination	49
GO:0010520	Biological Process	regulation of reciprocal meiotic recombination	8
GO:0010845	Biological Process	positive regulation of reciprocal meiotic recombination	4
GO:0000337	Biological Process	regulation of transposition, DNA-mediated	2
GO:0010569	Biological Process	regulation of double-strand break repair via homologous recombination	27
GO:1905168	Biological Process	positive regulation of double-strand break repair via homologous recombination	11
GO:0000019	Biological Process	regulation of mitotic recombination	8
GO:0045911	Biological Process	positive regulation of DNA recombination	16
GO:0045830	Biological Process	positive regulation of isotype switching	1
GO:0045191	Biological Process	regulation of isotype switching	1
GO:0051105	Biological Process	regulation of DNA ligation	14
GO:0051106	Biological Process	positive regulation of DNA ligation	14
GO:1901858	Biological Process	regulation of mitochondrial DNA metabolic process	1
GO:0090296	Biological Process	regulation of mitochondrial DNA replication	1
GO:0090297	Biological Process	positive regulation of mitochondrial DNA replication	1
GO:1901860	Biological Process	positive regulation of mitochondrial DNA metabolic process	1
GO:0006282	Biological Process	regulation of DNA repair	50
GO:2000779	Biological Process	regulation of double-strand break repair	33
GO:2000781	Biological Process	positive regulation of double-strand break repair	12
GO:2001034	Biological Process	positive regulation of double-strand break repair via nonhomologous end joining	1
GO:2001032	Biological Process	regulation of double-strand break repair via nonhomologous end joining	4
GO:0045739	Biological Process	positive regulation of DNA repair	25
GO:0051054	Biological Process	positive regulation of DNA metabolic process	100
GO:0032206	Biological Process	positive regulation of telomere maintenance	29
GO:1904431	Biological Process	positive regulation of t-circle formation	3
GO:1904358	Biological Process	positive regulation of telomere maintenance via telomere lengthening	25
GO:1904355	Biological Process	positive regulation of telomere capping	14
GO:0045740	Biological Process	positive regulation of DNA replication	15
GO:2000105	Biological Process	positive regulation of DNA-dependent DNA replication	4
GO:0010571	Biological Process	positive regulation of nuclear cell cycle DNA replication	3
GO:1903465	Biological Process	positive regulation of mitotic cell cycle DNA replication	3
GO:0032298	Biological Process	positive regulation of DNA-dependent DNA replication initiation	2
GO:0090308	Biological Process	regulation of methylation-dependent chromatin silencing	2
GO:0006275	Biological Process	regulation of DNA replication	37
GO:0090329	Biological Process	regulation of DNA-dependent DNA replication	19
GO:0032875	Biological Process	regulation of DNA endoreduplication	6
GO:0030174	Biological Process	regulation of DNA-dependent DNA replication initiation	2
GO:0033262	Biological Process	regulation of nuclear cell cycle DNA replication	3
GO:1903463	Biological Process	regulation of mitotic cell cycle DNA replication	3
GO:0032204	Biological Process	regulation of telomere maintenance	29
GO:1904353	Biological Process	regulation of telomere capping	14
GO:1904356	Biological Process	regulation of telomere maintenance via telomere lengthening	25
GO:1904429	Biological Process	regulation of t-circle formation	3
GO:0051252	Biological Process	regulation of RNA metabolic process	663
GO:0043484	Biological Process	regulation of RNA splicing	101
GO:0033119	Biological Process	negative regulation of RNA splicing	21
GO:0048025	Biological Process	negative regulation of mRNA splicing, via spliceosome	20
GO:0033120	Biological Process	positive regulation of RNA splicing	50
GO:0048026	Biological Process	positive regulation of mRNA splicing, via spliceosome	25
GO:0048024	Biological Process	regulation of mRNA splicing, via spliceosome	81
GO:0000381	Biological Process	regulation of alternative mRNA splicing, via spliceosome	48
GO:1903326	Biological Process	regulation of tRNA metabolic process	6
GO:2000235	Biological Process	regulation of tRNA processing	6
GO:2000237	Biological Process	positive regulation of tRNA processing	6
GO:1903328	Biological Process	positive regulation of tRNA metabolic process	6
GO:0051253	Biological Process	negative regulation of RNA metabolic process	209
GO:1903312	Biological Process	negative regulation of mRNA metabolic process	23
GO:0050686	Biological Process	negative regulation of mRNA processing	21
GO:0031441	Biological Process	negative regulation of mRNA 3'-end processing	1
GO:1900364	Biological Process	negative regulation of mRNA polyadenylation	1
GO:1902679	Biological Process	negative regulation of RNA biosynthetic process	161
GO:1903507	Biological Process	negative regulation of nucleic acid-templated transcription	161
GO:0045892	Biological Process	negative regulation of transcription, DNA-templated	152
GO:0010944	Biological Process	negative regulation of transcription by competitive promoter binding	2
GO:0032785	Biological Process	negative regulation of DNA-templated transcription, elongation	6
GO:0034244	Biological Process	negative regulation of transcription elongation from RNA polymerase II promoter	6
GO:0031936	Biological Process	negative regulation of chromatin silencing	1
GO:0016480	Biological Process	negative regulation of transcription from RNA polymerase III promoter	2
GO:0000122	Biological Process	negative regulation of transcription from RNA polymerase II promoter	91
GO:1901227	Biological Process	negative regulation of transcription from RNA polymerase II promoter involved in heart development	2
GO:0097201	Biological Process	negative regulation of transcription from RNA polymerase II promoter in response to stress	4
GO:1990441	Biological Process	negative regulation of transcription from RNA polymerase II promoter in response to endoplasmic reticulum stress	4
GO:0007070	Biological Process	negative regulation of transcription from RNA polymerase II promoter during mitotic cell cycle	1
GO:0045013	Biological Process	carbon catabolite repression of transcription	9
GO:0045014	Biological Process	negative regulation of transcription by glucose	9
GO:0006342	Biological Process	chromatin silencing	24
GO:0006346	Biological Process	methylation-dependent chromatin silencing	10
GO:0000183	Biological Process	chromatin silencing at rDNA	2
GO:0006344	Biological Process	maintenance of chromatin silencing	13
GO:0031935	Biological Process	regulation of chromatin silencing	5
GO:0007068	Biological Process	negative regulation of transcription during mitotic cell cycle	1
GO:1900260	Biological Process	negative regulation of RNA-directed 5'-3' RNA polymerase activity	1
GO:1903799	Biological Process	negative regulation of production of miRNAs involved in gene silencing by miRNA	4
GO:2001141	Biological Process	regulation of RNA biosynthetic process	547
GO:0052312	Biological Process	modulation of transcription in other organism involved in symbiotic interaction	21
GO:0052472	Biological Process	modulation by host of symbiont transcription	21
GO:0043921	Biological Process	modulation by host of viral transcription	21
GO:0043922	Biological Process	negative regulation by host of viral transcription	12
GO:0043923	Biological Process	positive regulation by host of viral transcription	13
GO:1902680	Biological Process	positive regulation of RNA biosynthetic process	233
GO:1903508	Biological Process	positive regulation of nucleic acid-templated transcription	232
GO:0045893	Biological Process	positive regulation of transcription, DNA-templated	232
GO:0048096	Biological Process	chromatin-mediated maintenance of transcription	1
GO:0045944	Biological Process	positive regulation of transcription from RNA polymerase II promoter	163
GO:0032933	Biological Process	SREBP signaling pathway	8
GO:0035948	Biological Process	positive regulation of gluconeogenesis by positive regulation of transcription from RNA polymerase II promoter	1
GO:1902895	Biological Process	positive regulation of pri-miRNA transcription from RNA polymerase II promoter	5
GO:0036003	Biological Process	positive regulation of transcription from RNA polymerase II promoter in response to stress	2
GO:1990440	Biological Process	positive regulation of transcription from RNA polymerase II promoter in response to endoplasmic reticulum stress	2
GO:0071733	Biological Process	transcriptional activation by promoter-enhancer looping	1
GO:1901522	Biological Process	positive regulation of transcription from RNA polymerase II promoter involved in cellular response to chemical stimulus	1
GO:0006990	Biological Process	positive regulation of transcription from RNA polymerase II promoter involved in unfolded protein response	1
GO:0060261	Biological Process	positive regulation of transcription initiation from RNA polymerase II promoter	13
GO:0045899	Biological Process	positive regulation of RNA polymerase II transcriptional preinitiation complex assembly	13
GO:0032786	Biological Process	positive regulation of DNA-templated transcription, elongation	4
GO:0045943	Biological Process	positive regulation of transcription from RNA polymerase I promoter	1
GO:0007072	Biological Process	positive regulation of transcription involved in exit from mitosis	1
GO:0071931	Biological Process	positive regulation of transcription involved in G1/S transition of mitotic cell cycle	3
GO:2000144	Biological Process	positive regulation of DNA-templated transcription, initiation	17
GO:1903506	Biological Process	regulation of nucleic acid-templated transcription	546
GO:0006355	Biological Process	regulation of transcription, DNA-templated	545
GO:0043620	Biological Process	regulation of DNA-templated transcription in response to stress	12
GO:0043618	Biological Process	regulation of transcription from RNA polymerase II promoter in response to stress	12
GO:0061418	Biological Process	regulation of transcription from RNA polymerase II promoter in response to hypoxia	6
GO:0051090	Biological Process	regulation of sequence-specific DNA binding transcription factor activity	75
GO:0051091	Biological Process	positive regulation of sequence-specific DNA binding transcription factor activity	29
GO:2000825	Biological Process	positive regulation of androgen receptor activity	1
GO:0051092	Biological Process	positive regulation of NF-kappaB transcription factor activity	12
GO:0032793	Biological Process	positive regulation of CREB transcription factor activity	2
GO:2000823	Biological Process	regulation of androgen receptor activity	1
GO:0043433	Biological Process	negative regulation of sequence-specific DNA binding transcription factor activity	44
GO:0032792	Biological Process	negative regulation of CREB transcription factor activity	4
GO:0032088	Biological Process	negative regulation of NF-kappaB transcription factor activity	19
GO:0000083	Biological Process	regulation of transcription involved in G1/S transition of mitotic cell cycle	9
GO:0006357	Biological Process	regulation of transcription from RNA polymerase II promoter	282
GO:0008293	Biological Process	torso signaling pathway	2
GO:0034243	Biological Process	regulation of transcription elongation from RNA polymerase II promoter	6
GO:1901213	Biological Process	regulation of transcription from RNA polymerase II promoter involved in heart development	2
GO:0070816	Biological Process	phosphorylation of RNA polymerase II C-terminal domain	7
GO:1901407	Biological Process	regulation of phosphorylation of RNA polymerase II C-terminal domain	2
GO:1901409	Biological Process	positive regulation of phosphorylation of RNA polymerase II C-terminal domain	2
GO:0030509	Biological Process	BMP signaling pathway	24
GO:0030514	Biological Process	negative regulation of BMP signaling pathway	5
GO:0030513	Biological Process	positive regulation of BMP signaling pathway	6
GO:0030510	Biological Process	regulation of BMP signaling pathway	14
GO:1902893	Biological Process	regulation of pri-miRNA transcription from RNA polymerase II promoter	5
GO:0060260	Biological Process	regulation of transcription initiation from RNA polymerase II promoter	24
GO:0045898	Biological Process	regulation of RNA polymerase II transcriptional preinitiation complex assembly	13
GO:0001178	Biological Process	regulation of transcriptional start site selection at RNA polymerase II promoter	11
GO:1902064	Biological Process	regulation of transcription from RNA polymerase II promoter involved in spermatogenesis	1
GO:1900402	Biological Process	regulation of carbohydrate metabolic process by regulation of transcription from RNA polymerase II promoter	1
GO:0035947	Biological Process	regulation of gluconeogenesis by regulation of transcription from RNA polymerase II promoter	1
GO:0046021	Biological Process	regulation of transcription from RNA polymerase II promoter during mitotic cell cycle	1
GO:2000142	Biological Process	regulation of DNA-templated transcription, initiation	30
GO:1903357	Biological Process	regulation of transcription initiation from RNA polymerase I promoter for nuclear large rRNA transcript	2
GO:0045896	Biological Process	regulation of transcription during mitotic cell cycle	1
GO:0006359	Biological Process	regulation of transcription from RNA polymerase III promoter	9
GO:0032784	Biological Process	regulation of DNA-templated transcription, elongation	13
GO:0045990	Biological Process	carbon catabolite regulation of transcription	9
GO:0046015	Biological Process	regulation of transcription by glucose	9
GO:0006356	Biological Process	regulation of transcription from RNA polymerase I promoter	3
GO:1901836	Biological Process	regulation of transcription of nuclear large rRNA transcript from RNA polymerase I promoter	2
GO:1900259	Biological Process	regulation of RNA-directed 5'-3' RNA polymerase activity	1
GO:2000628	Biological Process	regulation of miRNA metabolic process	5
GO:2000630	Biological Process	positive regulation of miRNA metabolic process	5
GO:0070920	Biological Process	regulation of production of small RNA involved in gene silencing by RNA	4
GO:1903798	Biological Process	regulation of production of miRNAs involved in gene silencing by miRNA	4
GO:0051254	Biological Process	positive regulation of RNA metabolic process	277
GO:1903313	Biological Process	positive regulation of mRNA metabolic process	39
GO:0050685	Biological Process	positive regulation of mRNA processing	26
GO:0031442	Biological Process	positive regulation of mRNA 3'-end processing	1
GO:1903311	Biological Process	regulation of mRNA metabolic process	113
GO:0050684	Biological Process	regulation of mRNA processing	100
GO:0031440	Biological Process	regulation of mRNA 3'-end processing	15
GO:1900363	Biological Process	regulation of mRNA polyadenylation	4
GO:0045935	Biological Process	positive regulation of nucleobase-containing compound metabolic process	406
GO:0045934	Biological Process	negative regulation of nucleobase-containing compound metabolic process	246
GO:0055086	Biological Process	nucleobase-containing small molecule metabolic process	368
GO:0009116	Biological Process	nucleoside metabolic process	57
GO:0009163	Biological Process	nucleoside biosynthetic process	33
GO:0043174	Biological Process	nucleoside salvage	16
GO:0006166	Biological Process	purine ribonucleoside salvage	16
GO:0006190	Biological Process	inosine salvage	2
GO:0042455	Biological Process	ribonucleoside biosynthetic process	31
GO:0008616	Biological Process	queuosine biosynthetic process	4
GO:0046129	Biological Process	purine ribonucleoside biosynthetic process	17
GO:0046103	Biological Process	inosine biosynthetic process	2
GO:1901070	Biological Process	guanosine-containing compound biosynthetic process	14
GO:0046132	Biological Process	pyrimidine ribonucleoside biosynthetic process	11
GO:0046134	Biological Process	pyrimidine nucleoside biosynthetic process	13
GO:0042451	Biological Process	purine nucleoside biosynthetic process	17
GO:0009119	Biological Process	ribonucleoside metabolic process	42
GO:0046116	Biological Process	queuosine metabolic process	4
GO:0046131	Biological Process	pyrimidine ribonucleoside metabolic process	11
GO:0046128	Biological Process	purine ribonucleoside metabolic process	28
GO:0046102	Biological Process	inosine metabolic process	2
GO:1901068	Biological Process	guanosine-containing compound metabolic process	24
GO:0046498	Biological Process	S-adenosylhomocysteine metabolic process	1
GO:0006213	Biological Process	pyrimidine nucleoside metabolic process	15
GO:0042278	Biological Process	purine nucleoside metabolic process	28
GO:0009112	Biological Process	nucleobase metabolic process	32
GO:0006144	Biological Process	purine nucleobase metabolic process	13
GO:0046083	Biological Process	adenine metabolic process	13
GO:0046084	Biological Process	adenine biosynthetic process	13
GO:0006168	Biological Process	adenine salvage	13
GO:0009113	Biological Process	purine nucleobase biosynthetic process	13
GO:0046099	Biological Process	guanine biosynthetic process	13
GO:0006178	Biological Process	guanine salvage	13
GO:0043096	Biological Process	purine nucleobase salvage	13
GO:0043103	Biological Process	hypoxanthine salvage	13
GO:0046101	Biological Process	hypoxanthine biosynthetic process	13
GO:0046100	Biological Process	hypoxanthine metabolic process	13
GO:0046098	Biological Process	guanine metabolic process	13
GO:0046112	Biological Process	nucleobase biosynthetic process	25
GO:0019856	Biological Process	pyrimidine nucleobase biosynthetic process	12
GO:0006207	Biological Process	'de novo' pyrimidine nucleobase biosynthetic process	10
GO:0006206	Biological Process	pyrimidine nucleobase metabolic process	19
GO:0019860	Biological Process	uracil metabolic process	2
GO:0015949	Biological Process	nucleobase-containing small molecule interconversion	11
GO:0009225	Biological Process	nucleotide-sugar metabolic process	16
GO:0009226	Biological Process	nucleotide-sugar biosynthetic process	13
GO:0042350	Biological Process	GDP-L-fucose biosynthetic process	3
GO:0042351	Biological Process	'de novo' GDP-L-fucose biosynthetic process	3
GO:0009298	Biological Process	GDP-mannose biosynthetic process	6
GO:0006048	Biological Process	UDP-N-acetylglucosamine biosynthetic process	2
GO:0019673	Biological Process	GDP-mannose metabolic process	11
GO:0046398	Biological Process	UDP-glucuronate metabolic process	2
GO:0052573	Biological Process	UDP-D-galactose metabolic process	2
GO:0006011	Biological Process	UDP-glucose metabolic process	2
GO:0033356	Biological Process	UDP-L-arabinose metabolic process	2
GO:0046368	Biological Process	GDP-L-fucose metabolic process	3
GO:0006047	Biological Process	UDP-N-acetylglucosamine metabolic process	3
GO:0034654	Biological Process	nucleobase-containing compound biosynthetic process	867
GO:0032774	Biological Process	RNA biosynthetic process	646
GO:0097056	Biological Process	selenocysteinyl-tRNA(Sec) biosynthetic process	1
GO:0006352	Biological Process	DNA-templated transcription, initiation	74
GO:0006361	Biological Process	transcription initiation from RNA polymerase I promoter	18
GO:0001180	Biological Process	transcription initiation from RNA polymerase I promoter for nuclear large rRNA transcript	2
GO:0070897	Biological Process	DNA-templated transcriptional preinitiation complex assembly	15
GO:0070898	Biological Process	RNA polymerase III transcriptional preinitiation complex assembly	2
GO:0051123	Biological Process	RNA polymerase II transcriptional preinitiation complex assembly	15
GO:0006367	Biological Process	transcription initiation from RNA polymerase II promoter	64
GO:0001174	Biological Process	transcriptional start site selection at RNA polymerase II promoter	13
GO:0001113	Biological Process	transcriptional open complex formation at RNA polymerase II promoter	5
GO:0006384	Biological Process	transcription initiation from RNA polymerase III promoter	5
GO:0001173	Biological Process	DNA-templated transcriptional start site selection	13
GO:0001112	Biological Process	DNA-templated transcriptional open complex formation	5
GO:0001192	Biological Process	maintenance of transcriptional fidelity during DNA-templated transcription elongation	1
GO:0001193	Biological Process	maintenance of transcriptional fidelity during DNA-templated transcription elongation from RNA polymerase II promoter	1
GO:0006354	Biological Process	DNA-templated transcription, elongation	46
GO:0006385	Biological Process	transcription elongation from RNA polymerase III promoter	2
GO:0006368	Biological Process	transcription elongation from RNA polymerase II promoter	37
GO:0006362	Biological Process	transcription elongation from RNA polymerase I promoter	15
GO:0001109	Biological Process	promoter clearance during DNA-templated transcription	5
GO:0001111	Biological Process	promoter clearance from RNA polymerase II promoter	5
GO:0006353	Biological Process	DNA-templated transcription, termination	57
GO:0006363	Biological Process	termination of RNA polymerase I transcription	15
GO:0006369	Biological Process	termination of RNA polymerase II transcription	42
GO:0097659	Biological Process	nucleic acid-templated transcription	644
GO:0006351	Biological Process	transcription, DNA-templated	643
GO:0098781	Biological Process	ncRNA transcription	28
GO:0009301	Biological Process	snRNA transcription	24
GO:0042795	Biological Process	snRNA transcription from RNA polymerase II promoter	24
GO:0009303	Biological Process	rRNA transcription	4
GO:0042790	Biological Process	transcription of nuclear large rRNA transcript from RNA polymerase I promoter	2
GO:0009299	Biological Process	mRNA transcription	9
GO:0006383	Biological Process	transcription from RNA polymerase III promoter	21
GO:0006360	Biological Process	transcription from RNA polymerase I promoter	19
GO:0006390	Biological Process	transcription from mitochondrial promoter	2
GO:0006366	Biological Process	transcription from RNA polymerase II promoter	339
GO:0061614	Biological Process	pri-miRNA transcription from RNA polymerase II promoter	5
GO:0043101	Biological Process	purine-containing compound salvage	21
GO:0071897	Biological Process	DNA biosynthetic process	125
GO:0006278	Biological Process	RNA-dependent DNA biosynthetic process	29
GO:0007004	Biological Process	telomere maintenance via telomerase	29
GO:0000731	Biological Process	DNA synthesis involved in DNA repair	81
GO:0000711	Biological Process	meiotic DNA repair synthesis	2
GO:0019985	Biological Process	translesion synthesis	55
GO:0070987	Biological Process	error-free translesion synthesis	39
GO:0042276	Biological Process	error-prone translesion synthesis	21
GO:0006277	Biological Process	DNA amplification	7
GO:0007307	Biological Process	eggshell chorion gene amplification	7
GO:0090304	Biological Process	nucleic acid metabolic process	1451
GO:0016070	Biological Process	RNA metabolic process	1171
GO:0006273	Biological Process	lagging strand elongation	8
GO:0033567	Biological Process	DNA replication, Okazaki fragment processing	5
GO:1903461	Biological Process	Okazaki fragment processing involved in mitotic DNA replication	1
GO:0034660	Biological Process	ncRNA metabolic process	318
GO:0071043	Biological Process	CUT metabolic process	4
GO:0006399	Biological Process	tRNA metabolic process	95
GO:0043039	Biological Process	tRNA aminoacylation	45
GO:0006418	Biological Process	tRNA aminoacylation for protein translation	45
GO:0070127	Biological Process	tRNA aminoacylation for mitochondrial protein translation	1
GO:0070143	Biological Process	mitochondrial alanyl-tRNA aminoacylation	1
GO:0006429	Biological Process	leucyl-tRNA aminoacylation	2
GO:0006434	Biological Process	seryl-tRNA aminoacylation	1
GO:0006433	Biological Process	prolyl-tRNA aminoacylation	6
GO:0006436	Biological Process	tryptophanyl-tRNA aminoacylation	11
GO:0006425	Biological Process	glutaminyl-tRNA aminoacylation	5
GO:0006419	Biological Process	alanyl-tRNA aminoacylation	1
GO:0006431	Biological Process	methionyl-tRNA aminoacylation	1
GO:0006435	Biological Process	threonyl-tRNA aminoacylation	1
GO:0006430	Biological Process	lysyl-tRNA aminoacylation	8
GO:0006432	Biological Process	phenylalanyl-tRNA aminoacylation	2
GO:0006424	Biological Process	glutamyl-tRNA aminoacylation	13
GO:0008033	Biological Process	tRNA processing	57
GO:0006400	Biological Process	tRNA modification	26
GO:0034227	Biological Process	tRNA thio-modification	2
GO:0002143	Biological Process	tRNA wobble position uridine thiolation	1
GO:0002943	Biological Process	tRNA dihydrouridine synthesis	3
GO:0031119	Biological Process	tRNA pseudouridine synthesis	4
GO:0061504	Biological Process	cyclic threonylcarbamoyladenosine biosynthetic process	1
GO:0002097	Biological Process	tRNA wobble base modification	4
GO:0002100	Biological Process	tRNA wobble adenosine to inosine editing	1
GO:0002098	Biological Process	tRNA wobble uridine modification	3
GO:0030488	Biological Process	tRNA methylation	9
GO:0002128	Biological Process	tRNA nucleoside ribose methylation	2
GO:0006388	Biological Process	tRNA splicing, via endonucleolytic cleavage and ligation	12
GO:0090646	Biological Process	mitochondrial tRNA processing	1
GO:0034587	Biological Process	piRNA metabolic process	3
GO:0034470	Biological Process	ncRNA processing	250
GO:0016180	Biological Process	snRNA processing	4
GO:0034472	Biological Process	snRNA 3'-end processing	4
GO:0034473	Biological Process	U1 snRNA 3'-end processing	1
GO:0034476	Biological Process	U5 snRNA 3'-end processing	1
GO:0034475	Biological Process	U4 snRNA 3'-end processing	3
GO:0031053	Biological Process	primary miRNA processing	2
GO:0043144	Biological Process	snoRNA processing	5
GO:0031126	Biological Process	snoRNA 3'-end processing	4
GO:0071051	Biological Process	polyadenylation-dependent snoRNA 3'-end processing	2
GO:0000494	Biological Process	box C/D snoRNA 3'-end processing	2
GO:0034247	Biological Process	snoRNA splicing	1
GO:0034963	Biological Process	box C/D snoRNA processing	2
GO:0043628	Biological Process	ncRNA 3'-end processing	6
GO:0031125	Biological Process	rRNA 3'-end processing	3
GO:0000467	Biological Process	exonucleolytic trimming to generate mature 3'-end of 5.8S rRNA from tricistronic rRNA transcript (SSU-rRNA, 5.8S rRNA, LSU-rRNA)	3
GO:0034471	Biological Process	ncRNA 5'-end processing	1
GO:0000967	Biological Process	rRNA 5'-end processing	1
GO:0000472	Biological Process	endonucleolytic cleavage to generate mature 5'-end of SSU-rRNA from (SSU-rRNA, 5.8S rRNA, LSU-rRNA)	1
GO:0031054	Biological Process	pre-miRNA processing	3
GO:0006364	Biological Process	rRNA processing	191
GO:0000460	Biological Process	maturation of 5.8S rRNA	16
GO:0000466	Biological Process	maturation of 5.8S rRNA from tricistronic rRNA transcript (SSU-rRNA, 5.8S rRNA, LSU-rRNA)	13
GO:0000448	Biological Process	cleavage in ITS2 between 5.8S rRNA and LSU-rRNA of tricistronic rRNA transcript (SSU-rRNA, 5.8S rRNA, LSU-rRNA)	2
GO:0000447	Biological Process	endonucleolytic cleavage in ITS1 to separate SSU-rRNA from 5.8S rRNA and LSU-rRNA from tricistronic rRNA transcript (SSU-rRNA, 5.8S rRNA, LSU-rRNA)	2
GO:0000470	Biological Process	maturation of LSU-rRNA	20
GO:0000463	Biological Process	maturation of LSU-rRNA from tricistronic rRNA transcript (SSU-rRNA, 5.8S rRNA, LSU-rRNA)	11
GO:0000469	Biological Process	cleavage involved in rRNA processing	11
GO:0000478	Biological Process	endonucleolytic cleavage involved in rRNA processing	7
GO:0000479	Biological Process	endonucleolytic cleavage of tricistronic rRNA transcript (SSU-rRNA, 5.8S rRNA, LSU-rRNA)	7
GO:0000480	Biological Process	endonucleolytic cleavage in 5'-ETS of tricistronic rRNA transcript (SSU-rRNA, 5.8S rRNA, LSU-rRNA)	1
GO:0000459	Biological Process	exonucleolytic trimming involved in rRNA processing	3
GO:0000154	Biological Process	rRNA modification	14
GO:0031118	Biological Process	rRNA pseudouridine synthesis	1
GO:0031167	Biological Process	rRNA methylation	10
GO:0000451	Biological Process	rRNA 2'-O-methylation	3
GO:0000453	Biological Process	enzyme-directed rRNA 2'-O-methylation	1
GO:0070475	Biological Process	rRNA base methylation	2
GO:0030490	Biological Process	maturation of SSU-rRNA	19
GO:0000462	Biological Process	maturation of SSU-rRNA from tricistronic rRNA transcript (SSU-rRNA, 5.8S rRNA, LSU-rRNA)	18
GO:0016074	Biological Process	snoRNA metabolic process	5
GO:0033967	Biological Process	box C/D snoRNA metabolic process	2
GO:0016073	Biological Process	snRNA metabolic process	28
GO:0040031	Biological Process	snRNA modification	1
GO:0031120	Biological Process	snRNA pseudouridine synthesis	1
GO:0010586	Biological Process	miRNA metabolic process	9
GO:0016072	Biological Process	rRNA metabolic process	198
GO:0043631	Biological Process	RNA polyadenylation	11
GO:0006378	Biological Process	mRNA polyadenylation	11
GO:0090501	Biological Process	RNA phosphodiester bond hydrolysis	37
GO:0006379	Biological Process	mRNA cleavage	5
GO:0098787	Biological Process	mRNA cleavage involved in mRNA processing	2
GO:0098789	Biological Process	pre-mRNA cleavage required for polyadenylation	2
GO:0090503	Biological Process	RNA phosphodiester bond hydrolysis, exonucleolytic	12
GO:0090502	Biological Process	RNA phosphodiester bond hydrolysis, endonucleolytic	23
GO:0006272	Biological Process	leading strand elongation	14
GO:0010501	Biological Process	RNA secondary structure unwinding	31
GO:0009451	Biological Process	RNA modification	44
GO:0016553	Biological Process	base conversion or substitution editing	1
GO:0006382	Biological Process	adenosine to inosine editing	1
GO:0016556	Biological Process	mRNA modification	2
GO:1990481	Biological Process	mRNA pseudouridine synthesis	2
GO:0001510	Biological Process	RNA methylation	20
GO:0036265	Biological Process	RNA (guanine-N7)-methylation	1
GO:0001522	Biological Process	pseudouridine synthesis	8
GO:0000959	Biological Process	mitochondrial RNA metabolic process	4
GO:0000963	Biological Process	mitochondrial RNA processing	1
GO:0016071	Biological Process	mRNA metabolic process	451
GO:0006397	Biological Process	mRNA processing	316
GO:0000398	Biological Process	mRNA splicing, via spliceosome	245
GO:0000393	Biological Process	spliceosomal conformational changes to generate catalytic conformation	8
GO:0000349	Biological Process	generation of catalytic spliceosome for first transesterification step	3
GO:0000350	Biological Process	generation of catalytic spliceosome for second transesterification step	5
GO:0000245	Biological Process	spliceosomal complex assembly	59
GO:0000354	Biological Process	cis assembly of pre-catalytic spliceosome	1
GO:0006376	Biological Process	mRNA splice site selection	32
GO:0000389	Biological Process	mRNA 3'-splice site recognition	12
GO:0000395	Biological Process	mRNA 5'-splice site recognition	9
GO:0000348	Biological Process	mRNA branch site recognition	1
GO:0000380	Biological Process	alternative mRNA splicing, via spliceosome	52
GO:0045292	Biological Process	mRNA cis splicing, via spliceosome	30
GO:0000387	Biological Process	spliceosomal snRNP assembly	30
GO:0000244	Biological Process	spliceosomal tri-snRNP complex assembly	3
GO:0006370	Biological Process	7-methylguanosine mRNA capping	26
GO:0031124	Biological Process	mRNA 3'-end processing	49
GO:0008334	Biological Process	histone mRNA metabolic process	23
GO:0006396	Biological Process	RNA processing	563
GO:0000966	Biological Process	RNA 5'-end processing	1
GO:0036260	Biological Process	RNA capping	26
GO:0009452	Biological Process	7-methylguanosine RNA capping	26
GO:0031123	Biological Process	RNA 3'-end processing	58
GO:0031050	Biological Process	dsRNA fragmentation	10
GO:0070918	Biological Process	production of small RNA involved in gene silencing by RNA	10
GO:0035196	Biological Process	production of miRNAs involved in gene silencing by miRNA	10
GO:0030422	Biological Process	production of siRNA involved in RNA interference	1
GO:0008380	Biological Process	RNA splicing	269
GO:0000394	Biological Process	RNA splicing, via endonucleolytic cleavage and ligation	13
GO:0000375	Biological Process	RNA splicing, via transesterification reactions	245
GO:0000377	Biological Process	RNA splicing, via transesterification reactions with bulged adenosine as nucleophile	245
GO:0006259	Biological Process	DNA metabolic process	501
GO:0006260	Biological Process	DNA replication	202
GO:0006261	Biological Process	DNA-dependent DNA replication	96
GO:0006271	Biological Process	DNA strand elongation involved in DNA replication	27
GO:0006274	Biological Process	DNA replication termination	3
GO:1902294	Biological Process	cell cycle DNA replication termination	3
GO:1902317	Biological Process	nuclear DNA replication termination	3
GO:1902979	Biological Process	mitotic DNA replication termination	3
GO:0071170	Biological Process	site-specific DNA replication termination	3
GO:0006270	Biological Process	DNA replication initiation	12
GO:0044786	Biological Process	cell cycle DNA replication	46
GO:1902298	Biological Process	cell cycle DNA replication maintenance of fidelity	15
GO:1990505	Biological Process	mitotic DNA replication maintenance of fidelity	15
GO:1990426	Biological Process	mitotic recombination-dependent replication fork processing	15
GO:1902299	Biological Process	pre-replicative complex assembly involved in cell cycle DNA replication	7
GO:0006267	Biological Process	pre-replicative complex assembly involved in nuclear cell cycle DNA replication	7
GO:0033260	Biological Process	nuclear DNA replication	36
GO:0032201	Biological Process	telomere maintenance via semi-conservative replication	7
GO:1902990	Biological Process	mitotic telomere maintenance via semi-conservative replication	4
GO:1902969	Biological Process	mitotic DNA replication	22
GO:0042023	Biological Process	DNA endoreduplication	10
GO:0006268	Biological Process	DNA unwinding involved in DNA replication	21
GO:0006264	Biological Process	mitochondrial DNA replication	1
GO:0045005	Biological Process	DNA-dependent DNA replication maintenance of fidelity	33
GO:0031297	Biological Process	replication fork processing	30
GO:0045004	Biological Process	DNA replication proofreading	3
GO:0036388	Biological Process	pre-replicative complex assembly	7
GO:0000723	Biological Process	telomere maintenance	87
GO:0043247	Biological Process	telomere maintenance in response to DNA damage	2
GO:0031848	Biological Process	protection from non-homologous end joining at telomere	2
GO:0010833	Biological Process	telomere maintenance via telomere lengthening	43
GO:0016233	Biological Process	telomere capping	16
GO:0090737	Biological Process	telomere maintenance via telomere trimming	3
GO:0090656	Biological Process	t-circle formation	3
GO:0000722	Biological Process	telomere maintenance via recombination	42
GO:0043570	Biological Process	maintenance of DNA repeat elements	4
GO:0022616	Biological Process	DNA strand elongation	27
GO:0032042	Biological Process	mitochondrial DNA metabolic process	1
GO:0006265	Biological Process	DNA topological change	3
GO:0000729	Biological Process	DNA double-strand break processing	15
GO:0042148	Biological Process	strand invasion	16
GO:0006304	Biological Process	DNA modification	3
GO:0045006	Biological Process	DNA deamination	1
GO:0044728	Biological Process	DNA methylation or demethylation	1
GO:0006306	Biological Process	DNA methylation	1
GO:0032776	Biological Process	DNA methylation on cytosine	1
GO:0006305	Biological Process	DNA alkylation	1
GO:0044349	Biological Process	DNA excision	6
GO:0000718	Biological Process	nucleotide-excision repair, DNA damage removal	6
GO:0006287	Biological Process	base-excision repair, gap-filling	3
GO:0000733	Biological Process	DNA strand renaturation	8
GO:0006266	Biological Process	DNA ligation	18
GO:0051103	Biological Process	DNA ligation involved in DNA repair	4
GO:0006297	Biological Process	nucleotide-excision repair, DNA gap filling	27
GO:0042262	Biological Process	DNA protection	5
GO:0015074	Biological Process	DNA integration	22
GO:0070893	Biological Process	transposon integration	2
GO:0000732	Biological Process	strand displacement	24
GO:0006281	Biological Process	DNA repair	304
GO:0006301	Biological Process	postreplication repair	68
GO:0042275	Biological Process	error-free postreplication DNA repair	4
GO:0070914	Biological Process	UV-damage excision repair	6
GO:0036297	Biological Process	interstrand cross-link repair	21
GO:0006284	Biological Process	base-excision repair	9
GO:0006285	Biological Process	base-excision repair, AP site formation	1
GO:0006298	Biological Process	mismatch repair	32
GO:0000710	Biological Process	meiotic mismatch repair	7
GO:0006289	Biological Process	nucleotide-excision repair	106
GO:0000715	Biological Process	nucleotide-excision repair, DNA damage recognition	28
GO:0006293	Biological Process	nucleotide-excision repair, preincision complex stabilization	17
GO:0006283	Biological Process	transcription-coupled nucleotide-excision repair	70
GO:0006294	Biological Process	nucleotide-excision repair, preincision complex assembly	32
GO:0000720	Biological Process	pyrimidine dimer repair by nucleotide-excision repair	3
GO:0000717	Biological Process	nucleotide-excision repair, DNA duplex unwinding	27
GO:0033683	Biological Process	nucleotide-excision repair, DNA incision	42
GO:0006296	Biological Process	nucleotide-excision repair, DNA incision, 5'-to lesion	42
GO:0006295	Biological Process	nucleotide-excision repair, DNA incision, 3'-to lesion	17
GO:0070911	Biological Process	global genome nucleotide-excision repair	38
GO:0006290	Biological Process	pyrimidine dimer repair	8
GO:0000719	Biological Process	photoreactive repair	4
GO:0010213	Biological Process	non-photoreactive DNA repair	3
GO:0006302	Biological Process	double-strand break repair	95
GO:0006303	Biological Process	double-strand break repair via nonhomologous end joining	15
GO:0000724	Biological Process	double-strand break repair via homologous recombination	39
GO:0045003	Biological Process	double-strand break repair via synthesis-dependent strand annealing	18
GO:0000730	Biological Process	DNA recombinase assembly	16
GO:1990414	Biological Process	replication-born double-strand break repair via sister chromatid exchange	22
GO:0000726	Biological Process	non-recombinational repair	15
GO:0000725	Biological Process	recombinational repair	39
GO:0010216	Biological Process	maintenance of DNA methylation	2
GO:0006310	Biological Process	DNA recombination	110
GO:0035822	Biological Process	gene conversion	4
GO:0006311	Biological Process	meiotic gene conversion	4
GO:0016444	Biological Process	somatic cell DNA recombination	18
GO:0002562	Biological Process	somatic diversification of immune receptors via germline recombination within a single locus	18
GO:0016447	Biological Process	somatic recombination of immunoglobulin gene segments	17
GO:0002204	Biological Process	somatic recombination of immunoglobulin genes involved in immune response	17
GO:0045190	Biological Process	isotype switching	17
GO:0033151	Biological Process	V(D)J recombination	1
GO:0035825	Biological Process	reciprocal DNA recombination	32
GO:0007131	Biological Process	reciprocal meiotic recombination	32
GO:0051026	Biological Process	chiasma assembly	4
GO:0000712	Biological Process	resolution of meiotic recombination intermediates	4
GO:0006313	Biological Process	transposition, DNA-mediated	2
GO:0006312	Biological Process	mitotic recombination	56
GO:0001325	Biological Process	formation of extrachromosomal circular DNA	3
GO:0090305	Biological Process	nucleic acid phosphodiester bond hydrolysis	109
GO:0042138	Biological Process	meiotic DNA double-strand break formation	1
GO:0006560	Biological Process	proline metabolic process	7
GO:0006561	Biological Process	proline biosynthetic process	7
GO:0055129	Biological Process	L-proline biosynthetic process	7
GO:0042558	Biological Process	pteridine-containing compound metabolic process	21
GO:0042559	Biological Process	pteridine-containing compound biosynthetic process	6
GO:0006728	Biological Process	pteridine biosynthetic process	2
GO:0009396	Biological Process	folic acid-containing compound biosynthetic process	4
GO:0046656	Biological Process	folic acid biosynthetic process	1
GO:0046654	Biological Process	tetrahydrofolate biosynthetic process	4
GO:0051066	Biological Process	dihydrobiopterin metabolic process	1
GO:0006760	Biological Process	folic acid-containing compound metabolic process	19
GO:0046900	Biological Process	tetrahydrofolylpolyglutamate metabolic process	3
GO:0046653	Biological Process	tetrahydrofolate metabolic process	7
GO:0035999	Biological Process	tetrahydrofolate interconversion	5
GO:0046655	Biological Process	folic acid metabolic process	13
GO:0019889	Biological Process	pteridine metabolic process	2
GO:0072521	Biological Process	purine-containing compound metabolic process	221
GO:0046415	Biological Process	urate metabolic process	2
GO:0072522	Biological Process	purine-containing compound biosynthetic process	85
GO:0046152	Biological Process	ommochrome metabolic process	10
GO:0006727	Biological Process	ommochrome biosynthetic process	10
GO:0072524	Biological Process	pyridine-containing compound metabolic process	154
GO:0042816	Biological Process	vitamin B6 metabolic process	3
GO:0008614	Biological Process	pyridoxine metabolic process	3
GO:0008615	Biological Process	pyridoxine biosynthetic process	3
GO:0042819	Biological Process	vitamin B6 biosynthetic process	3
GO:0072525	Biological Process	pyridine-containing compound biosynthetic process	13
GO:0006769	Biological Process	nicotinamide metabolic process	1
GO:0072527	Biological Process	pyrimidine-containing compound metabolic process	36
GO:0072528	Biological Process	pyrimidine-containing compound biosynthetic process	25
GO:0042723	Biological Process	thiamine-containing compound metabolic process	6
GO:0006772	Biological Process	thiamine metabolic process	6
GO:1901362	Biological Process	organic cyclic compound biosynthetic process	928
GO:0006694	Biological Process	steroid biosynthetic process	21
GO:0010893	Biological Process	positive regulation of steroid biosynthetic process	2
GO:0045542	Biological Process	positive regulation of cholesterol biosynthetic process	2
GO:0090031	Biological Process	positive regulation of steroid hormone biosynthetic process	2
GO:0061370	Biological Process	testosterone biosynthetic process	1
GO:0050810	Biological Process	regulation of steroid biosynthetic process	7
GO:0045540	Biological Process	regulation of cholesterol biosynthetic process	4
GO:0090030	Biological Process	regulation of steroid hormone biosynthetic process	2
GO:0006699	Biological Process	bile acid biosynthetic process	2
GO:0016126	Biological Process	sterol biosynthetic process	8
GO:0006696	Biological Process	ergosterol biosynthetic process	2
GO:0006695	Biological Process	cholesterol biosynthetic process	8
GO:0033490	Biological Process	cholesterol biosynthetic process via lathosterol	2
GO:0033489	Biological Process	cholesterol biosynthetic process via desmosterol	2
GO:0006700	Biological Process	C21-steroid hormone biosynthetic process	1
GO:0006702	Biological Process	androgen biosynthetic process	1
GO:0016129	Biological Process	phytosteroid biosynthetic process	3
GO:0016132	Biological Process	brassinosteroid biosynthetic process	3
GO:0006703	Biological Process	estrogen biosynthetic process	4
GO:0042726	Biological Process	flavin-containing compound metabolic process	19
GO:0006771	Biological Process	riboflavin metabolic process	2
GO:0006768	Biological Process	biotin metabolic process	2
GO:0008202	Biological Process	steroid metabolic process	57
GO:0019218	Biological Process	regulation of steroid metabolic process	14
GO:0010872	Biological Process	regulation of cholesterol esterification	1
GO:0010873	Biological Process	positive regulation of cholesterol esterification	1
GO:0090181	Biological Process	regulation of cholesterol metabolic process	9
GO:0090205	Biological Process	positive regulation of cholesterol metabolic process	2
GO:0045940	Biological Process	positive regulation of steroid metabolic process	3
GO:0031943	Biological Process	regulation of glucocorticoid metabolic process	1
GO:0008206	Biological Process	bile acid metabolic process	12
GO:0008210	Biological Process	estrogen metabolic process	6
GO:0008209	Biological Process	androgen metabolic process	3
GO:0008207	Biological Process	C21-steroid hormone metabolic process	2
GO:0042448	Biological Process	progesterone metabolic process	1
GO:0016125	Biological Process	sterol metabolic process	29
GO:0008203	Biological Process	cholesterol metabolic process	29
GO:0008204	Biological Process	ergosterol metabolic process	2
GO:0034433	Biological Process	steroid esterification	1
GO:0034434	Biological Process	sterol esterification	1
GO:0034435	Biological Process	cholesterol esterification	1
GO:0016128	Biological Process	phytosteroid metabolic process	3
GO:0016131	Biological Process	brassinosteroid metabolic process	3
GO:0008211	Biological Process	glucocorticoid metabolic process	2
GO:0045455	Biological Process	ecdysteroid metabolic process	1
GO:0018894	Biological Process	dibenzo-p-dioxin metabolic process	1
GO:0043170	Biological Process	macromolecule metabolic process	2791
GO:0019538	Biological Process	protein metabolic process	2065
GO:0051246	Biological Process	regulation of protein metabolic process	781
GO:0030162	Biological Process	regulation of proteolysis	318
GO:0090085	Biological Process	regulation of protein deubiquitination	22
GO:1903003	Biological Process	positive regulation of protein deubiquitination	22
GO:1903006	Biological Process	positive regulation of protein K63-linked deubiquitination	18
GO:1903007	Biological Process	positive regulation of Lys63-specific deubiquitinase activity	17
GO:1903004	Biological Process	regulation of protein K63-linked deubiquitination	18
GO:0045861	Biological Process	negative regulation of proteolysis	92
GO:0010466	Biological Process	negative regulation of peptidase activity	62
GO:0010951	Biological Process	negative regulation of endopeptidase activity	62
GO:1904684	Biological Process	negative regulation of metalloendopeptidase activity	15
GO:1902963	Biological Process	negative regulation of metalloendopeptidase activity involved in amyloid precursor protein catabolic process	15
GO:2000117	Biological Process	negative regulation of cysteine-type endopeptidase activity	24
GO:0043154	Biological Process	negative regulation of cysteine-type endopeptidase activity involved in apoptotic process	24
GO:1905246	Biological Process	negative regulation of aspartic-type peptidase activity	15
GO:1902960	Biological Process	negative regulation of aspartic-type endopeptidase activity involved in amyloid precursor protein catabolic process	15
GO:1905049	Biological Process	negative regulation of metallopeptidase activity	15
GO:0010955	Biological Process	negative regulation of protein processing	10
GO:0045916	Biological Process	negative regulation of complement activation	2
GO:0060570	Biological Process	negative regulation of peptide hormone processing	8
GO:0052547	Biological Process	regulation of peptidase activity	116
GO:2000152	Biological Process	regulation of ubiquitin-specific protease activity	17
GO:2000158	Biological Process	positive regulation of ubiquitin-specific protease activity	17
GO:0052548	Biological Process	regulation of endopeptidase activity	114
GO:1904683	Biological Process	regulation of metalloendopeptidase activity	15
GO:1902962	Biological Process	regulation of metalloendopeptidase activity involved in amyloid precursor protein catabolic process	15
GO:0010950	Biological Process	positive regulation of endopeptidase activity	54
GO:2001056	Biological Process	positive regulation of cysteine-type endopeptidase activity	52
GO:0043280	Biological Process	positive regulation of cysteine-type endopeptidase activity involved in apoptotic process	52
GO:2001269	Biological Process	positive regulation of cysteine-type endopeptidase activity involved in apoptotic signaling pathway	2
GO:0097296	Biological Process	activation of cysteine-type endopeptidase activity involved in apoptotic signaling pathway	2
GO:0006919	Biological Process	activation of cysteine-type endopeptidase activity involved in apoptotic process	41
GO:2001272	Biological Process	positive regulation of cysteine-type endopeptidase activity involved in execution phase of apoptosis	3
GO:0097202	Biological Process	activation of cysteine-type endopeptidase activity	3
GO:2000116	Biological Process	regulation of cysteine-type endopeptidase activity	70
GO:0043281	Biological Process	regulation of cysteine-type endopeptidase activity involved in apoptotic process	70
GO:2001270	Biological Process	regulation of cysteine-type endopeptidase activity involved in execution phase of apoptosis	3
GO:2001267	Biological Process	regulation of cysteine-type endopeptidase activity involved in apoptotic signaling pathway	2
GO:1905048	Biological Process	regulation of metallopeptidase activity	17
GO:1905050	Biological Process	positive regulation of metallopeptidase activity	2
GO:1905245	Biological Process	regulation of aspartic-type peptidase activity	15
GO:1902959	Biological Process	regulation of aspartic-type endopeptidase activity involved in amyloid precursor protein catabolic process	15
GO:0010952	Biological Process	positive regulation of peptidase activity	56
GO:0070613	Biological Process	regulation of protein processing	31
GO:0060568	Biological Process	regulation of peptide hormone processing	8
GO:0010954	Biological Process	positive regulation of protein processing	11
GO:0010756	Biological Process	positive regulation of plasminogen activation	4
GO:0002542	Biological Process	Factor XII activation	6
GO:0045917	Biological Process	positive regulation of complement activation	2
GO:0010755	Biological Process	regulation of plasminogen activation	4
GO:0030449	Biological Process	regulation of complement activation	6
GO:0045862	Biological Process	positive regulation of proteolysis	202
GO:0032268	Biological Process	regulation of cellular protein metabolic process	730
GO:0032270	Biological Process	positive regulation of cellular protein metabolic process	430
GO:0045727	Biological Process	positive regulation of translation	66
GO:2000767	Biological Process	positive regulation of cytoplasmic translation	4
GO:0032056	Biological Process	positive regulation of translation in response to stress	1
GO:0032058	Biological Process	positive regulation of translational initiation in response to stress	1
GO:0071264	Biological Process	positive regulation of translational initiation in response to starvation	1
GO:0045905	Biological Process	positive regulation of translational termination	2
GO:0045903	Biological Process	positive regulation of translational fidelity	5
GO:0045901	Biological Process	positive regulation of translational elongation	4
GO:1904571	Biological Process	positive regulation of selenocysteine incorporation	1
GO:0045948	Biological Process	positive regulation of translational initiation	13
GO:0060965	Biological Process	negative regulation of gene silencing by miRNA	4
GO:0070131	Biological Process	positive regulation of mitochondrial translation	1
GO:0031401	Biological Process	positive regulation of protein modification process	296
GO:0035307	Biological Process	positive regulation of protein dephosphorylation	14
GO:0032516	Biological Process	positive regulation of phosphoprotein phosphatase activity	3
GO:1903322	Biological Process	positive regulation of protein modification by small protein conjugation or removal	116
GO:0031398	Biological Process	positive regulation of protein ubiquitination	92
GO:0051443	Biological Process	positive regulation of ubiquitin-protein transferase activity	76
GO:1904668	Biological Process	positive regulation of ubiquitin protein ligase activity	70
GO:0033184	Biological Process	positive regulation of histone ubiquitination	1
GO:2001168	Biological Process	positive regulation of histone H2B ubiquitination	1
GO:0033235	Biological Process	positive regulation of protein sumoylation	2
GO:1903755	Biological Process	positive regulation of SUMO transferase activity	2
GO:0001934	Biological Process	positive regulation of protein phosphorylation	170
GO:0050731	Biological Process	positive regulation of peptidyl-tyrosine phosphorylation	21
GO:0061098	Biological Process	positive regulation of protein tyrosine kinase activity	4
GO:0045860	Biological Process	positive regulation of protein kinase activity	56
GO:0071902	Biological Process	positive regulation of protein serine/threonine kinase activity	24
GO:0043406	Biological Process	positive regulation of MAP kinase activity	8
GO:0000186	Biological Process	activation of MAPKK activity	2
GO:0007256	Biological Process	activation of JNKK activity	1
GO:0000187	Biological Process	activation of MAPK activity	5
GO:0007257	Biological Process	activation of JUN kinase activity	1
GO:0000169	Biological Process	activation of MAPK activity involved in osmosensory signaling pathway	1
GO:0000185	Biological Process	activation of MAPKKK activity	1
GO:0043507	Biological Process	positive regulation of JUN kinase activity	3
GO:0045737	Biological Process	positive regulation of cyclin-dependent protein serine/threonine kinase activity	5
GO:0031659	Biological Process	positive regulation of cyclin-dependent protein serine/threonine kinase activity involved in G1/S transition of mitotic cell cycle	1
GO:0007250	Biological Process	activation of NF-kappaB-inducing kinase activity	5
GO:0032147	Biological Process	activation of protein kinase activity	37
GO:0034199	Biological Process	activation of protein kinase A activity	15
GO:0032148	Biological Process	activation of protein kinase B activity	1
GO:1904031	Biological Process	positive regulation of cyclin-dependent protein kinase activity	5
GO:0010800	Biological Process	positive regulation of peptidyl-threonine phosphorylation	9
GO:0031954	Biological Process	positive regulation of protein autophosphorylation	2
GO:0043410	Biological Process	positive regulation of MAPK cascade	51
GO:0070374	Biological Process	positive regulation of ERK1 and ERK2 cascade	25
GO:0032874	Biological Process	positive regulation of stress-activated MAPK cascade	18
GO:1900745	Biological Process	positive regulation of p38MAPK cascade	9
GO:0046330	Biological Process	positive regulation of JNK cascade	10
GO:0090080	Biological Process	positive regulation of MAPKKK cascade by fibroblast growth factor receptor signaling pathway	1
GO:1903721	Biological Process	positive regulation of I-kappaB phosphorylation	4
GO:0033129	Biological Process	positive regulation of histone phosphorylation	6
GO:0010862	Biological Process	positive regulation of pathway-restricted SMAD protein phosphorylation	2
GO:0033138	Biological Process	positive regulation of peptidyl-serine phosphorylation	8
GO:1901985	Biological Process	positive regulation of protein acetylation	7
GO:2000758	Biological Process	positive regulation of peptidyl-lysine acetylation	3
GO:0035066	Biological Process	positive regulation of histone acetylation	3
GO:0031058	Biological Process	positive regulation of histone modification	28
GO:0031062	Biological Process	positive regulation of histone methylation	20
GO:0051571	Biological Process	positive regulation of histone H3-K4 methylation	9
GO:0090312	Biological Process	positive regulation of protein deacetylation	1
GO:0031399	Biological Process	regulation of protein modification process	455
GO:0010732	Biological Process	regulation of protein glutathionylation	1
GO:0010734	Biological Process	negative regulation of protein glutathionylation	1
GO:1901983	Biological Process	regulation of protein acetylation	19
GO:2000756	Biological Process	regulation of peptidyl-lysine acetylation	18
GO:0035065	Biological Process	regulation of histone acetylation	18
GO:0035067	Biological Process	negative regulation of histone acetylation	3
GO:2000615	Biological Process	regulation of histone H3-K9 acetylation	3
GO:2000757	Biological Process	negative regulation of peptidyl-lysine acetylation	12
GO:1901984	Biological Process	negative regulation of protein acetylation	12
GO:0031056	Biological Process	regulation of histone modification	55
GO:0033182	Biological Process	regulation of histone ubiquitination	6
GO:2001166	Biological Process	regulation of histone H2B ubiquitination	1
GO:0033183	Biological Process	negative regulation of histone ubiquitination	5
GO:1901315	Biological Process	negative regulation of histone H2A K63-linked ubiquitination	5
GO:1901314	Biological Process	regulation of histone H2A K63-linked ubiquitination	5
GO:0033127	Biological Process	regulation of histone phosphorylation	10
GO:0033128	Biological Process	negative regulation of histone phosphorylation	4
GO:0031060	Biological Process	regulation of histone methylation	23
GO:0051569	Biological Process	regulation of histone H3-K4 methylation	9
GO:0051570	Biological Process	regulation of histone H3-K9 methylation	2
GO:0061085	Biological Process	regulation of histone H3-K27 methylation	1
GO:0031057	Biological Process	negative regulation of histone modification	12
GO:0035304	Biological Process	regulation of protein dephosphorylation	20
GO:1902308	Biological Process	regulation of peptidyl-serine dephosphorylation	1
GO:1902309	Biological Process	negative regulation of peptidyl-serine dephosphorylation	1
GO:0043666	Biological Process	regulation of phosphoprotein phosphatase activity	8
GO:0080163	Biological Process	regulation of protein serine/threonine phosphatase activity	2
GO:0032515	Biological Process	negative regulation of phosphoprotein phosphatase activity	4
GO:0035308	Biological Process	negative regulation of protein dephosphorylation	5
GO:0031400	Biological Process	negative regulation of protein modification process	230
GO:0001933	Biological Process	negative regulation of protein phosphorylation	121
GO:0050732	Biological Process	negative regulation of peptidyl-tyrosine phosphorylation	9
GO:0061099	Biological Process	negative regulation of protein tyrosine kinase activity	3
GO:0006469	Biological Process	negative regulation of protein kinase activity	54
GO:0044387	Biological Process	negative regulation of protein kinase activity by regulation of protein phosphorylation	7
GO:0071901	Biological Process	negative regulation of protein serine/threonine kinase activity	41
GO:0043407	Biological Process	negative regulation of MAP kinase activity	32
GO:0000188	Biological Process	inactivation of MAPK activity	8
GO:0043508	Biological Process	negative regulation of JUN kinase activity	8
GO:2000480	Biological Process	negative regulation of cAMP-dependent protein kinase activity	7
GO:0100002	Biological Process	negative regulation of protein kinase activity by protein phosphorylation	1
GO:1902948	Biological Process	negative regulation of tau-protein kinase activity	15
GO:0043409	Biological Process	negative regulation of MAPK cascade	55
GO:0070373	Biological Process	negative regulation of ERK1 and ERK2 cascade	16
GO:0032873	Biological Process	negative regulation of stress-activated MAPK cascade	20
GO:1903753	Biological Process	negative regulation of p38MAPK cascade	4
GO:0046329	Biological Process	negative regulation of JNK cascade	16
GO:0010801	Biological Process	negative regulation of peptidyl-threonine phosphorylation	4
GO:0031953	Biological Process	negative regulation of protein autophosphorylation	6
GO:0033137	Biological Process	negative regulation of peptidyl-serine phosphorylation	5
GO:1903321	Biological Process	negative regulation of protein modification by small protein conjugation or removal	98
GO:0031397	Biological Process	negative regulation of protein ubiquitination	97
GO:0051444	Biological Process	negative regulation of ubiquitin-protein transferase activity	69
GO:1904667	Biological Process	negative regulation of ubiquitin protein ligase activity	69
GO:0051436	Biological Process	negative regulation of ubiquitin-protein ligase activity involved in mitotic cell cycle	68
GO:1902915	Biological Process	negative regulation of protein polyubiquitination	5
GO:1900045	Biological Process	negative regulation of protein K63-linked ubiquitination	5
GO:0033234	Biological Process	negative regulation of protein sumoylation	1
GO:0090311	Biological Process	regulation of protein deacetylation	1
GO:0001932	Biological Process	regulation of protein phosphorylation	290
GO:0031952	Biological Process	regulation of protein autophosphorylation	10
GO:0010799	Biological Process	regulation of peptidyl-threonine phosphorylation	11
GO:0050730	Biological Process	regulation of peptidyl-tyrosine phosphorylation	31
GO:0061097	Biological Process	regulation of protein tyrosine kinase activity	7
GO:0060393	Biological Process	regulation of pathway-restricted SMAD protein phosphorylation	4
GO:0033135	Biological Process	regulation of peptidyl-serine phosphorylation	13
GO:1903719	Biological Process	regulation of I-kappaB phosphorylation	4
GO:0045859	Biological Process	regulation of protein kinase activity	128
GO:1902947	Biological Process	regulation of tau-protein kinase activity	15
GO:0071900	Biological Process	regulation of protein serine/threonine kinase activity	90
GO:0043405	Biological Process	regulation of MAP kinase activity	41
GO:0043506	Biological Process	regulation of JUN kinase activity	11
GO:2000479	Biological Process	regulation of cAMP-dependent protein kinase activity	7
GO:0000079	Biological Process	regulation of cyclin-dependent protein serine/threonine kinase activity	31
GO:0031657	Biological Process	regulation of cyclin-dependent protein serine/threonine kinase activity involved in G1/S transition of mitotic cell cycle	1
GO:1904029	Biological Process	regulation of cyclin-dependent protein kinase activity	31
GO:0060733	Biological Process	regulation of eIF2 alpha phosphorylation by amino acid starvation	1
GO:0043408	Biological Process	regulation of MAPK cascade	111
GO:0032872	Biological Process	regulation of stress-activated MAPK cascade	43
GO:1900744	Biological Process	regulation of p38MAPK cascade	13
GO:0046328	Biological Process	regulation of JNK cascade	30
GO:0070372	Biological Process	regulation of ERK1 and ERK2 cascade	40
GO:1903320	Biological Process	regulation of protein modification by small protein conjugation or removal	146
GO:0031396	Biological Process	regulation of protein ubiquitination	121
GO:1902914	Biological Process	regulation of protein polyubiquitination	5
GO:1900044	Biological Process	regulation of protein K63-linked ubiquitination	5
GO:0051438	Biological Process	regulation of ubiquitin-protein transferase activity	79
GO:1904666	Biological Process	regulation of ubiquitin protein ligase activity	73
GO:0051439	Biological Process	regulation of ubiquitin-protein ligase activity involved in mitotic cell cycle	68
GO:0033233	Biological Process	regulation of protein sumoylation	3
GO:1903182	Biological Process	regulation of SUMO transferase activity	2
GO:0032269	Biological Process	negative regulation of cellular protein metabolic process	355
GO:0017148	Biological Process	negative regulation of translation	69
GO:0045947	Biological Process	negative regulation of translational initiation	9
GO:1904689	Biological Process	negative regulation of cytoplasmic translational initiation	2
GO:1901194	Biological Process	negative regulation of formation of translation preinitiation complex	2
GO:0032057	Biological Process	negative regulation of translational initiation in response to stress	6
GO:0032055	Biological Process	negative regulation of translation in response to stress	6
GO:0035195	Biological Process	gene silencing by miRNA	26
GO:2000637	Biological Process	positive regulation of gene silencing by miRNA	2
GO:1905618	Biological Process	positive regulation of miRNA mediated inhibition of translation	2
GO:0060964	Biological Process	regulation of gene silencing by miRNA	6
GO:1905616	Biological Process	regulation of miRNA mediated inhibition of translation	2
GO:0035278	Biological Process	miRNA mediated inhibition of translation	7
GO:0035281	Biological Process	pre-miRNA export from nucleus	2
GO:0045900	Biological Process	negative regulation of translational elongation	7
GO:1904570	Biological Process	negative regulation of selenocysteine incorporation	7
GO:0040033	Biological Process	negative regulation of translation, ncRNA-mediated	7
GO:0061157	Biological Process	mRNA destabilization	8
GO:0061158	Biological Process	3'-UTR-mediated mRNA destabilization	8
GO:0007319	Biological Process	negative regulation of oskar mRNA translation	6
GO:2000766	Biological Process	negative regulation of cytoplasmic translation	2
GO:0006417	Biological Process	regulation of translation	184
GO:2000765	Biological Process	regulation of cytoplasmic translation	21
GO:1900247	Biological Process	regulation of cytoplasmic translational elongation	11
GO:0017183	Biological Process	peptidyl-diphthamide biosynthetic process from peptidyl-histidine	11
GO:0008612	Biological Process	peptidyl-lysine modification to peptidyl-hypusine	4
GO:1904688	Biological Process	regulation of cytoplasmic translational initiation	2
GO:1901193	Biological Process	regulation of formation of translation preinitiation complex	2
GO:0070129	Biological Process	regulation of mitochondrial translation	1
GO:0006449	Biological Process	regulation of translational termination	9
GO:0006446	Biological Process	regulation of translational initiation	66
GO:0006447	Biological Process	regulation of translational initiation by iron	2
GO:0043558	Biological Process	regulation of translational initiation in response to stress	9
GO:0036496	Biological Process	regulation of translational initiation by eIF2 alpha dephosphorylation	3
GO:0071262	Biological Process	regulation of translational initiation in response to starvation	1
GO:0036491	Biological Process	regulation of translation initiation in response to endoplasmic reticulum stress	1
GO:0036492	Biological Process	eiF2alpha phosphorylation in response to endoplasmic reticulum stress	1
GO:0010998	Biological Process	regulation of translational initiation by eIF2 alpha phosphorylation	1
GO:0045974	Biological Process	regulation of translation, ncRNA-mediated	7
GO:0006448	Biological Process	regulation of translational elongation	35
GO:1904569	Biological Process	regulation of selenocysteine incorporation	8
GO:0006450	Biological Process	regulation of translational fidelity	13
GO:0043555	Biological Process	regulation of translation in response to stress	9
GO:0036490	Biological Process	regulation of translation in response to endoplasmic reticulum stress	1
GO:0046011	Biological Process	regulation of oskar mRNA translation	6
GO:0097167	Biological Process	circadian regulation of translation	1
GO:0006451	Biological Process	translational readthrough	8
GO:0001514	Biological Process	selenocysteine incorporation	8
GO:0042035	Biological Process	regulation of cytokine biosynthetic process	9
GO:0042108	Biological Process	positive regulation of cytokine biosynthetic process	3
GO:0045084	Biological Process	positive regulation of interleukin-12 biosynthetic process	1
GO:0045078	Biological Process	positive regulation of interferon-gamma biosynthetic process	1
GO:0045086	Biological Process	positive regulation of interleukin-2 biosynthetic process	1
GO:0045381	Biological Process	regulation of interleukin-18 biosynthetic process	2
GO:0045073	Biological Process	regulation of chemokine biosynthetic process	1
GO:0045079	Biological Process	negative regulation of chemokine biosynthetic process	1
GO:0045072	Biological Process	regulation of interferon-gamma biosynthetic process	1
GO:0042036	Biological Process	negative regulation of cytokine biosynthetic process	6
GO:0045409	Biological Process	negative regulation of interleukin-6 biosynthetic process	2
GO:0045075	Biological Process	regulation of interleukin-12 biosynthetic process	1
GO:0042534	Biological Process	regulation of tumor necrosis factor biosynthetic process	1
GO:0045408	Biological Process	regulation of interleukin-6 biosynthetic process	3
GO:0045076	Biological Process	regulation of interleukin-2 biosynthetic process	1
GO:1903018	Biological Process	regulation of glycoprotein metabolic process	9
GO:1903020	Biological Process	positive regulation of glycoprotein metabolic process	9
GO:0050746	Biological Process	regulation of lipoprotein metabolic process	5
GO:0051247	Biological Process	positive regulation of protein metabolic process	475
GO:1903319	Biological Process	positive regulation of protein maturation	11
GO:2000259	Biological Process	positive regulation of protein activation cascade	2
GO:1902993	Biological Process	positive regulation of amyloid precursor protein catabolic process	17
GO:1902004	Biological Process	positive regulation of amyloid-beta formation	17
GO:0046985	Biological Process	positive regulation of hemoglobin biosynthetic process	3
GO:1902991	Biological Process	regulation of amyloid precursor protein catabolic process	39
GO:1902992	Biological Process	negative regulation of amyloid precursor protein catabolic process	15
GO:1902430	Biological Process	negative regulation of amyloid-beta formation	15
GO:1902003	Biological Process	regulation of amyloid-beta formation	39
GO:2000257	Biological Process	regulation of protein activation cascade	6
GO:2000258	Biological Process	negative regulation of protein activation cascade	2
GO:0060177	Biological Process	regulation of angiotensin metabolic process	1
GO:0002002	Biological Process	regulation of angiotensin levels in blood	1
GO:0002003	Biological Process	angiotensin maturation	1
GO:0046984	Biological Process	regulation of hemoglobin biosynthetic process	3
GO:0051248	Biological Process	negative regulation of protein metabolic process	367
GO:1903318	Biological Process	negative regulation of protein maturation	10
GO:1903317	Biological Process	regulation of protein maturation	31
GO:0042107	Biological Process	cytokine metabolic process	9
GO:0050755	Biological Process	chemokine metabolic process	1
GO:0042033	Biological Process	chemokine biosynthetic process	1
GO:0042089	Biological Process	cytokine biosynthetic process	9
GO:0042226	Biological Process	interleukin-6 biosynthetic process	3
GO:0042241	Biological Process	interleukin-18 biosynthetic process	2
GO:0042533	Biological Process	tumor necrosis factor biosynthetic process	1
GO:0042090	Biological Process	interleukin-12 biosynthetic process	1
GO:0042095	Biological Process	interferon-gamma biosynthetic process	1
GO:0042094	Biological Process	interleukin-2 biosynthetic process	2
GO:0042982	Biological Process	amyloid precursor protein metabolic process	39
GO:0042987	Biological Process	amyloid precursor protein catabolic process	39
GO:0034205	Biological Process	amyloid-beta formation	39
GO:0009100	Biological Process	glycoprotein metabolic process	76
GO:0006491	Biological Process	N-glycan processing	7
GO:0016256	Biological Process	N-glycan processing to lysosome	1
GO:0006517	Biological Process	protein deglycosylation	14
GO:0036507	Biological Process	protein demannosylation	13
GO:0036508	Biological Process	protein alpha-1,2-demannosylation	13
GO:1904380	Biological Process	endoplasmic reticulum mannose trimming	8
GO:0036509	Biological Process	trimming of terminal mannose on B branch	6
GO:0009101	Biological Process	glycoprotein biosynthetic process	60
GO:0006486	Biological Process	protein glycosylation	60
GO:0006493	Biological Process	protein O-linked glycosylation	22
GO:0035269	Biological Process	protein O-linked mannosylation	2
GO:0018243	Biological Process	protein O-linked glycosylation via threonine	2
GO:0016266	Biological Process	O-glycan processing	20
GO:0016269	Biological Process	O-glycan processing, core 3	1
GO:0018242	Biological Process	protein O-linked glycosylation via serine	2
GO:0033578	Biological Process	protein glycosylation in Golgi	1
GO:0006487	Biological Process	protein N-linked glycosylation	29
GO:0018279	Biological Process	protein N-linked glycosylation via asparagine	25
GO:0006471	Biological Process	protein ADP-ribosylation	2
GO:0035268	Biological Process	protein mannosylation	2
GO:0044268	Biological Process	multicellular organismal protein metabolic process	2
GO:0006508	Biological Process	proteolysis	842
GO:0070646	Biological Process	protein modification by small protein removal	75
GO:0016926	Biological Process	protein desumoylation	9
GO:0000338	Biological Process	protein deneddylation	5
GO:0016579	Biological Process	protein deubiquitination	64
GO:0035520	Biological Process	monoubiquitinated protein deubiquitination	7
GO:0035521	Biological Process	monoubiquitinated histone deubiquitination	1
GO:0035522	Biological Process	monoubiquitinated histone H2A deubiquitination	1
GO:0070536	Biological Process	protein K63-linked deubiquitination	34
GO:0016578	Biological Process	histone deubiquitination	2
GO:1990168	Biological Process	protein K33-linked deubiquitination	2
GO:1990167	Biological Process	protein K27-linked deubiquitination	2
GO:0071108	Biological Process	protein K48-linked deubiquitination	13
GO:0035523	Biological Process	protein K29-linked deubiquitination	2
GO:0035871	Biological Process	protein K11-linked deubiquitination	6
GO:0097264	Biological Process	self proteolysis	3
GO:0033619	Biological Process	membrane protein proteolysis	9
GO:0006509	Biological Process	membrane protein ectodomain proteolysis	4
GO:0031293	Biological Process	membrane protein intracellular domain proteolysis	5
GO:0016485	Biological Process	protein processing	82
GO:0006465	Biological Process	signal peptide processing	10
GO:0031638	Biological Process	zymogen activation	11
GO:0031639	Biological Process	plasminogen activation	8
GO:0002541	Biological Process	activation of plasma proteins involved in acute inflammatory response	6
GO:0071586	Biological Process	CAAX-box protein processing	4
GO:0016486	Biological Process	peptide hormone processing	9
GO:0034982	Biological Process	mitochondrial protein processing	4
GO:0006627	Biological Process	protein processing involved in protein targeting to mitochondrion	1
GO:0016540	Biological Process	protein autoprocessing	21
GO:1901142	Biological Process	insulin metabolic process	9
GO:0051604	Biological Process	protein maturation	99
GO:0080120	Biological Process	CAAX-box protein maturation	4
GO:0042157	Biological Process	lipoprotein metabolic process	91
GO:0042158	Biological Process	lipoprotein biosynthetic process	69
GO:0006497	Biological Process	protein lipidation	51
GO:0018377	Biological Process	protein myristoylation	3
GO:0006499	Biological Process	N-terminal protein myristoylation	3
GO:0018008	Biological Process	N-terminal peptidyl-glycine N-myristoylation	3
GO:0006501	Biological Process	C-terminal protein lipidation	4
GO:0006498	Biological Process	N-terminal protein lipidation	3
GO:0018345	Biological Process	protein palmitoylation	25
GO:0018230	Biological Process	peptidyl-L-cysteine S-palmitoylation	7
GO:0020027	Biological Process	hemoglobin metabolic process	3
GO:0042541	Biological Process	hemoglobin biosynthetic process	3
GO:0072376	Biological Process	protein activation cascade	13
GO:0007597	Biological Process	blood coagulation, intrinsic pathway	6
GO:0072378	Biological Process	blood coagulation, fibrin clot formation	6
GO:0002254	Biological Process	kinin cascade	6
GO:0002353	Biological Process	plasma kallikrein-kinin cascade	6
GO:0006956	Biological Process	complement activation	7
GO:0001867	Biological Process	complement activation, lectin pathway	2
GO:0006957	Biological Process	complement activation, alternative pathway	2
GO:0006958	Biological Process	complement activation, classical pathway	3
GO:0044267	Biological Process	cellular protein metabolic process	1804
GO:0006464	Biological Process	cellular protein modification process	1217
GO:0018065	Biological Process	protein-cofactor linkage	1
GO:0009249	Biological Process	protein lipoylation	1
GO:0006468	Biological Process	protein phosphorylation	594
GO:0006975	Biological Process	DNA damage induced protein phosphorylation	1
GO:0023014	Biological Process	signal transduction by protein phosphorylation	213
GO:0000165	Biological Process	MAPK cascade	211
GO:0070371	Biological Process	ERK1 and ERK2 cascade	41
GO:0000189	Biological Process	MAPK import into nucleus	3
GO:0051403	Biological Process	stress-activated MAPK cascade	52
GO:0038066	Biological Process	p38MAPK cascade	14
GO:0007254	Biological Process	JNK cascade	35
GO:0018217	Biological Process	peptidyl-aspartic acid phosphorylation	2
GO:1990938	Biological Process	peptidyl-aspartic acid autophosphorylation	2
GO:0007252	Biological Process	I-kappaB phosphorylation	4
GO:0016572	Biological Process	histone phosphorylation	27
GO:0035404	Biological Process	histone-serine phosphorylation	6
GO:0043988	Biological Process	histone H3-S28 phosphorylation	6
GO:0018107	Biological Process	peptidyl-threonine phosphorylation	31
GO:0018106	Biological Process	peptidyl-histidine phosphorylation	1
GO:0060389	Biological Process	pathway-restricted SMAD protein phosphorylation	4
GO:0046777	Biological Process	protein autophosphorylation	92
GO:0038083	Biological Process	peptidyl-tyrosine autophosphorylation	1
GO:0018105	Biological Process	peptidyl-serine phosphorylation	81
GO:0018108	Biological Process	peptidyl-tyrosine phosphorylation	39
GO:0018307	Biological Process	enzyme active site formation	1
GO:0018192	Biological Process	enzyme active site formation via cysteine modification to L-cysteine persulfide	1
GO:0043543	Biological Process	protein acylation	64
GO:0006473	Biological Process	protein acetylation	36
GO:0018394	Biological Process	peptidyl-lysine acetylation	36
GO:0018393	Biological Process	internal peptidyl-lysine acetylation	36
GO:0071929	Biological Process	alpha-tubulin acetylation	1
GO:0016573	Biological Process	histone acetylation	34
GO:0043968	Biological Process	histone H2A acetylation	3
GO:0043966	Biological Process	histone H3 acetylation	7
GO:0044154	Biological Process	histone H3-K14 acetylation	1
GO:0043970	Biological Process	histone H3-K9 acetylation	3
GO:0043967	Biological Process	histone H4 acetylation	11
GO:0043983	Biological Process	histone H4-K12 acetylation	3
GO:0043981	Biological Process	histone H4-K5 acetylation	5
GO:0043984	Biological Process	histone H4-K16 acetylation	5
GO:0043982	Biological Process	histone H4-K8 acetylation	5
GO:0006474	Biological Process	N-terminal protein amino acid acetylation	4
GO:0017198	Biological Process	N-terminal peptidyl-serine acetylation	3
GO:0018002	Biological Process	N-terminal peptidyl-glutamic acid acetylation	3
GO:0030920	Biological Process	peptidyl-serine acetylation	3
GO:0006475	Biological Process	internal protein amino acid acetylation	36
GO:0018215	Biological Process	protein phosphopantetheinylation	1
GO:0070647	Biological Process	protein modification by small protein conjugation or removal	376
GO:0032446	Biological Process	protein modification by small protein conjugation	339
GO:0032447	Biological Process	protein urmylation	2
GO:0016925	Biological Process	protein sumoylation	39
GO:0071569	Biological Process	protein ufmylation	5
GO:1990564	Biological Process	protein polyufmylation	5
GO:1990592	Biological Process	protein K69-linked ufmylation	5
GO:0016567	Biological Process	protein ubiquitination	296
GO:0006513	Biological Process	protein monoubiquitination	38
GO:0010390	Biological Process	histone monoubiquitination	17
GO:0035518	Biological Process	histone H2A monoubiquitination	6
GO:0051865	Biological Process	protein autoubiquitination	13
GO:0000209	Biological Process	protein polyubiquitination	149
GO:0044314	Biological Process	protein K27-linked ubiquitination	1
GO:0070534	Biological Process	protein K63-linked ubiquitination	19
GO:0070535	Biological Process	histone H2A K63-linked ubiquitination	5
GO:0035519	Biological Process	protein K29-linked ubiquitination	1
GO:0070936	Biological Process	protein K48-linked ubiquitination	14
GO:0070979	Biological Process	protein K11-linked ubiquitination	13
GO:0097039	Biological Process	protein linear polyubiquitination	2
GO:0085020	Biological Process	protein K6-linked ubiquitination	1
GO:0016574	Biological Process	histone ubiquitination	27
GO:0033523	Biological Process	histone H2B ubiquitination	1
GO:0033522	Biological Process	histone H2A ubiquitination	15
GO:0045116	Biological Process	protein neddylation	19
GO:0018126	Biological Process	protein hydroxylation	33
GO:0019511	Biological Process	peptidyl-proline hydroxylation	33
GO:0018401	Biological Process	peptidyl-proline hydroxylation to 4-hydroxy-L-proline	27
GO:0008213	Biological Process	protein alkylation	53
GO:0006479	Biological Process	protein methylation	53
GO:0018364	Biological Process	peptidyl-glutamine methylation	2
GO:1990258	Biological Process	histone glutamine methylation	2
GO:0018022	Biological Process	peptidyl-lysine methylation	22
GO:0018027	Biological Process	peptidyl-lysine dimethylation	1
GO:0097676	Biological Process	histone H3-K36 dimethylation	1
GO:0018023	Biological Process	peptidyl-lysine trimethylation	1
GO:0034773	Biological Process	histone H4-K20 trimethylation	1
GO:0034968	Biological Process	histone lysine methylation	22
GO:0051567	Biological Process	histone H3-K9 methylation	2
GO:0051568	Biological Process	histone H3-K4 methylation	11
GO:0070734	Biological Process	histone H3-K27 methylation	1
GO:0010452	Biological Process	histone H3-K36 methylation	1
GO:0034770	Biological Process	histone H4-K20 methylation	4
GO:0034771	Biological Process	histone H4-K20 monomethylation	3
GO:0018026	Biological Process	peptidyl-lysine monomethylation	3
GO:0018216	Biological Process	peptidyl-arginine methylation	6
GO:0034969	Biological Process	histone arginine methylation	6
GO:0043985	Biological Process	histone H4-R3 methylation	3
GO:0035246	Biological Process	peptidyl-arginine N-methylation	6
GO:0035247	Biological Process	peptidyl-arginine omega-N-methylation	6
GO:0019919	Biological Process	peptidyl-arginine methylation, to asymmetrical-dimethyl arginine	6
GO:0018125	Biological Process	peptidyl-cysteine methylation	1
GO:0016571	Biological Process	histone methylation	41
GO:0018143	Biological Process	nucleic acid-protein covalent cross-linking	33
GO:0018144	Biological Process	RNA-protein covalent cross-linking	33
GO:0008214	Biological Process	protein dealkylation	6
GO:0006482	Biological Process	protein demethylation	6
GO:0016577	Biological Process	histone demethylation	4
GO:0070076	Biological Process	histone lysine demethylation	4
GO:0006470	Biological Process	protein dephosphorylation	113
GO:0035970	Biological Process	peptidyl-threonine dephosphorylation	1
GO:0035971	Biological Process	peptidyl-histidine dephosphorylation	3
GO:0016576	Biological Process	histone dephosphorylation	2
GO:0035335	Biological Process	peptidyl-tyrosine dephosphorylation	17
GO:0070262	Biological Process	peptidyl-serine dephosphorylation	1
GO:0016570	Biological Process	histone modification	134
GO:0016575	Biological Process	histone deacetylation	24
GO:0070933	Biological Process	histone H4 deacetylation	11
GO:0070932	Biological Process	histone H3 deacetylation	17
GO:0061647	Biological Process	histone H3-K9 modification	5
GO:0018175	Biological Process	protein nucleotidylation	1
GO:0018117	Biological Process	protein adenylylation	1
GO:0070084	Biological Process	protein initiator methionine removal	8
GO:0018158	Biological Process	protein oxidation	2
GO:0018171	Biological Process	peptidyl-cysteine oxidation	1
GO:0018193	Biological Process	peptidyl-amino acid modification	326
GO:0018209	Biological Process	peptidyl-serine modification	86
GO:0018210	Biological Process	peptidyl-threonine modification	33
GO:0018206	Biological Process	peptidyl-methionine modification	4
GO:0018201	Biological Process	peptidyl-glycine modification	3
GO:0018198	Biological Process	peptidyl-cysteine modification	10
GO:0098822	Biological Process	peptidyl-cysteine modification to L-cysteine persulfide	1
GO:0018231	Biological Process	peptidyl-S-diacylglycerol-L-cysteine biosynthetic process from peptidyl-cysteine	7
GO:0018212	Biological Process	peptidyl-tyrosine modification	39
GO:0018202	Biological Process	peptidyl-histidine modification	12
GO:0017182	Biological Process	peptidyl-diphthamide metabolic process	11
GO:0018200	Biological Process	peptidyl-glutamic acid modification	8
GO:0017187	Biological Process	peptidyl-glutamic acid carboxylation	1
GO:0018094	Biological Process	protein polyglycylation	4
GO:0018095	Biological Process	protein polyglutamylation	3
GO:0018196	Biological Process	peptidyl-asparagine modification	25
GO:0018195	Biological Process	peptidyl-arginine modification	6
GO:0018205	Biological Process	peptidyl-lysine modification	96
GO:0018197	Biological Process	peptidyl-aspartic acid modification	2
GO:0018208	Biological Process	peptidyl-proline modification	60
GO:0000413	Biological Process	protein peptidyl-prolyl isomerization	27
GO:0035601	Biological Process	protein deacylation	44
GO:0006476	Biological Process	protein deacetylation	35
GO:0031365	Biological Process	N-terminal protein amino acid modification	10
GO:0018214	Biological Process	protein carboxylation	1
GO:0018342	Biological Process	protein prenylation	9
GO:0018344	Biological Process	protein geranylgeranylation	3
GO:0018343	Biological Process	protein farnesylation	6
GO:0042040	Biological Process	metal incorporation into metallo-molybdopterin complex	3
GO:0018315	Biological Process	molybdenum incorporation into molybdenum-molybdopterin complex	3
GO:0017006	Biological Process	protein-tetrapyrrole linkage	2
GO:0017003	Biological Process	protein-heme linkage	2
GO:0018063	Biological Process	cytochrome c-heme linkage	2
GO:0010731	Biological Process	protein glutathionylation	1
GO:0043687	Biological Process	post-translational protein modification	4
GO:0018410	Biological Process	C-terminal protein amino acid modification	4
GO:0051189	Biological Process	prosthetic group metabolic process	4
GO:0046154	Biological Process	rhodopsin metabolic process	1
GO:0016063	Biological Process	rhodopsin biosynthetic process	1
GO:0030091	Biological Process	protein repair	6
GO:0006412	Biological Process	translation	462
GO:0006413	Biological Process	translational initiation	200
GO:0070124	Biological Process	mitochondrial translational initiation	1
GO:0001677	Biological Process	formation of translation initiation ternary complex	1
GO:0002183	Biological Process	cytoplasmic translational initiation	43
GO:0001732	Biological Process	formation of cytoplasmic translation initiation complex	2
GO:0001731	Biological Process	formation of translation preinitiation complex	36
GO:0002188	Biological Process	translation reinitiation	1
GO:0002191	Biological Process	cap-dependent translational initiation	9
GO:0002190	Biological Process	cap-independent translational initiation	3
GO:0110017	Biological Process	cap-independent translational initiation of linear mRNA	3
GO:0002192	Biological Process	IRES-dependent translational initiation of linear mRNA	3
GO:0002181	Biological Process	cytoplasmic translation	120
GO:0002182	Biological Process	cytoplasmic translational elongation	11
GO:0002184	Biological Process	cytoplasmic translational termination	1
GO:0006415	Biological Process	translational termination	20
GO:0070126	Biological Process	mitochondrial translational termination	4
GO:0032543	Biological Process	mitochondrial translation	8
GO:0070125	Biological Process	mitochondrial translational elongation	6
GO:0006414	Biological Process	translational elongation	60
GO:0006452	Biological Process	translational frameshifting	2
GO:0007220	Biological Process	Notch receptor processing	4
GO:0036211	Biological Process	protein modification process	1217
GO:0043412	Biological Process	macromolecule modification	1261
GO:0043413	Biological Process	macromolecule glycosylation	60
GO:0043414	Biological Process	macromolecule methylation	72
GO:0098732	Biological Process	macromolecule deacylation	44
GO:0098734	Biological Process	macromolecule depalmitoylation	9
GO:0016569	Biological Process	covalent chromatin modification	140
GO:0005976	Biological Process	polysaccharide metabolic process	57
GO:0010383	Biological Process	cell wall polysaccharide metabolic process	8
GO:0010410	Biological Process	hemicellulose metabolic process	8
GO:0045491	Biological Process	xylan metabolic process	8
GO:0032881	Biological Process	regulation of polysaccharide metabolic process	12
GO:0070873	Biological Process	regulation of glycogen metabolic process	12
GO:0005979	Biological Process	regulation of glycogen biosynthetic process	8
GO:0045725	Biological Process	positive regulation of glycogen biosynthetic process	5
GO:0070875	Biological Process	positive regulation of glycogen metabolic process	5
GO:0032885	Biological Process	regulation of polysaccharide biosynthetic process	8
GO:0010962	Biological Process	regulation of glucan biosynthetic process	8
GO:0044042	Biological Process	glucan metabolic process	35
GO:0006073	Biological Process	cellular glucan metabolic process	35
GO:0005977	Biological Process	glycogen metabolic process	29
GO:0005978	Biological Process	glycogen biosynthetic process	12
GO:0005982	Biological Process	starch metabolic process	5
GO:0019252	Biological Process	starch biosynthetic process	5
GO:0051273	Biological Process	beta-glucan metabolic process	1
GO:0051274	Biological Process	beta-glucan biosynthetic process	1
GO:0006075	Biological Process	(1->3)-beta-D-glucan biosynthetic process	1
GO:0006074	Biological Process	(1->3)-beta-D-glucan metabolic process	1
GO:0009250	Biological Process	glucan biosynthetic process	18
GO:0044264	Biological Process	cellular polysaccharide metabolic process	46
GO:0030309	Biological Process	poly-N-acetyllactosamine metabolic process	11
GO:0030311	Biological Process	poly-N-acetyllactosamine biosynthetic process	11
GO:0033692	Biological Process	cellular polysaccharide biosynthetic process	29
GO:0000271	Biological Process	polysaccharide biosynthetic process	29
GO:0044260	Biological Process	cellular macromolecule metabolic process	2531
GO:0044036	Biological Process	cell wall macromolecule metabolic process	8
GO:0034645	Biological Process	cellular macromolecule biosynthetic process	1313
GO:2000113	Biological Process	negative regulation of cellular macromolecule biosynthetic process	227
GO:2000112	Biological Process	regulation of cellular macromolecule biosynthetic process	717
GO:0043112	Biological Process	receptor metabolic process	36
GO:0001881	Biological Process	receptor recycling	9
GO:0001919	Biological Process	regulation of receptor recycling	2
GO:0001921	Biological Process	positive regulation of receptor recycling	2
GO:0016562	Biological Process	protein import into peroxisome matrix, receptor recycling	1
GO:0032800	Biological Process	receptor biosynthetic process	9
GO:0010869	Biological Process	regulation of receptor biosynthetic process	9
GO:0010870	Biological Process	positive regulation of receptor biosynthetic process	9
GO:0031623	Biological Process	receptor internalization	10
GO:2000286	Biological Process	receptor internalization involved in canonical Wnt signaling pathway	1
GO:0002031	Biological Process	G-protein coupled receptor internalization	3
GO:0002092	Biological Process	positive regulation of receptor internalization	3
GO:0002090	Biological Process	regulation of receptor internalization	4
GO:0006022	Biological Process	aminoglycan metabolic process	23
GO:0006030	Biological Process	chitin metabolic process	9
GO:0006031	Biological Process	chitin biosynthetic process	2
GO:0006035	Biological Process	cuticle chitin biosynthetic process	2
GO:0006034	Biological Process	cuticle chitin metabolic process	2
GO:0006023	Biological Process	aminoglycan biosynthetic process	13
GO:0006024	Biological Process	glycosaminoglycan biosynthetic process	11
GO:0018146	Biological Process	keratan sulfate biosynthetic process	11
GO:0030203	Biological Process	glycosaminoglycan metabolic process	14
GO:1903510	Biological Process	mucopolysaccharide metabolic process	14
GO:0042339	Biological Process	keratan sulfate metabolic process	11
GO:0030212	Biological Process	hyaluronan metabolic process	3
GO:0044259	Biological Process	multicellular organismal macromolecule metabolic process	38
GO:0032963	Biological Process	collagen metabolic process	36
GO:0010712	Biological Process	regulation of collagen metabolic process	11
GO:0032965	Biological Process	regulation of collagen biosynthetic process	10
GO:0032967	Biological Process	positive regulation of collagen biosynthetic process	10
GO:0010714	Biological Process	positive regulation of collagen metabolic process	10
GO:0032964	Biological Process	collagen biosynthetic process	10
GO:0030574	Biological Process	collagen catabolic process	25
GO:0010467	Biological Process	gene expression	1495
GO:0006406	Biological Process	mRNA export from nucleus	52
GO:0016973	Biological Process	poly(A)+ mRNA export from nucleus	7
GO:0010629	Biological Process	negative regulation of gene expression	403
GO:0060969	Biological Process	negative regulation of gene silencing	5
GO:0060967	Biological Process	negative regulation of gene silencing by RNA	4
GO:0060149	Biological Process	negative regulation of posttranscriptional gene silencing	4
GO:0045814	Biological Process	negative regulation of gene expression, epigenetic	24
GO:0016458	Biological Process	gene silencing	90
GO:0060968	Biological Process	regulation of gene silencing	18
GO:0060147	Biological Process	regulation of posttranscriptional gene silencing	6
GO:0060148	Biological Process	positive regulation of posttranscriptional gene silencing	2
GO:0060966	Biological Process	regulation of gene silencing by RNA	6
GO:0031047	Biological Process	gene silencing by RNA	51
GO:0035194	Biological Process	posttranscriptional gene silencing by RNA	27
GO:0016246	Biological Process	RNA interference	4
GO:0016441	Biological Process	posttranscriptional gene silencing	27
GO:0010628	Biological Process	positive regulation of gene expression	357
GO:0045815	Biological Process	positive regulation of gene expression, epigenetic	13
GO:0010468	Biological Process	regulation of gene expression	1015
GO:0023019	Biological Process	signal transduction involved in regulation of gene expression	1
GO:0040029	Biological Process	regulation of gene expression, epigenetic	68
GO:0007549	Biological Process	dosage compensation	8
GO:0009048	Biological Process	dosage compensation by inactivation of X chromosome	5
GO:0009047	Biological Process	dosage compensation by hyperactivation of X chromosome	3
GO:0032922	Biological Process	circadian regulation of gene expression	38
GO:0010608	Biological Process	posttranscriptional regulation of gene expression	265
GO:0043487	Biological Process	regulation of RNA stability	93
GO:0043488	Biological Process	regulation of mRNA stability	93
GO:0048255	Biological Process	mRNA stabilization	3
GO:0043489	Biological Process	RNA stabilization	3
GO:0050779	Biological Process	RNA destabilization	8
GO:0060255	Biological Process	regulation of macromolecule metabolic process	1359
GO:0010556	Biological Process	regulation of macromolecule biosynthetic process	734
GO:0045346	Biological Process	regulation of MHC class II biosynthetic process	9
GO:0045347	Biological Process	negative regulation of MHC class II biosynthetic process	9
GO:0010558	Biological Process	negative regulation of macromolecule biosynthetic process	242
GO:0045343	Biological Process	regulation of MHC class I biosynthetic process	6
GO:0045345	Biological Process	positive regulation of MHC class I biosynthetic process	6
GO:0090153	Biological Process	regulation of sphingolipid biosynthetic process	9
GO:0090154	Biological Process	positive regulation of sphingolipid biosynthetic process	9
GO:2000304	Biological Process	positive regulation of ceramide biosynthetic process	9
GO:2000303	Biological Process	regulation of ceramide biosynthetic process	9
GO:0010557	Biological Process	positive regulation of macromolecule biosynthetic process	335
GO:0051770	Biological Process	positive regulation of nitric-oxide synthase biosynthetic process	6
GO:0051769	Biological Process	regulation of nitric-oxide synthase biosynthetic process	6
GO:0010604	Biological Process	positive regulation of macromolecule metabolic process	713
GO:0010605	Biological Process	negative regulation of macromolecule metabolic process	685
GO:0009059	Biological Process	macromolecule biosynthetic process	1334
GO:0045342	Biological Process	MHC class II biosynthetic process	9
GO:0010143	Biological Process	cutin biosynthetic process	1
GO:0051767	Biological Process	nitric-oxide synthase biosynthetic process	6
GO:0045341	Biological Process	MHC class I biosynthetic process	6
GO:1901564	Biological Process	organonitrogen compound metabolic process	2500
GO:0006665	Biological Process	sphingolipid metabolic process	47
GO:0030148	Biological Process	sphingolipid biosynthetic process	47
GO:0046513	Biological Process	ceramide biosynthetic process	20
GO:0006687	Biological Process	glycosphingolipid metabolic process	6
GO:0006677	Biological Process	glycosylceramide metabolic process	6
GO:0006678	Biological Process	glucosylceramide metabolic process	6
GO:0046519	Biological Process	sphingoid metabolic process	2
GO:0006670	Biological Process	sphingosine metabolic process	2
GO:0006672	Biological Process	ceramide metabolic process	24
GO:0006575	Biological Process	cellular modified amino acid metabolic process	70
[truncated: 9,144 more rows]
