# Supplementary material for: Global transcriptome landscape of the rabbit protozoan parasite Eimeria stiedae
Source: Parasit Vectors. 2021 Jun 7;14:308. doi: 10.1186/s13071-021-04811-5 (PMC8186055; doi:10.1186/s13071-021-04811-5)
Supplement: Supplementary file 10 — Additional file 10: Table S9. KEGG annotation of the Eimeria stiedae full-length transcripts. [file 13071_2021_4811_MOESM10_ESM.xlsx]

## Sheet: Sheet1
Additional file 10: Table S9. KEGG annotation of the Eimeria stiedae full-length transcripts
KEGG ID	Pathway hierarchy1	Pathway hierarchy2	Pathway	Gene number
ko04214	Cellular Processes	Cell growth and death	Apoptosis - fly	8
ko04112	Cellular Processes	Cell growth and death	Cell cycle - Caulobacter	1
ko04216	Cellular Processes	Cell growth and death	Ferroptosis	7
ko04217	Cellular Processes	Cell growth and death	Necroptosis	20
ko02026	Cellular Processes	Cellular community - prokaryotes	Biofilm formation - Escherichia coli	11
ko02025	Cellular Processes	Cellular community - prokaryotes	Biofilm formation - Pseudomonas aeruginosa	2
ko05111	Cellular Processes	Cellular community - prokaryotes	Biofilm formation - Vibrio cholerae	2
ko02024	Cellular Processes	Cellular community - prokaryotes	Quorum sensing	15
ko04146	Cellular Processes	Transport and catabolism	Peroxisome	29
ko02010	Environmental Information Processing	Membrane transport	ABC transporters	16
ko03070	Environmental Information Processing	Membrane transport	Bacterial secretion system	4
ko04152	Environmental Information Processing	Signal transduction	AMPK signaling pathway	4
ko04068	Environmental Information Processing	Signal transduction	FoxO signaling pathway	20
ko04066	Environmental Information Processing	Signal transduction	HIF-1 signaling pathway	19
ko04013	Environmental Information Processing	Signal transduction	MAPK signaling pathway - fly	11
ko04016	Environmental Information Processing	Signal transduction	MAPK signaling pathway - plant	14
ko04011	Environmental Information Processing	Signal transduction	MAPK signaling pathway - yeast	9
ko04151	Environmental Information Processing	Signal transduction	PI3K-Akt signaling pathway	16
ko04070	Environmental Information Processing	Signal transduction	Phosphatidylinositol signaling system	9
ko02020	Environmental Information Processing	Signal transduction	Two-component system	14
ko03060	Genetic Information Processing	Folding, sorting and degradation	Protein export	4
ko04141	Genetic Information Processing	Folding, sorting and degradation	Protein processing in endoplasmic reticulum	43
ko03018	Genetic Information Processing	Folding, sorting and degradation	RNA degradation	64
ko04122	Genetic Information Processing	Folding, sorting and degradation	Sulfur relay system	26
ko03410	Genetic Information Processing	Replication and repair	Base excision repair	2
ko03030	Genetic Information Processing	Replication and repair	DNA replication	6
ko03440	Genetic Information Processing	Replication and repair	Homologous recombination	4
ko03430	Genetic Information Processing	Replication and repair	Mismatch repair	8
ko03020	Genetic Information Processing	Transcription	RNA polymerase	5
ko00970	Genetic Information Processing	Translation	Aminoacyl-tRNA biosynthesis	29
ko03010	Genetic Information Processing	Translation	Ribosome	46
ko03008	Genetic Information Processing	Translation	Ribosome biogenesis in eukaryotes	1
ko00250	Metabolism	Amino acid metabolism	Alanine, aspartate and glutamate metabolism	52
ko00330	Metabolism	Amino acid metabolism	Arginine and proline metabolism	19
ko00220	Metabolism	Amino acid metabolism	Arginine biosynthesis	13
ko00270	Metabolism	Amino acid metabolism	Cysteine and methionine metabolism	32
ko00260	Metabolism	Amino acid metabolism	Glycine, serine and threonine metabolism	41
ko00300	Metabolism	Amino acid metabolism	Lysine biosynthesis	2
ko00310	Metabolism	Amino acid metabolism	Lysine degradation	12
ko00360	Metabolism	Amino acid metabolism	Phenylalanine metabolism	9
ko00400	Metabolism	Amino acid metabolism	Phenylalanine, tyrosine and tryptophan biosynthesis	2
ko00380	Metabolism	Amino acid metabolism	Tryptophan metabolism	19
ko00350	Metabolism	Amino acid metabolism	Tyrosine metabolism	12
ko00290	Metabolism	Amino acid metabolism	Valine, leucine and isoleucine biosynthesis	2
ko00280	Metabolism	Amino acid metabolism	Valine, leucine and isoleucine degradation	20
ko00332	Metabolism	Biosynthesis of other secondary metabolites	Carbapenem biosynthesis	8
ko00950	Metabolism	Biosynthesis of other secondary metabolites	Isoquinoline alkaloid biosynthesis	2
ko00261	Metabolism	Biosynthesis of other secondary metabolites	Monobactam biosynthesis	1
ko00401	Metabolism	Biosynthesis of other secondary metabolites	Novobiocin biosynthesis	2
ko00521	Metabolism	Biosynthesis of other secondary metabolites	Streptomycin biosynthesis	17
ko00960	Metabolism	Biosynthesis of other secondary metabolites	Tropane, piperidine and pyridine alkaloid biosynthesis	2
ko00520	Metabolism	Carbohydrate metabolism	Amino sugar and nucleotide sugar metabolism	37
ko00650	Metabolism	Carbohydrate metabolism	Butanoate metabolism	23
ko00660	Metabolism	Carbohydrate metabolism	C5-Branched dibasic acid metabolism	1
ko00020	Metabolism	Carbohydrate metabolism	Citrate cycle (TCA cycle)	65
ko00051	Metabolism	Carbohydrate metabolism	Fructose and mannose metabolism	12
ko00052	Metabolism	Carbohydrate metabolism	Galactose metabolism	27
ko00010	Metabolism	Carbohydrate metabolism	Glycolysis / Gluconeogenesis	87
ko00630	Metabolism	Carbohydrate metabolism	Glyoxylate and dicarboxylate metabolism	73
ko00562	Metabolism	Carbohydrate metabolism	Inositol phosphate metabolism	4
ko00040	Metabolism	Carbohydrate metabolism	Pentose and glucuronate interconversions	8
ko00030	Metabolism	Carbohydrate metabolism	Pentose phosphate pathway	65
ko00640	Metabolism	Carbohydrate metabolism	Propanoate metabolism	30
ko00620	Metabolism	Carbohydrate metabolism	Pyruvate metabolism	77
ko00500	Metabolism	Carbohydrate metabolism	Starch and sucrose metabolism	48
ko00710	Metabolism	Energy metabolism	Carbon fixation in photosynthetic organisms	38
ko00720	Metabolism	Energy metabolism	Carbon fixation pathways in prokaryotes	49
ko00680	Metabolism	Energy metabolism	Methane metabolism	54
ko00910	Metabolism	Energy metabolism	Nitrogen metabolism	10
ko00190	Metabolism	Energy metabolism	Oxidative phosphorylation	50
ko00195	Metabolism	Energy metabolism	Photosynthesis	12
ko00920	Metabolism	Energy metabolism	Sulfur metabolism	13
ko00540	Metabolism	Glycan biosynthesis and metabolism	Lipopolysaccharide biosynthesis	6
ko00510	Metabolism	Glycan biosynthesis and metabolism	N-Glycan biosynthesis	2
ko00511	Metabolism	Glycan biosynthesis and metabolism	Other glycan degradation	1
ko00590	Metabolism	Lipid metabolism	Arachidonic acid metabolism	9
ko01040	Metabolism	Lipid metabolism	Biosynthesis of unsaturated fatty acids	7
ko00061	Metabolism	Lipid metabolism	Fatty acid biosynthesis	18
ko00071	Metabolism	Lipid metabolism	Fatty acid degradation	31
ko00561	Metabolism	Lipid metabolism	Glycerolipid metabolism	19
ko00564	Metabolism	Lipid metabolism	Glycerophospholipid metabolism	58
ko00121	Metabolism	Lipid metabolism	Secondary bile acid biosynthesis	1
ko00072	Metabolism	Lipid metabolism	Synthesis and degradation of ketone bodies	10
ko00780	Metabolism	Metabolism of cofactors and vitamins	Biotin metabolism	8
ko00790	Metabolism	Metabolism of cofactors and vitamins	Folate biosynthesis	3
ko00785	Metabolism	Metabolism of cofactors and vitamins	Lipoic acid metabolism	1
ko00760	Metabolism	Metabolism of cofactors and vitamins	Nicotinate and nicotinamide metabolism	44
ko00670	Metabolism	Metabolism of cofactors and vitamins	One carbon pool by folate	5
ko00770	Metabolism	Metabolism of cofactors and vitamins	Pantothenate and CoA biosynthesis	6
ko00860	Metabolism	Metabolism of cofactors and vitamins	Porphyrin and chlorophyll metabolism	2
ko00830	Metabolism	Metabolism of cofactors and vitamins	Retinol metabolism	8
ko00730	Metabolism	Metabolism of cofactors and vitamins	Thiamine metabolism	22
ko00750	Metabolism	Metabolism of cofactors and vitamins	Vitamin B6 metabolism	5
ko00460	Metabolism	Metabolism of other amino acids	Cyanoamino acid metabolism	21
ko00480	Metabolism	Metabolism of other amino acids	Glutathione metabolism	88
ko00450	Metabolism	Metabolism of other amino acids	Selenocompound metabolism	1
ko00430	Metabolism	Metabolism of other amino acids	Taurine and hypotaurine metabolism	10
ko00410	Metabolism	Metabolism of other amino acids	beta-Alanine metabolism	4
ko01051	Metabolism	Metabolism of terpenoids and polyketides	Biosynthesis of ansamycins	3
ko00903	Metabolism	Metabolism of terpenoids and polyketides	Limonene and pinene degradation	2
ko00900	Metabolism	Metabolism of terpenoids and polyketides	Terpenoid backbone biosynthesis	18
ko00908	Metabolism	Metabolism of terpenoids and polyketides	Zeatin biosynthesis	3
ko00230	Metabolism	Nucleotide metabolism	Purine metabolism	81
ko00240	Metabolism	Nucleotide metabolism	Pyrimidine metabolism	73
ko01210	Metabolism	Overview	2-Oxocarboxylic acid metabolism	19
ko01230	Metabolism	Overview	Biosynthesis of amino acids	103
ko01200	Metabolism	Overview	Carbon metabolism	183
ko01220	Metabolism	Overview	Degradation of aromatic compounds	16
ko01212	Metabolism	Overview	Fatty acid metabolism	26
ko00627	Metabolism	Xenobiotics biodegradation and metabolism	Aminobenzoate degradation	3
ko00362	Metabolism	Xenobiotics biodegradation and metabolism	Benzoate degradation	11
ko00930	Metabolism	Xenobiotics biodegradation and metabolism	Caprolactam degradation	2
ko00625	Metabolism	Xenobiotics biodegradation and metabolism	Chloroalkane and chloroalkene degradation	8
ko00982	Metabolism	Xenobiotics biodegradation and metabolism	Drug metabolism - cytochrome P450	8
ko00983	Metabolism	Xenobiotics biodegradation and metabolism	Drug metabolism - other enzymes	33
ko00980	Metabolism	Xenobiotics biodegradation and metabolism	Metabolism of xenobiotics by cytochrome P450	8
ko00626	Metabolism	Xenobiotics biodegradation and metabolism	Naphthalene degradation	8
ko04211	Organismal Systems	Aging	Longevity regulating pathway - mammal	20
ko04213	Organismal Systems	Aging	Longevity regulating pathway - multiple species	23
ko04212	Organismal Systems	Aging	Longevity regulating pathway - worm	42
ko04920	Organismal Systems	Endocrine system	Adipocytokine signaling pathway	7
ko04915	Organismal Systems	Endocrine system	Estrogen signaling pathway	16
ko04922	Organismal Systems	Endocrine system	Glucagon signaling pathway	27
ko04910	Organismal Systems	Endocrine system	Insulin signaling pathway	7
ko03320	Organismal Systems	Endocrine system	PPAR signaling pathway	7
ko04914	Organismal Systems	Endocrine system	Progesterone-mediated oocyte maturation	16
ko04918	Organismal Systems	Endocrine system	Thyroid hormone synthesis	18
ko04626	Organismal Systems	Environmental adaptation	Plant-pathogen interaction	16
ko04612	Organismal Systems	Immune system	Antigen processing and presentation	16
ko04657	Organismal Systems	Immune system	IL-17 signaling pathway	16
ko04621	Organismal Systems	Immune system	NOD-like receptor signaling pathway	34
ko04659	Organismal Systems	Immune system	Th17 cell differentiation	16
ko04727	Organismal Systems	Nervous system	GABAergic synapse	1
ko04724	Organismal Systems	Nervous system	Glutamatergic synapse	1
