# Supplementary material for: Global transcriptome landscape of the rabbit protozoan parasite Eimeria stiedae
Source: Parasit Vectors. 2021 Jun 7;14:308. doi: 10.1186/s13071-021-04811-5 (PMC8186055; doi:10.1186/s13071-021-04811-5)
Supplement: Supplementary file 11 — Additional file 11: Table S10. DEGs in at least one pairwise comparison of different life stages of Eimeria stiedae, with p values and GO hits. [file 13071_2021_4811_MOESM11_ESM.xlsx]

## Sheet: Ou vs Os
GeneID	P value	GO (Biological process)	GO (Cellular component)	GO (Molecular function)
unknown_sample_HQ_transcript/29343	0	GO:0008152(metabolic process);GO:0019427(acetyl-CoA biosynthetic process from acetate)	—	GO:0003987(acetate-CoA ligase activity);GO:0003824(catalytic activity);GO:0016874(ligase activity);GO:0046872(metal ion binding);GO:0016208(AMP binding);GO:0000166(nucleotide binding)
unknown_sample_HQ_transcript/10655	0	GO:0006072(glycerol-3-phosphate metabolic process);GO:0005975(carbohydrate metabolic process);GO:0046168(glycerol-3-phosphate catabolic process);GO:0055114(oxidation-reduction process);GO:0019432(triglyceride biosynthetic process);GO:0006094(gluconeogenesis);GO:0006116(NADH oxidation);GO:0006127(glycerophosphate shuttle);GO:0045821(positive regulation of glycolytic process);GO:0046486(glycerolipi…	GO:0009331(glycerol-3-phosphate dehydrogenase complex);GO:0005737(cytoplasm);GO:0070062(extracellular exosome);GO:0005739(mitochondrion);GO:0005829(cytosol)	GO:0016491(oxidoreductase activity);GO:0042803(protein homodimerization activity);GO:0016616(oxidoreductase activity, acting on the CH-OH group of donors, NAD or NADP as acceptor);GO:0051287(NAD binding);GO:0004367(glycerol-3-phosphate dehydrogenase [NAD+] activity);GO:0004368(glycerol-3-phosphate dehydrogenase activity)
unknown_sample_HQ_transcript/15082	0	GO:0006508(proteolysis);GO:0007586(digestion);GO:0030163(protein catabolic process);GO:0019886(antigen processing and presentation of exogenous peptide antigen via MHC class II);GO:0016540(protein autoprocessing);GO:0044267(cellular protein metabolic process)	GO:0016021(integral component of membrane);GO:0016020(membrane);GO:0070062(extracellular exosome);GO:0005768(endosome);GO:0097486(multivesicular body lumen);GO:0005576(extracellular region)	GO:0008233(peptidase activity);GO:0004190(aspartic-type endopeptidase activity);GO:0016787(hydrolase activity);GO:0004180(carboxypeptidase activity);GO:0042803(protein homodimerization activity)
unknown_sample_HQ_transcript/3078	0	GO:0010821(regulation of mitochondrion organization);GO:0016559(peroxisome fission);GO:0090200(positive regulation of release of cytochrome c from mitochondria);GO:0043065(positive regulation of apoptotic process);GO:1903578(regulation of ATP metabolic process);GO:0006921(cellular component disassembly involved in execution phase of apoptosis);GO:0070585(protein localization to mitochondrion);GO:…	GO:0005737(cytoplasm);GO:0005829(cytosol);GO:0016020(membrane);GO:0005905(clathrin-coated pit);GO:0030672(synaptic vesicle membrane);GO:0005739(mitochondrion);GO:0043234(protein complex);GO:0005903(brush border);GO:0030054(cell junction);GO:0048471(perinuclear region of cytoplasm);GO:0000139(Golgi membrane);GO:0005741(mitochondrial outer membrane);GO:0005777(peroxisome);GO:0005783(endoplasmic ret…	GO:0003924(GTPase activity);GO:0000166(nucleotide binding);GO:0005525(GTP binding);GO:0042803(protein homodimerization activity);GO:0008289(lipid binding);GO:0031625(ubiquitin protein ligase binding);GO:0042802(identical protein binding);GO:0016787(hydrolase activity);GO:0005515(protein binding);GO:0005096(GTPase activator activity);GO:0008017(microtubule binding);GO:0017137(Rab GTPase binding);G…
unknown_sample_HQ_transcript/24673	0	GO:0008152(metabolic process);GO:0005975(carbohydrate metabolic process);GO:0045493(xylan catabolic process);GO:0007154(cell communication);GO:0000272(polysaccharide catabolic process)	GO:0016021(integral component of membrane)	GO:0005509(calcium ion binding);GO:0004553(hydrolase activity, hydrolyzing O-glycosyl compounds);GO:0031176(endo-1,4-beta-xylanase activity);GO:0016798(hydrolase activity, acting on glycosyl bonds);GO:0016787(hydrolase activity)
unknown_sample_HQ_transcript/16968	0	—	GO:0016021(integral component of membrane);GO:0016020(membrane);GO:0070258(inner membrane complex)	—
unknown_sample_HQ_transcript/17250	3.78598e-303	GO:0030855(epithelial cell differentiation);GO:0055114(oxidation-reduction process);GO:0042373(vitamin K metabolic process);GO:0019371(cyclooxygenase pathway);GO:0017144(drug metabolic process)	GO:0005737(cytoplasm);GO:1903561(extracellular vesicle);GO:0005829(cytosol);GO:0070062(extracellular exosome)	GO:0047021(15-hydroxyprostaglandin dehydrogenase (NADP+) activity);GO:0050221(prostaglandin-E2 9-reductase activity);GO:0016655(oxidoreductase activity, acting on NAD(P)H, quinone or similar compound as acceptor);GO:0004090(carbonyl reductase (NADPH) activity);GO:0016491(oxidoreductase activity)
unknown_sample_HQ_transcript/3518	1.0258e-295	GO:0009058(biosynthetic process);GO:0042439(ethanolamine-containing compound metabolic process)	GO:0016020(membrane);GO:0005739(mitochondrion);GO:0031307(integral component of mitochondrial outer membrane);GO:0016021(integral component of membrane)	GO:0004306(ethanolamine-phosphate cytidylyltransferase activity);GO:0003824(catalytic activity);GO:0016740(transferase activity);GO:0016779(nucleotidyltransferase activity)
unknown_sample_HQ_transcript/26115	8.19444e-281	GO:0000027(ribosomal large subunit assembly);GO:0006412(translation);GO:1902626(assembly of large subunit precursor of preribosome)	GO:0005840(ribosome);GO:0022625(cytosolic large ribosomal subunit);GO:0016020(membrane);GO:0016021(integral component of membrane)	GO:0003735(structural constituent of ribosome)
unknown_sample_HQ_transcript/12235	2.77736e-275	—	GO:0016021(integral component of membrane);GO:0016020(membrane)	—
unknown_sample_HQ_transcript/13199	1.48778e-248	—	GO:0016021(integral component of membrane);GO:0016020(membrane)	GO:0005509(calcium ion binding)
unknown_sample_HQ_transcript/609	4.89279e-243	GO:0009306(protein secretion);GO:0090181(regulation of cholesterol metabolic process);GO:0051006(positive regulation of lipoprotein lipase activity);GO:0034382(chylomicron remnant clearance);GO:0090207(regulation of triglyceride metabolic process);GO:0044241(lipid digestion);GO:0051604(protein maturation);GO:0033578(protein glycosylation in Golgi);GO:0006888(ER to Golgi vesicle-mediated transport…	GO:0016020(membrane);GO:0005789(endoplasmic reticulum membrane);GO:0005783(endoplasmic reticulum);GO:0016021(integral component of membrane);GO:0005794(Golgi apparatus)	—
unknown_sample_HQ_transcript/12778	5.22774e-242	GO:0045927(positive regulation of growth);GO:0016573(histone acetylation);GO:0043966(histone H3 acetylation);GO:0007049(cell cycle);GO:0045893(positive regulation of transcription, DNA-templated);GO:0006338(chromatin remodeling);GO:0043967(histone H4 acetylation);GO:0051568(histone H3-K4 methylation);GO:0000122(negative regulation of transcription from RNA polymerase II promoter);GO:0006357(regul…	GO:0044665(MLL1/2 complex);GO:0044666(MLL3/4 complex);GO:0005671(Ada2/Gcn5/Ada3 transcription activator complex);GO:0048188(Set1C/COMPASS complex);GO:0005634(nucleus);GO:0005654(nucleoplasm);GO:0005737(cytoplasm);GO:0005886(plasma membrane);GO:0000123(histone acetyltransferase complex);GO:0005739(mitochondrion);GO:0005913(cell-cell adherens junction);GO:0016020(membrane);GO:0030424(axon);GO:00304…	GO:0003713(transcription coactivator activity);GO:0003682(chromatin binding);GO:0004402(histone acetyltransferase activity);GO:0005515(protein binding);GO:0001205(transcriptional activator activity, RNA polymerase II distal enhancer sequence-specific binding);GO:0003700(transcription factor activity, sequence-specific DNA binding);GO:0042802(identical protein binding);GO:0043995(histone acetyltra…
unknown_sample_HQ_transcript/16554	7.80312e-236	GO:0035583(sequestering of TGFbeta in extracellular matrix);GO:0090287(regulation of cellular response to growth factor stimulus);GO:0060346(bone trabecula formation);GO:0045669(positive regulation of osteoblast differentiation);GO:0030326(embryonic limb morphogenesis);GO:0022617(extracellular matrix disassembly);GO:0030198(extracellular matrix organization);GO:0043010(camera-type eye development…	GO:0001527(microfibril);GO:0031012(extracellular matrix);GO:0005576(extracellular region);GO:0005578(proteinaceous extracellular matrix)	GO:0005509(calcium ion binding);GO:0005201(extracellular matrix structural constituent);GO:0005515(protein binding);GO:0030023(extracellular matrix constituent conferring elasticity)
unknown_sample_HQ_transcript/8441	3.79861e-234	GO:0060570(negative regulation of peptide hormone processing);GO:0010951(negative regulation of endopeptidase activity);GO:0010955(negative regulation of protein processing);GO:0030162(regulation of proteolysis);GO:0019233(sensory perception of pain)	GO:0005576(extracellular region);GO:0005783(endoplasmic reticulum);GO:0005615(extracellular space)	GO:0004867(serine-type endopeptidase inhibitor activity);GO:0004869(cysteine-type endopeptidase inhibitor activity)
unknown_sample_HQ_transcript/27083	5.72399e-234	GO:0032259(methylation)	GO:0016020(membrane);GO:0016021(integral component of membrane)	GO:0016740(transferase activity);GO:0016746(transferase activity, transferring acyl groups);GO:0008168(methyltransferase activity);GO:0003824(catalytic activity);GO:0004402(histone acetyltransferase activity);GO:0051536(iron-sulfur cluster binding)
unknown_sample_HQ_transcript/25853	1.18342e-229	—	GO:0016020(membrane);GO:0016021(integral component of membrane)	—
unknown_sample_HQ_transcript/9172	4.31165e-229	GO:0006508(proteolysis);GO:0010033(response to organic substance);GO:0006955(immune response);GO:0006915(apoptotic process);GO:0051603(proteolysis involved in cellular protein catabolic process);GO:2001235(positive regulation of apoptotic signaling pathway);GO:0048208(COPII vesicle coating);GO:0001913(T cell mediated cytotoxicity);GO:1903052(positive regulation of proteolysis involved in cellular…	GO:0005788(endoplasmic reticulum lumen);GO:0016020(membrane);GO:0005783(endoplasmic reticulum);GO:0005615(extracellular space);GO:0033116(endoplasmic reticulum-Golgi intermediate compartment membrane);GO:0070062(extracellular exosome);GO:0030134(ER to Golgi transport vesicle);GO:0005764(lysosome);GO:0005794(Golgi apparatus);GO:0000139(Golgi membrane);GO:0005737(cytoplasm);GO:0031012(extracellular…	GO:0008233(peptidase activity);GO:0008234(cysteine-type peptidase activity);GO:0016787(hydrolase activity);GO:0004177(aminopeptidase activity);GO:0051087(chaperone binding);GO:0042802(identical protein binding);GO:0004197(cysteine-type endopeptidase activity);GO:0031404(chloride ion binding);GO:0019902(phosphatase binding);GO:0016505(peptidase activator activity involved in apoptotic process);GO:…
unknown_sample_HQ_transcript/27932	2.45756e-214	—	GO:0016020(membrane);GO:0016021(integral component of membrane)	—
unknown_sample_HQ_transcript/14718	5.39991e-209	—	GO:0016020(membrane);GO:0016021(integral component of membrane)	—
unknown_sample_HQ_transcript/23449	9.63528e-201	GO:0006810(transport);GO:0008643(carbohydrate transport)	GO:0016021(integral component of membrane);GO:0016020(membrane)	—
unknown_sample_HQ_transcript/29264	1.19028e-197	GO:0008152(metabolic process);GO:0019427(acetyl-CoA biosynthetic process from acetate)	—	GO:0003987(acetate-CoA ligase activity);GO:0003824(catalytic activity);GO:0016874(ligase activity);GO:0046872(metal ion binding);GO:0016208(AMP binding);GO:0005524(ATP binding);GO:0000166(nucleotide binding)
unknown_sample_HQ_transcript/4292	5.27125e-188	GO:0032435(negative regulation of proteasomal ubiquitin-dependent protein catabolic process);GO:0006163(purine nucleotide metabolic process);GO:0006915(apoptotic process);GO:0006351(transcription, DNA-templated);GO:0006355(regulation of transcription, DNA-templated);GO:0009117(nucleotide metabolic process);GO:0072332(intrinsic apoptotic signaling pathway by p53 class mediator);GO:0008152(metaboli…	GO:0005737(cytoplasm);GO:0005829(cytosol);GO:0070062(extracellular exosome);GO:0005739(mitochondrion);GO:0005634(nucleus)	GO:0031625(ubiquitin protein ligase binding);GO:0042802(identical protein binding);GO:0003824(catalytic activity);GO:0000166(nucleotide binding);GO:0047710(bis(5'-adenosyl)-triphosphatase activity);GO:0016787(hydrolase activity);GO:0005515(protein binding);GO:0043530(adenosine 5'-monophosphoramidase activity);GO:0047627(adenylylsulfatase activity)
unknown_sample_HQ_transcript/227	1.22763e-182	GO:0055085(transmembrane transport)	GO:0016020(membrane);GO:0016021(integral component of membrane)	—
unknown_sample_HQ_transcript/29148	8.11618e-182	GO:0006414(translational elongation);GO:0070125(mitochondrial translational elongation);GO:0006412(translation)	GO:0005622(intracellular);GO:0005739(mitochondrion);GO:0005737(cytoplasm)	GO:0003924(GTPase activity);GO:0003746(translation elongation factor activity);GO:0000166(nucleotide binding);GO:0005525(GTP binding)
unknown_sample_HQ_transcript/9367	7.12939e-181	GO:0006810(transport);GO:0006886(intracellular protein transport);GO:0015031(protein transport);GO:0016192(vesicle-mediated transport);GO:1903077(negative regulation of protein localization to plasma membrane);GO:0006897(endocytosis);GO:0050690(regulation of defense response to virus by virus);GO:0060071(Wnt signaling pathway, planar cell polarity pathway);GO:0019886(antigen processing and presen…	GO:0005886(plasma membrane);GO:0016020(membrane);GO:0030131(clathrin adaptor complex);GO:0043195(terminal bouton);GO:0005905(clathrin-coated pit);GO:0070062(extracellular exosome);GO:0005739(mitochondrion);GO:0030141(secretory granule);GO:0005765(lysosomal membrane);GO:0036020(endolysosome membrane);GO:0030122(AP-2 adaptor complex);GO:0005829(cytosol);GO:0030666(endocytic vesicle membrane);GO:003…	GO:0005048(signal sequence binding);GO:0044325(ion channel binding);GO:0008289(lipid binding);GO:0050750(low-density lipoprotein particle receptor binding);GO:0035615(clathrin adaptor activity);GO:0005215(transporter activity);GO:0005515(protein binding)
unknown_sample_HQ_transcript/24124	2.09364e-176	GO:0006355(regulation of transcription, DNA-templated)	—	GO:0003700(transcription factor activity, sequence-specific DNA binding)
unknown_sample_HQ_transcript/6854	2.95928e-166	GO:0007474(imaginal disc-derived wing vein specification);GO:0002385(mucosal immune response);GO:0007428(primary branching, open tracheal system);GO:0016337(single organismal cell-cell adhesion);GO:0035160(maintenance of epithelial integrity, open tracheal system);GO:0006470(protein dephosphorylation);GO:0042127(regulation of cell proliferation);GO:0043409(negative regulation of MAPK cascade);GO:…	GO:0005737(cytoplasm);GO:0005575(cellular_component)	GO:0004721(phosphoprotein phosphatase activity);GO:0004725(protein tyrosine phosphatase activity);GO:0016791(phosphatase activity);GO:0017017(MAP kinase tyrosine/serine/threonine phosphatase activity);GO:0016787(hydrolase activity);GO:0008138(protein tyrosine/serine/threonine phosphatase activity)
unknown_sample_HQ_transcript/28837	3.46117e-165	GO:0008643(carbohydrate transport);GO:0006814(sodium ion transport)	GO:0016020(membrane);GO:0016021(integral component of membrane)	GO:0005215(transporter activity)
unknown_sample_HQ_transcript/2891	1.42393e-164	GO:0016310(phosphorylation);GO:0006468(protein phosphorylation);GO:0008152(metabolic process)	—	GO:0004672(protein kinase activity);GO:0005524(ATP binding);GO:0016301(kinase activity);GO:0016740(transferase activity);GO:0004715(non-membrane spanning protein tyrosine kinase activity);GO:0016597(amino acid binding);GO:0004674(protein serine/threonine kinase activity)
unknown_sample_HQ_transcript/1437	2.17272e-158	GO:0006810(transport);GO:0015746(citrate transport);GO:0006842(tricarboxylic acid transport);GO:0035674(tricarboxylic acid transmembrane transport);GO:0006814(sodium ion transport);GO:0055085(transmembrane transport);GO:0006811(ion transport);GO:0071422(succinate transmembrane transport);GO:0015744(succinate transport)	GO:0005886(plasma membrane);GO:0016020(membrane);GO:0016021(integral component of membrane);GO:0005887(integral component of plasma membrane)	GO:0015137(citrate transmembrane transporter activity);GO:0015141(succinate transmembrane transporter activity);GO:0015293(symporter activity);GO:0005215(transporter activity);GO:0015142(tricarboxylic acid transmembrane transporter activity);GO:0017153(sodium:dicarboxylate symporter activity)
unknown_sample_HQ_transcript/2086	3.08362e-158	GO:0006754(ATP biosynthetic process);GO:0006810(transport);GO:0015992(proton transport);GO:0006811(ion transport)	GO:0016020(membrane);GO:0016021(integral component of membrane)	GO:0046872(metal ion binding);GO:0008553(hydrogen-exporting ATPase activity, phosphorylative mechanism);GO:0005524(ATP binding);GO:0000166(nucleotide binding);GO:0016787(hydrolase activity);GO:0016887(ATPase activity)
unknown_sample_HQ_transcript/10083	3.39672e-152	—	GO:0016020(membrane);GO:0016021(integral component of membrane)	—
unknown_sample_HQ_transcript/15313	1.68855e-146	GO:0016567(protein ubiquitination);GO:0000209(protein polyubiquitination);GO:0032436(positive regulation of proteasomal ubiquitin-dependent protein catabolic process);GO:0042787(protein ubiquitination involved in ubiquitin-dependent protein catabolic process)	GO:0000151(ubiquitin ligase complex);GO:0005737(cytoplasm)	GO:0004842(ubiquitin-protein transferase activity);GO:0008270(zinc ion binding);GO:0046872(metal ion binding);GO:0005515(protein binding);GO:0031624(ubiquitin conjugating enzyme binding);GO:0061630(ubiquitin protein ligase activity)
unknown_sample_HQ_transcript/2498	2.60441e-144	GO:0002376(immune system process);GO:0006915(apoptotic process);GO:0006954(inflammatory response);GO:0006968(cellular defense response);GO:0006898(receptor-mediated endocytosis)	GO:0016020(membrane);GO:0005737(cytoplasm);GO:0005576(extracellular region);GO:0005615(extracellular space);GO:0070062(extracellular exosome);GO:0072562(blood microparticle)	GO:0005044(scavenger receptor activity)
unknown_sample_HQ_transcript/10771	2.41545e-141	GO:0031424(keratinization);GO:0043588(skin development);GO:0030307(positive regulation of cell growth);GO:0000079(regulation of cyclin-dependent protein serine/threonine kinase activity);GO:0043154(negative regulation of cysteine-type endopeptidase activity involved in apoptotic process);GO:0003334(keratinocyte development);GO:0061436(establishment of skin barrier);GO:0008630(intrinsic apoptotic …	GO:0005737(cytoplasm);GO:0070062(extracellular exosome);GO:0005829(cytosol);GO:0005576(extracellular region);GO:0030659(cytoplasmic vesicle membrane);GO:0005634(nucleus);GO:0005913(cell-cell adherens junction);GO:0005615(extracellular space);GO:0005739(mitochondrion)	GO:0019901(protein kinase binding);GO:0005515(protein binding);GO:0051219(phosphoprotein binding);GO:0019904(protein domain specific binding);GO:0042802(identical protein binding);GO:0098641(cadherin binding involved in cell-cell adhesion);GO:0008426(protein kinase C inhibitor activity)
unknown_sample_HQ_transcript/313	2.475e-137	GO:0006886(intracellular protein transport);GO:0006892(post-Golgi vesicle-mediated transport);GO:0008089(anterograde axonal transport);GO:0048490(anterograde synaptic vesicle transport);GO:0006622(protein targeting to lysosome);GO:0006810(transport);GO:0006829(zinc II ion transport);GO:0007596(blood coagulation);GO:0015031(protein transport);GO:0016192(vesicle-mediated transport);GO:0019882(antig…	GO:0005654(nucleoplasm);GO:0005737(cytoplasm);GO:0005794(Golgi apparatus);GO:0030123(AP-3 adaptor complex);GO:0030137(COPI-coated vesicle);GO:0030665(clathrin-coated vesicle membrane);GO:1904115(axon cytoplasm);GO:0005765(lysosomal membrane);GO:0005802(trans-Golgi network);GO:0016020(membrane);GO:0030117(membrane coat);GO:0030131(clathrin adaptor complex);GO:0031410(cytoplasmic vesicle)	GO:0005215(transporter activity);GO:0019903(protein phosphatase binding);GO:0030742(GTP-dependent protein binding)
unknown_sample_HQ_transcript/2084	8.23447e-137	GO:0048814(regulation of dendrite morphogenesis);GO:0007186(G-protein coupled receptor signaling pathway);GO:0007520(myoblast fusion);GO:0007165(signal transduction);GO:0016525(negative regulation of angiogenesis);GO:0007166(cell surface receptor signaling pathway);GO:0051965(positive regulation of synapse assembly);GO:0043547(positive regulation of GTPase activity);GO:0016322(neuron remodeling);…	GO:0005886(plasma membrane);GO:0016020(membrane);GO:0016021(integral component of membrane);GO:0043083(synaptic cleft);GO:0098794(postsynapse)	GO:0004888(transmembrane signaling receptor activity);GO:0005096(GTPase activator activity);GO:0004871(signal transducer activity);GO:0005515(protein binding);GO:0004930(G-protein coupled receptor activity)
unknown_sample_HQ_transcript/63	3.95512e-133	—	GO:0016020(membrane);GO:0016021(integral component of membrane)	—
unknown_sample_HQ_transcript/5516	1.46902e-131	—	GO:0016020(membrane);GO:0016021(integral component of membrane)	—
unknown_sample_HQ_transcript/21164	1.08518e-129	—	—	GO:0016787(hydrolase activity)
unknown_sample_HQ_transcript/26645	2.34359e-128	GO:0006334(nucleosome assembly);GO:0006333(chromatin assembly or disassembly)	GO:0000786(nucleosome);GO:0005694(chromosome);GO:0005634(nucleus);GO:0000788(nuclear nucleosome);GO:0031298(replication fork protection complex)	GO:0003677(DNA binding);GO:0046982(protein heterodimerization activity);GO:0005515(protein binding)
unknown_sample_HQ_transcript/397	4.16883e-126	GO:0006754(ATP biosynthetic process);GO:0006810(transport);GO:0015992(proton transport);GO:0006811(ion transport)	GO:0016020(membrane);GO:0016021(integral component of membrane)	GO:0046872(metal ion binding);GO:0000166(nucleotide binding);GO:0016887(ATPase activity);GO:0008553(hydrogen-exporting ATPase activity, phosphorylative mechanism);GO:0005524(ATP binding);GO:0016787(hydrolase activity)
unknown_sample_HQ_transcript/26183	4.15242e-125	—	GO:0016021(integral component of membrane);GO:0016020(membrane)	—
unknown_sample_HQ_transcript/20091	5.41612e-125	GO:0007059(chromosome segregation);GO:0000122(negative regulation of transcription from RNA polymerase II promoter);GO:0006464(cellular protein modification process);GO:0051301(cell division);GO:0016925(protein sumoylation);GO:0045892(negative regulation of transcription, DNA-templated);GO:1903755(positive regulation of SUMO transferase activity);GO:0007067(mitotic cell cycle);GO:0006511(ubiquiti…	GO:0005737(cytoplasm);GO:0016605(PML body);GO:0005654(nucleoplasm);GO:0005829(cytosol);GO:0000795(synaptonemal complex);GO:0016604(nuclear body);GO:0005635(nuclear envelope);GO:1990234(transferase complex);GO:0005634(nucleus);GO:0030425(dendrite);GO:0045202(synapse);GO:0001650(fibrillar center);GO:1990356(sumoylated E2 ligase complex);GO:0000940(condensed chromosome outer kinetochore);GO:0000780(…	GO:0005524(ATP binding);GO:0000166(nucleotide binding);GO:0031625(ubiquitin protein ligase binding);GO:0061656(SUMO conjugating enzyme activity);GO:0019789(SUMO transferase activity);GO:0043398(HLH domain binding);GO:0061630(ubiquitin protein ligase activity);GO:0044822(RNA binding);GO:0008134(transcription factor binding);GO:0016874(ligase activity);GO:0005515(protein binding);GO:0004842(ubiquit…
unknown_sample_HQ_transcript/237	8.66482e-125	GO:0055114(oxidation-reduction process)	—	GO:0016614(oxidoreductase activity, acting on CH-OH group of donors);GO:0016491(oxidoreductase activity);GO:0050660(flavin adenine dinucleotide binding)
unknown_sample_HQ_transcript/22779	1.69994e-123	—	GO:0016020(membrane);GO:0016021(integral component of membrane)	—
unknown_sample_HQ_transcript/14140	3.04284e-120	GO:0006810(transport)	GO:0016020(membrane);GO:0016021(integral component of membrane)	—
unknown_sample_HQ_transcript/10073	2.28397e-116	—	—	GO:0035091(phosphatidylinositol binding)
unknown_sample_HQ_transcript/12289	1.27059e-115	—	GO:0016020(membrane);GO:0016021(integral component of membrane)	GO:0004089(carbonate dehydratase activity);GO:0016829(lyase activity)
unknown_sample_HQ_transcript/3998	2.4956e-114	GO:0006915(apoptotic process);GO:0007275(multicellular organism development);GO:0030154(cell differentiation);GO:0033081(regulation of T cell differentiation in thymus)	GO:0016020(membrane);GO:0016021(integral component of membrane);GO:0005887(integral component of plasma membrane);GO:0009897(external side of plasma membrane);GO:0012505(endomembrane system)	GO:0005515(protein binding)
unknown_sample_HQ_transcript/15051	1.04949e-112	GO:0006468(protein phosphorylation);GO:0051301(cell division);GO:0016310(phosphorylation);GO:0008283(cell proliferation);GO:0006974(cellular response to DNA damage stimulus);GO:0007067(mitotic cell cycle);GO:0045023(G0 to G1 transition);GO:0000082(G1/S transition of mitotic cell cycle);GO:0007049(cell cycle);GO:0051726(regulation of cell cycle)	—	GO:0004672(protein kinase activity);GO:0005524(ATP binding);GO:0004674(protein serine/threonine kinase activity);GO:0016301(kinase activity);GO:0016740(transferase activity);GO:0004693(cyclin-dependent protein serine/threonine kinase activity);GO:0000166(nucleotide binding);GO:0005515(protein binding)
unknown_sample_HQ_transcript/4855	1.52461e-110	GO:0009405(pathogenesis)	GO:0016020(membrane);GO:0016021(integral component of membrane)	—
unknown_sample_HQ_transcript/3643	2.63314e-110	—	GO:0016021(integral component of membrane);GO:0016020(membrane)	—
unknown_sample_HQ_transcript/2939	2.42607e-109	GO:0006468(protein phosphorylation)	GO:0016021(integral component of membrane);GO:0016020(membrane)	GO:0004672(protein kinase activity);GO:0005524(ATP binding);GO:0004674(protein serine/threonine kinase activity)
unknown_sample_HQ_transcript/27315	3.91097e-106	GO:0006508(proteolysis)	GO:0016021(integral component of membrane);GO:0016020(membrane)	GO:0008233(peptidase activity);GO:0016787(hydrolase activity);GO:0004252(serine-type endopeptidase activity)
unknown_sample_HQ_transcript/15922	4.49155e-106	GO:0048853(forebrain morphogenesis);GO:0021670(lateral ventricle development);GO:0061136(regulation of proteasomal protein catabolic process);GO:0006974(cellular response to DNA damage stimulus);GO:0006310(DNA recombination);GO:0006351(transcription, DNA-templated);GO:0006355(regulation of transcription, DNA-templated);GO:0006281(DNA repair);GO:0030901(midbrain development);GO:0006511(ubiquitin-d…	GO:0005737(cytoplasm);GO:0005829(cytosol);GO:0031011(Ino80 complex);GO:0005622(intracellular);GO:0000502(proteasome complex);GO:0005634(nucleus);GO:0031597(cytosolic proteasome complex)	GO:0008233(peptidase activity);GO:0008234(cysteine-type peptidase activity);GO:0070628(proteasome binding);GO:0036459(thiol-dependent ubiquitinyl hydrolase activity);GO:0004866(endopeptidase inhibitor activity);GO:0044822(RNA binding);GO:0016787(hydrolase activity);GO:0005515(protein binding);GO:0004843(thiol-dependent ubiquitin-specific protease activity)
unknown_sample_HQ_transcript/28055	3.43556e-105	—	GO:0016021(integral component of membrane);GO:0016020(membrane)	—
unknown_sample_HQ_transcript/13763	2.5924e-103	GO:0006810(transport)	GO:0005622(intracellular)	GO:0005215(transporter activity)
unknown_sample_HQ_transcript/18345	1.28525e-100	GO:0006397(mRNA processing)	GO:0005634(nucleus)	GO:0000166(nucleotide binding);GO:0003676(nucleic acid binding);GO:0003723(RNA binding)
unknown_sample_HQ_transcript/8991	2.07104e-100	—	GO:0016021(integral component of membrane);GO:0016020(membrane)	—
unknown_sample_HQ_transcript/14061	7.35429e-99	GO:0006508(proteolysis);GO:0007586(digestion);GO:0030163(protein catabolic process);GO:0019886(antigen processing and presentation of exogenous peptide antigen via MHC class II);GO:0016540(protein autoprocessing);GO:0044267(cellular protein metabolic process)	GO:0016021(integral component of membrane);GO:0016020(membrane);GO:0070062(extracellular exosome);GO:0005768(endosome);GO:0097486(multivesicular body lumen);GO:0005576(extracellular region)	GO:0008233(peptidase activity);GO:0004190(aspartic-type endopeptidase activity);GO:0016787(hydrolase activity);GO:0004180(carboxypeptidase activity);GO:0042803(protein homodimerization activity)
unknown_sample_HQ_transcript/23588	1.74061e-97	GO:0030042(actin filament depolymerization)	GO:0005622(intracellular);GO:0015629(actin cytoskeleton)	GO:0003779(actin binding)
unknown_sample_HQ_transcript/28813	4.53288e-97	—	—	GO:0000062(fatty-acyl-CoA binding)
unknown_sample_HQ_transcript/28502	6.88057e-97	GO:0006342(chromatin silencing)	GO:0000786(nucleosome);GO:0005694(chromosome);GO:0005634(nucleus);GO:0000790(nuclear chromatin)	GO:0003677(DNA binding);GO:0046982(protein heterodimerization activity)
unknown_sample_HQ_transcript/4618	9.52112e-97	GO:0016064(immunoglobulin mediated immune response);GO:1904385(cellular response to angiotensin);GO:0032615(interleukin-12 production);GO:0032091(negative regulation of protein binding);GO:0010469(regulation of receptor activity);GO:0018105(peptidyl-serine phosphorylation);GO:2000755(positive regulation of sphingomyelin catabolic process);GO:0030168(platelet activation);GO:0090398(cellular senesc…	GO:0005737(cytoplasm);GO:0070062(extracellular exosome);GO:0005654(nucleoplasm);GO:0005886(plasma membrane);GO:0005911(cell-cell junction);GO:0048471(perinuclear region of cytoplasm);GO:0005829(cytosol);GO:0016363(nuclear matrix);GO:0016020(membrane);GO:0005783(endoplasmic reticulum);GO:0005634(nucleus)	GO:0004672(protein kinase activity);GO:0005524(ATP binding);GO:0004697(protein kinase C activity);GO:0004674(protein serine/threonine kinase activity);GO:0016301(kinase activity);GO:0016740(transferase activity);GO:0000166(nucleotide binding);GO:0004715(non-membrane spanning protein tyrosine kinase activity);GO:0004699(calcium-independent protein kinase C activity);GO:0005515(protein binding);GO:…
unknown_sample_HQ_transcript/11984	1.45926e-94	—	GO:0016021(integral component of membrane);GO:0016020(membrane);GO:0070258(inner membrane complex)	—
unknown_sample_HQ_transcript/18773	6.88122e-94	GO:0008152(metabolic process);GO:0006633(fatty acid biosynthetic process)	—	GO:0003824(catalytic activity);GO:0004467(long-chain fatty acid-CoA ligase activity)
unknown_sample_HQ_transcript/18463	1.19791e-90	GO:0055114(oxidation-reduction process);GO:0006069(ethanol oxidation)	—	GO:0008270(zinc ion binding);GO:0046872(metal ion binding);GO:0051903(S-(hydroxymethyl)glutathione dehydrogenase activity);GO:0016491(oxidoreductase activity)
unknown_sample_HQ_transcript/27705	3.85502e-90	GO:0006364(rRNA processing)	GO:0016020(membrane);GO:0005892(acetylcholine-gated channel complex);GO:0016021(integral component of membrane)	GO:0004222(metalloendopeptidase activity)
unknown_sample_HQ_transcript/7501	7.4871e-87	GO:0032259(methylation);GO:0008150(biological_process);GO:0008033(tRNA processing);GO:0046034(ATP metabolic process);GO:0070584(mitochondrion morphogenesis);GO:0090646(mitochondrial tRNA processing)	GO:0005575(cellular_component);GO:0005739(mitochondrion)	GO:0008168(methyltransferase activity);GO:0016740(transferase activity);GO:0003674(molecular_function)
unknown_sample_HQ_transcript/17382	2.91797e-86	GO:0055085(transmembrane transport);GO:0008643(carbohydrate transport)	GO:0016021(integral component of membrane);GO:0016020(membrane)	—
unknown_sample_HQ_transcript/17081	8.58683e-85	GO:0006886(intracellular protein transport);GO:0006810(transport);GO:0015031(protein transport);GO:0030150(protein import into mitochondrial matrix);GO:0006626(protein targeting to mitochondrion)	GO:0005744(mitochondrial inner membrane presequence translocase complex);GO:0016021(integral component of membrane);GO:0016020(membrane);GO:0005743(mitochondrial inner membrane);GO:0031305(integral component of mitochondrial inner membrane);GO:0005739(mitochondrion)	GO:0015450(P-P-bond-hydrolysis-driven protein transmembrane transporter activity);GO:0015266(protein channel activity);GO:0008566(mitochondrial protein-transporting ATPase activity);GO:0016787(hydrolase activity)
unknown_sample_HQ_transcript/2410	3.14306e-84	GO:0055085(transmembrane transport)	GO:0016020(membrane);GO:0016021(integral component of membrane)	—
unknown_sample_HQ_transcript/453	6.78602e-84	GO:0006260(DNA replication);GO:0006281(DNA repair);GO:0000003(reproduction);GO:0006974(cellular response to DNA damage stimulus);GO:0009737(response to abscisic acid);GO:0031935(regulation of chromatin silencing);GO:0051570(regulation of histone H3-K9 methylation);GO:0000712(resolution of meiotic recombination intermediates);GO:0007126(meiotic cell cycle);GO:0000122(negative regulation of transcr…	GO:0005663(DNA replication factor C complex);GO:0005634(nucleus);GO:0005654(nucleoplasm);GO:0005730(nucleolus);GO:0005737(cytoplasm);GO:0070062(extracellular exosome)	GO:0003677(DNA binding);GO:0005524(ATP binding);GO:0003689(DNA clamp loader activity);GO:0003690(double-stranded DNA binding);GO:0005515(protein binding);GO:0008047(enzyme activator activity);GO:0019904(protein domain specific binding);GO:0043565(sequence-specific DNA binding)
unknown_sample_HQ_transcript/8065	4.85487e-83	GO:0060570(negative regulation of peptide hormone processing);GO:0010951(negative regulation of endopeptidase activity);GO:0010955(negative regulation of protein processing);GO:0030162(regulation of proteolysis);GO:0019233(sensory perception of pain)	GO:0005576(extracellular region);GO:0005783(endoplasmic reticulum);GO:0005615(extracellular space)	GO:0004867(serine-type endopeptidase inhibitor activity);GO:0004869(cysteine-type endopeptidase inhibitor activity)
unknown_sample_HQ_transcript/29721	6.18987e-83	—	GO:0016021(integral component of membrane);GO:0016020(membrane)	—
unknown_sample_HQ_transcript/1270	6.35918e-83	GO:0006260(DNA replication);GO:0006270(DNA replication initiation);GO:0000082(G1/S transition of mitotic cell cycle);GO:0006268(DNA unwinding involved in DNA replication)	GO:0042555(MCM complex);GO:0005634(nucleus);GO:0005829(cytosol);GO:0000347(THO complex);GO:0000784(nuclear chromosome, telomeric region);GO:0005654(nucleoplasm);GO:0016020(membrane)	GO:0003677(DNA binding);GO:0005524(ATP binding);GO:0003678(DNA helicase activity);GO:0004386(helicase activity);GO:0000166(nucleotide binding);GO:0016787(hydrolase activity);GO:0003697(single-stranded DNA binding);GO:0004003(ATP-dependent DNA helicase activity);GO:0005515(protein binding)
unknown_sample_HQ_transcript/24461	3.11963e-82	GO:0055114(oxidation-reduction process);GO:0006801(superoxide metabolic process)	—	GO:0046872(metal ion binding);GO:0004784(superoxide dismutase activity);GO:0016491(oxidoreductase activity)
unknown_sample_HQ_transcript/22277	3.51287e-82	GO:0016310(phosphorylation);GO:0006468(protein phosphorylation);GO:0032091(negative regulation of protein binding);GO:0008152(metabolic process);GO:0033138(positive regulation of peptidyl-serine phosphorylation);GO:0051147(regulation of muscle cell differentiation);GO:0007399(nervous system development);GO:0060999(positive regulation of dendritic spine development);GO:0051149(positive regulation …	GO:0005737(cytoplasm);GO:0005634(nucleus);GO:0005622(intracellular)	GO:0004672(protein kinase activity);GO:0005509(calcium ion binding);GO:0016301(kinase activity);GO:0016740(transferase activity);GO:0005524(ATP binding);GO:0004683(calmodulin-dependent protein kinase activity);GO:0000166(nucleotide binding);GO:0003824(catalytic activity);GO:0005516(calmodulin binding);GO:0004674(protein serine/threonine kinase activity);GO:0005515(protein binding)
unknown_sample_HQ_transcript/3225	5.18141e-82	GO:0006468(protein phosphorylation)	—	GO:0004672(protein kinase activity);GO:0005524(ATP binding);GO:0004674(protein serine/threonine kinase activity);GO:0000166(nucleotide binding)
unknown_sample_HQ_transcript/20865	1.9652e-81	GO:0055114(oxidation-reduction process)	—	GO:0016491(oxidoreductase activity)
unknown_sample_HQ_transcript/8330	1.11465e-79	GO:2000134(negative regulation of G1/S transition of mitotic cell cycle);GO:0001933(negative regulation of protein phosphorylation);GO:0006470(protein dephosphorylation);GO:0008150(biological_process);GO:0036498(IRE1-mediated unfolded protein response)	GO:0070062(extracellular exosome);GO:0005634(nucleus);GO:0005886(plasma membrane);GO:0005654(nucleoplasm)	GO:0016791(phosphatase activity);GO:0016787(hydrolase activity);GO:0004721(phosphoprotein phosphatase activity);GO:0046872(metal ion binding);GO:0003674(molecular_function);GO:0008420(CTD phosphatase activity);GO:0005515(protein binding)
unknown_sample_HQ_transcript/30025	4.90249e-78	GO:0060327(cytoplasmic actin-based contraction involved in cell motility);GO:0030036(actin cytoskeleton organization)	GO:0005737(cytoplasm);GO:0005856(cytoskeleton);GO:0015629(actin cytoskeleton)	GO:0005543(phospholipid binding);GO:0003779(actin binding);GO:0008289(lipid binding);GO:0003785(actin monomer binding);GO:0005515(protein binding)
unknown_sample_HQ_transcript/18470	1.08579e-77	GO:0005975(carbohydrate metabolic process);GO:0006012(galactose metabolic process)	—	GO:0016857(racemase and epimerase activity, acting on carbohydrates and derivatives);GO:0003978(UDP-glucose 4-epimerase activity)
unknown_sample_HQ_transcript/26526	6.90447e-77	—	GO:0016020(membrane);GO:0005892(acetylcholine-gated channel complex);GO:0016021(integral component of membrane)	—
unknown_sample_HQ_transcript/29592	8.17606e-76	GO:0009637(response to blue light);GO:0010099(regulation of photomorphogenesis);GO:0042752(regulation of circadian rhythm);GO:0009873(ethylene-activated signaling pathway);GO:0010114(response to red light);GO:0007283(spermatogenesis);GO:0022008(neurogenesis)	GO:0005634(nucleus);GO:0005654(nucleoplasm)	GO:0005515(protein binding);GO:0044822(RNA binding)
unknown_sample_HQ_transcript/627	1.71205e-75	GO:0006260(DNA replication);GO:0007095(mitotic G2 DNA damage checkpoint);GO:0022008(neurogenesis);GO:0006270(DNA replication initiation);GO:0006267(pre-replicative complex assembly involved in nuclear cell cycle DNA replication);GO:0007049(cell cycle);GO:0000082(G1/S transition of mitotic cell cycle);GO:0032508(DNA duplex unwinding)	GO:0005656(nuclear pre-replicative complex);GO:0042555(MCM complex);GO:0005634(nucleus);GO:0000784(nuclear chromosome, telomeric region);GO:0005654(nucleoplasm);GO:0005658(alpha DNA polymerase:primase complex);GO:0005813(centrosome);GO:0016020(membrane);GO:0043231(intracellular membrane-bounded organelle);GO:0048471(perinuclear region of cytoplasm);GO:0000347(THO complex)	GO:0043138(3'-5' DNA helicase activity);GO:0003677(DNA binding);GO:0005524(ATP binding);GO:0003682(chromatin binding);GO:0003678(DNA helicase activity);GO:0004386(helicase activity);GO:0000166(nucleotide binding);GO:0016787(hydrolase activity);GO:0005515(protein binding)
unknown_sample_HQ_transcript/8240	2.28692e-75	—	—	GO:0003924(GTPase activity);GO:0000166(nucleotide binding);GO:0016787(hydrolase activity);GO:0005525(GTP binding)
unknown_sample_HQ_transcript/17371	1.58247e-74	GO:0006096(glycolytic process);GO:0006006(glucose metabolic process);GO:0055114(oxidation-reduction process)	—	GO:0016620(oxidoreductase activity, acting on the aldehyde or oxo group of donors, NAD or NADP as acceptor);GO:0050661(NADP binding);GO:0016491(oxidoreductase activity);GO:0016787(hydrolase activity);GO:0004365(glyceraldehyde-3-phosphate dehydrogenase (NAD+) (phosphorylating) activity);GO:0051287(NAD binding);GO:0050287(sorbose 5-dehydrogenase (NADP+) activity)
unknown_sample_HQ_transcript/5978	1.92553e-74	GO:0009058(biosynthetic process);GO:0009298(GDP-mannose biosynthetic process);GO:0035167(larval lymph gland hemopoiesis)	GO:0005737(cytoplasm);GO:0070062(extracellular exosome);GO:0005739(mitochondrion);GO:0005575(cellular_component)	GO:0004475(mannose-1-phosphate guanylyltransferase activity);GO:0016740(transferase activity);GO:0000166(nucleotide binding);GO:0005515(protein binding);GO:0005525(GTP binding);GO:0016779(nucleotidyltransferase activity);GO:0008928(mannose-1-phosphate guanylyltransferase (GDP) activity)
unknown_sample_HQ_transcript/21957	3.64513e-74	—	—	GO:0018826(methionine gamma-lyase activity);GO:0003824(catalytic activity);GO:0030170(pyridoxal phosphate binding);GO:0016829(lyase activity)
unknown_sample_HQ_transcript/832	9.54507e-73	GO:0006886(intracellular protein transport)	—	—
unknown_sample_HQ_transcript/29499	2.1197e-72	GO:0008152(metabolic process);GO:0019427(acetyl-CoA biosynthetic process from acetate)	—	GO:0003987(acetate-CoA ligase activity);GO:0003824(catalytic activity);GO:0016874(ligase activity);GO:0046872(metal ion binding);GO:0016208(AMP binding);GO:0000166(nucleotide binding)
unknown_sample_HQ_transcript/817	2.12439e-72	GO:0006886(intracellular protein transport);GO:0006904(vesicle docking involved in exocytosis);GO:0006914(autophagy);GO:0007032(endosome organization);GO:0007040(lysosome organization);GO:0008333(endosome to lysosome transport);GO:0031647(regulation of protein stability);GO:0034058(endosomal vesicle fusion);GO:0035542(regulation of SNARE complex assembly);GO:1902115(regulation of organelle assemb…	GO:0005764(lysosome);GO:0005765(lysosomal membrane);GO:0005768(endosome);GO:0005769(early endosome);GO:0005770(late endosome);GO:0005776(autophagosome);GO:0030136(clathrin-coated vesicle);GO:0030139(endocytic vesicle);GO:0030897(HOPS complex);GO:0031902(late endosome membrane);GO:0043234(protein complex);GO:0009705(plant-type vacuole membrane)	GO:0000166(nucleotide binding);GO:0005515(protein binding);GO:0008270(zinc ion binding);GO:0019904(protein domain specific binding);GO:0019905(syntaxin binding);GO:0030674(protein binding, bridging)
unknown_sample_HQ_transcript/21252	5.76443e-72	GO:0008152(metabolic process);GO:0005975(carbohydrate metabolic process);GO:0045493(xylan catabolic process);GO:0007154(cell communication);GO:0000272(polysaccharide catabolic process)	GO:0016021(integral component of membrane)	GO:0005509(calcium ion binding);GO:0004553(hydrolase activity, hydrolyzing O-glycosyl compounds);GO:0031176(endo-1,4-beta-xylanase activity);GO:0016798(hydrolase activity, acting on glycosyl bonds);GO:0016787(hydrolase activity)
unknown_sample_HQ_transcript/22107	9.79722e-72	—	—	GO:0005509(calcium ion binding)
unknown_sample_HQ_transcript/15878	1.05362e-71	GO:0016188(synaptic vesicle maturation);GO:0045184(establishment of protein localization);GO:0018345(protein palmitoylation)	GO:0016020(membrane);GO:0016021(integral component of membrane);GO:0070062(extracellular exosome);GO:0005794(Golgi apparatus);GO:0005886(plasma membrane)	GO:0016740(transferase activity);GO:0016746(transferase activity, transferring acyl groups);GO:0008270(zinc ion binding);GO:0046872(metal ion binding);GO:0019706(protein-cysteine S-palmitoyltransferase activity);GO:0016409(palmitoyltransferase activity)
unknown_sample_HQ_transcript/7262	1.22646e-70	GO:0006479(protein methylation)	—	GO:0008168(methyltransferase activity)
unknown_sample_HQ_transcript/27279	2.60917e-70	GO:0008407(chaeta morphogenesis);GO:0007275(multicellular organism development);GO:0030182(neuron differentiation);GO:0002164(larval development);GO:0048749(compound eye development);GO:0007476(imaginal disc-derived wing morphogenesis);GO:0050767(regulation of neurogenesis)	GO:0005737(cytoplasm)	GO:0046872(metal ion binding);GO:0003677(DNA binding);GO:0005515(protein binding);GO:0008270(zinc ion binding)
unknown_sample_HQ_transcript/6700	2.63204e-70	GO:0055114(oxidation-reduction process);GO:0015992(proton transport)	GO:0016020(membrane);GO:0016021(integral component of membrane)	GO:0008750(NAD(P)+ transhydrogenase (AB-specific) activity);GO:0050661(NADP binding);GO:0003957(NAD(P)+ transhydrogenase (B-specific) activity);GO:0016491(oxidoreductase activity);GO:0008746(NAD(P)+ transhydrogenase activity);GO:0000166(nucleotide binding)
unknown_sample_HQ_transcript/18980	3.66815e-70	GO:0006508(proteolysis);GO:0006914(autophagy);GO:0019886(antigen processing and presentation of exogenous peptide antigen via MHC class II);GO:0030163(protein catabolic process);GO:0030574(collagen catabolic process)	GO:0016020(membrane);GO:0016021(integral component of membrane);GO:0005576(extracellular region);GO:0005615(extracellular space);GO:0005764(lysosome);GO:0031012(extracellular matrix);GO:0042470(melanosome);GO:0043202(lysosomal lumen);GO:0045121(membrane raft);GO:0070062(extracellular exosome)	GO:0004190(aspartic-type endopeptidase activity);GO:0016787(hydrolase activity);GO:0008233(peptidase activity);GO:0004197(cysteine-type endopeptidase activity);GO:0004252(serine-type endopeptidase activity);GO:0005515(protein binding)
unknown_sample_HQ_transcript/7830	6.53839e-70	GO:0051301(cell division);GO:0016925(protein sumoylation);GO:0007093(mitotic cell cycle checkpoint);GO:0007064(mitotic sister chromatid cohesion);GO:0006974(cellular response to DNA damage stimulus);GO:0051276(chromosome organization);GO:0007062(sister chromatid cohesion);GO:0032876(negative regulation of DNA endoreduplication);GO:0007067(mitotic cell cycle);GO:0009314(response to radiation);GO:0…	GO:0005737(cytoplasm);GO:0005654(nucleoplasm);GO:0000776(kinetochore);GO:0005829(cytosol);GO:0000775(chromosome, centromeric region);GO:0030893(meiotic cohesin complex);GO:0000777(condensed chromosome kinetochore);GO:0005694(chromosome);GO:0005634(nucleus);GO:0000794(condensed nuclear chromosome);GO:0008278(cohesin complex);GO:0005700(polytene chromosome);GO:0035327(transcriptionally active chrom…	GO:0005524(ATP binding);GO:0003682(chromatin binding);GO:0044822(RNA binding);GO:0046982(protein heterodimerization activity);GO:0000166(nucleotide binding);GO:0005515(protein binding);GO:0036033(mediator complex binding);GO:0003677(DNA binding);GO:0000217(DNA secondary structure binding);GO:0003680(AT DNA binding);GO:0042802(identical protein binding);GO:0003690(double-stranded DNA binding);GO:0…
unknown_sample_HQ_transcript/23421	1.24664e-68	GO:0000079(regulation of cyclin-dependent protein serine/threonine kinase activity);GO:0048589(developmental growth);GO:0016055(Wnt signaling pathway);GO:0045737(positive regulation of cyclin-dependent protein serine/threonine kinase activity);GO:0060828(regulation of canonical Wnt signaling pathway);GO:0051301(cell division);GO:0000086(G2/M transition of mitotic cell cycle);GO:0007049(cell cycle…	GO:0070062(extracellular exosome);GO:0005886(plasma membrane);GO:0016020(membrane);GO:0005634(nucleus);GO:0000308(cytoplasmic cyclin-dependent protein kinase holoenzyme complex)	GO:0019901(protein kinase binding);GO:0016538(cyclin-dependent protein serine/threonine kinase regulator activity);GO:0005515(protein binding)
unknown_sample_HQ_transcript/20377	3.81232e-68	GO:0032259(methylation)	GO:0016020(membrane);GO:0016021(integral component of membrane)	GO:0016740(transferase activity);GO:0016746(transferase activity, transferring acyl groups);GO:0008168(methyltransferase activity);GO:0003824(catalytic activity);GO:0004402(histone acetyltransferase activity);GO:0051536(iron-sulfur cluster binding)
unknown_sample_HQ_transcript/1363	1.43132e-67	GO:0005975(carbohydrate metabolic process);GO:0016266(O-glycan processing);GO:0006486(protein glycosylation)	GO:0000139(Golgi membrane);GO:0005794(Golgi apparatus);GO:0016021(integral component of membrane);GO:0048471(perinuclear region of cytoplasm);GO:0070062(extracellular exosome);GO:0016020(membrane)	GO:0004653(polypeptide N-acetylgalactosaminyltransferase activity);GO:0030246(carbohydrate binding);GO:0046872(metal ion binding);GO:0016740(transferase activity);GO:0016757(transferase activity, transferring glycosyl groups)
unknown_sample_HQ_transcript/3437	3.76437e-67	GO:0016310(phosphorylation);GO:0006468(protein phosphorylation);GO:0008360(regulation of cell shape);GO:0016601(Rac protein signal transduction);GO:0010906(regulation of glucose metabolic process);GO:0045887(positive regulation of synaptic growth at neuromuscular junction);GO:0050803(regulation of synapse structure or activity);GO:0007155(cell adhesion);GO:0007395(dorsal closure, spreading of lea…	GO:0005737(cytoplasm);GO:0031252(cell leading edge);GO:0016328(lateral plasma membrane);GO:0097482(muscle cell postsynaptic density);GO:0005856(cytoskeleton);GO:0005925(focal adhesion);GO:0005884(actin filament)	GO:0004672(protein kinase activity);GO:0005509(calcium ion binding);GO:0016301(kinase activity);GO:0016740(transferase activity);GO:0005524(ATP binding);GO:0004683(calmodulin-dependent protein kinase activity);GO:0000166(nucleotide binding);GO:0017124(SH3 domain binding);GO:0004697(protein kinase C activity);GO:0004674(protein serine/threonine kinase activity);GO:0017048(Rho GTPase binding);GO:00…
unknown_sample_HQ_transcript/13766	6.30865e-67	GO:0008152(metabolic process);GO:0055114(oxidation-reduction process)	—	GO:0016620(oxidoreductase activity, acting on the aldehyde or oxo group of donors, NAD or NADP as acceptor);GO:0016491(oxidoreductase activity)
unknown_sample_HQ_transcript/7244	1.68335e-66	GO:0009306(protein secretion);GO:0016192(vesicle-mediated transport);GO:0043547(positive regulation of GTPase activity);GO:0019086(late viral transcription);GO:0019085(early viral transcription)	GO:0012505(endomembrane system);GO:0005737(cytoplasm)	GO:0005085(guanyl-nucleotide exchange factor activity);GO:0005515(protein binding);GO:0003674(molecular_function)
unknown_sample_HQ_transcript/26890	1.10866e-65	GO:0046080(dUTP metabolic process);GO:0006220(pyrimidine nucleotide metabolic process);GO:0009117(nucleotide metabolic process)	—	GO:0016787(hydrolase activity);GO:0000287(magnesium ion binding);GO:0004170(dUTP diphosphatase activity);GO:0046872(metal ion binding)
unknown_sample_HQ_transcript/8447	1.92782e-65	—	GO:0016459(myosin complex)	GO:0005524(ATP binding);GO:0003774(motor activity);GO:0003779(actin binding);GO:0000166(nucleotide binding)
unknown_sample_HQ_transcript/28	2.15745e-65	GO:0008152(metabolic process)	GO:0016021(integral component of membrane);GO:0016020(membrane)	GO:0003824(catalytic activity)
unknown_sample_HQ_transcript/17751	2.32348e-65	GO:0006986(response to unfolded protein);GO:0009408(response to heat)	—	—
unknown_sample_HQ_transcript/20220	6.8366e-65	GO:0055085(transmembrane transport);GO:0009567(double fertilization forming a zygote and endosperm)	GO:0016021(integral component of membrane);GO:0016020(membrane)	—
unknown_sample_HQ_transcript/15317	2.5907e-63	GO:0005975(carbohydrate metabolic process);GO:0006012(galactose metabolic process)	—	GO:0016857(racemase and epimerase activity, acting on carbohydrates and derivatives);GO:0003978(UDP-glucose 4-epimerase activity)
unknown_sample_HQ_transcript/9967	3.35887e-63	GO:0009408(response to heat);GO:0006457(protein folding);GO:0006260(DNA replication)	GO:0005737(cytoplasm)	GO:0005524(ATP binding);GO:0031072(heat shock protein binding);GO:0051082(unfolded protein binding);GO:0046872(metal ion binding);GO:0008270(zinc ion binding)
unknown_sample_HQ_transcript/30464	1.18596e-61	—	GO:0016021(integral component of membrane);GO:0016020(membrane)	—
unknown_sample_HQ_transcript/25403	1.6181e-61	—	GO:0016020(membrane);GO:0016021(integral component of membrane)	GO:0016787(hydrolase activity);GO:0003993(acid phosphatase activity)
unknown_sample_HQ_transcript/17835	1.39761e-60	GO:0055114(oxidation-reduction process);GO:0015992(proton transport)	GO:0016020(membrane);GO:0016021(integral component of membrane)	GO:0008750(NAD(P)+ transhydrogenase (AB-specific) activity);GO:0050661(NADP binding);GO:0003957(NAD(P)+ transhydrogenase (B-specific) activity);GO:0016491(oxidoreductase activity);GO:0008746(NAD(P)+ transhydrogenase activity);GO:0000166(nucleotide binding)
unknown_sample_HQ_transcript/18869	2.9688e-60	GO:0006511(ubiquitin-dependent protein catabolic process)	—	—
unknown_sample_HQ_transcript/26802	3.78011e-60	GO:0055114(oxidation-reduction process);GO:0006801(superoxide metabolic process)	—	GO:0046872(metal ion binding);GO:0004784(superoxide dismutase activity);GO:0016491(oxidoreductase activity)
unknown_sample_HQ_transcript/21257	5.79016e-60	GO:0007165(signal transduction);GO:0007264(small GTPase mediated signal transduction)	—	GO:0005525(GTP binding)
unknown_sample_HQ_transcript/1658	1.33371e-59	GO:0008152(metabolic process);GO:0051291(protein heterooligomerization);GO:0050435(amyloid-beta metabolic process);GO:1901142(insulin metabolic process);GO:0045861(negative regulation of proteolysis);GO:0008340(determination of adult lifespan);GO:0008286(insulin receptor signaling pathway);GO:0016485(protein processing);GO:1901143(insulin catabolic process);GO:0051603(proteolysis involved in cell…	GO:0005737(cytoplasm);GO:0005886(plasma membrane);GO:0005829(cytosol);GO:0031597(cytosolic proteasome complex);GO:0016020(membrane);GO:0005576(extracellular region);GO:0005615(extracellular space);GO:0009986(cell surface);GO:0005654(nucleoplasm);GO:0005739(mitochondrion);GO:0005634(nucleus);GO:0005777(peroxisome);GO:0005782(peroxisomal matrix)	GO:0008233(peptidase activity);GO:0001618(virus receptor activity);GO:0043559(insulin binding);GO:0042803(protein homodimerization activity);GO:0008270(zinc ion binding);GO:0001540(amyloid-beta binding);GO:0046872(metal ion binding);GO:0001948(glycoprotein binding);GO:0003824(catalytic activity);GO:0005524(ATP binding);GO:0004222(metalloendopeptidase activity);GO:0005102(receptor binding);GO:0005…
unknown_sample_HQ_transcript/340	1.93797e-59	GO:0006397(mRNA processing)	GO:0005634(nucleus);GO:0005737(cytoplasm)	GO:0003723(RNA binding);GO:0000166(nucleotide binding);GO:0003676(nucleic acid binding)
unknown_sample_HQ_transcript/18953	2.07811e-59	GO:0006397(mRNA processing);GO:0008380(RNA splicing);GO:0000381(regulation of alternative mRNA splicing, via spliceosome);GO:0007067(mitotic cell cycle);GO:0033197(response to vitamin E);GO:0031124(mRNA 3'-end processing);GO:0000398(mRNA splicing, via spliceosome);GO:0006405(RNA export from nucleus);GO:0006406(mRNA export from nucleus);GO:0006369(termination of RNA polymerase II transcription);GO…	GO:0005634(nucleus);GO:0070062(extracellular exosome);GO:0005654(nucleoplasm);GO:0016607(nuclear speck);GO:0005681(spliceosomal complex);GO:0035061(interchromatin granule);GO:0016605(PML body);GO:0035062(omega speckle);GO:0000785(chromatin)	GO:0000166(nucleotide binding);GO:0003676(nucleic acid binding);GO:0005515(protein binding);GO:0044822(RNA binding);GO:0036002(pre-mRNA binding);GO:0003723(RNA binding);GO:0005080(protein kinase C binding);GO:0003714(transcription corepressor activity);GO:0003729(mRNA binding)
unknown_sample_HQ_transcript/309	2.09407e-59	GO:0008615(pyridoxine biosynthetic process);GO:0008652(cellular amino acid biosynthetic process);GO:0006564(L-serine biosynthetic process)	GO:0005737(cytoplasm)	GO:0004648(O-phospho-L-serine:2-oxoglutarate aminotransferase activity);GO:0008483(transaminase activity);GO:0016740(transferase activity);GO:0003824(catalytic activity);GO:0030170(pyridoxal phosphate binding)
unknown_sample_HQ_transcript/6313	2.47356e-59	—	—	GO:0016787(hydrolase activity)
unknown_sample_HQ_transcript/15194	4.25201e-59	GO:0042787(protein ubiquitination involved in ubiquitin-dependent protein catabolic process);GO:0043161(proteasome-mediated ubiquitin-dependent protein catabolic process)	GO:0016021(integral component of membrane);GO:0016020(membrane);GO:0005634(nucleus);GO:0005737(cytoplasm);GO:0048471(perinuclear region of cytoplasm)	GO:0016740(transferase activity);GO:0004842(ubiquitin-protein transferase activity);GO:0016874(ligase activity);GO:0005515(protein binding);GO:0019905(syntaxin binding)
unknown_sample_HQ_transcript/17238	5.77382e-59	—	GO:0016021(integral component of membrane)	—
unknown_sample_HQ_transcript/30040	6.84312e-59	GO:0055114(oxidation-reduction process);GO:0006801(superoxide metabolic process)	—	GO:0046872(metal ion binding);GO:0004784(superoxide dismutase activity);GO:0016491(oxidoreductase activity)
unknown_sample_HQ_transcript/28510	1.22552e-58	GO:0006006(glucose metabolic process);GO:0016310(phosphorylation)	GO:0005829(cytosol)	GO:0016868(intramolecular transferase activity, phosphotransferases);GO:0046872(metal ion binding);GO:0047933(glucose-1,6-bisphosphate synthase activity)
unknown_sample_HQ_transcript/17432	2.05809e-58	GO:0009408(response to heat);GO:0006260(DNA replication);GO:0006457(protein folding)	GO:0016021(integral component of membrane);GO:0016020(membrane);GO:0005737(cytoplasm)	GO:0051082(unfolded protein binding);GO:0008270(zinc ion binding);GO:0046872(metal ion binding);GO:0005524(ATP binding);GO:0031072(heat shock protein binding)
unknown_sample_HQ_transcript/8323	2.36914e-58	GO:0001649(osteoblast differentiation);GO:0007155(cell adhesion);GO:0007162(negative regulation of cell adhesion);GO:0007528(neuromuscular junction development);GO:0008284(positive regulation of cell proliferation);GO:0009611(response to wounding);GO:0009612(response to mechanical stimulus);GO:0010628(positive regulation of gene expression);GO:0014012(peripheral nervous system axon regeneration);…	GO:0005576(extracellular region);GO:0005604(basement membrane);GO:0005614(interstitial matrix);GO:0005615(extracellular space);GO:0005925(focal adhesion);GO:0016020(membrane);GO:0031012(extracellular matrix)	GO:0045545(syndecan binding)
unknown_sample_HQ_transcript/10043	3.31806e-58	GO:0006974(cellular response to DNA damage stimulus);GO:0006260(DNA replication);GO:0000398(mRNA splicing, via spliceosome)	GO:0005634(nucleus);GO:0071011(precatalytic spliceosome)	GO:0046872(metal ion binding);GO:0003690(double-stranded DNA binding)
unknown_sample_HQ_transcript/1358	1.09877e-57	GO:0000711(meiotic DNA repair synthesis);GO:0008298(intracellular mRNA localization);GO:0046843(dorsal appendage formation);GO:0006974(cellular response to DNA damage stimulus);GO:0007067(mitotic cell cycle);GO:0007131(reciprocal meiotic recombination);GO:0006310(DNA recombination);GO:0048477(oogenesis);GO:0051321(meiotic cell cycle);GO:0006302(double-strand break repair);GO:0000724(double-strand…	GO:0005634(nucleus)	GO:0005524(ATP binding);GO:0003677(DNA binding);GO:0004386(helicase activity);GO:0000166(nucleotide binding);GO:0016817(hydrolase activity, acting on acid anhydrides);GO:0016787(hydrolase activity)
unknown_sample_HQ_transcript/13930	2.76007e-57	GO:0000398(mRNA splicing, via spliceosome);GO:1903955(positive regulation of protein targeting to mitochondrion);GO:0031124(mRNA 3'-end processing);GO:0008380(RNA splicing);GO:0006405(RNA export from nucleus);GO:0006397(mRNA processing);GO:0006406(mRNA export from nucleus);GO:0006369(termination of RNA polymerase II transcription);GO:1903146(regulation of mitophagy)	GO:0089701(U2AF);GO:0016607(nuclear speck);GO:0015030(Cajal body);GO:0005654(nucleoplasm);GO:0071013(catalytic step 2 spliceosome);GO:0005681(spliceosomal complex);GO:0005634(nucleus)	GO:0003723(RNA binding);GO:0000166(nucleotide binding);GO:0003676(nucleic acid binding);GO:0046872(metal ion binding);GO:0044822(RNA binding);GO:0005515(protein binding);GO:0050733(RS domain binding);GO:0030628(pre-mRNA 3'-splice site binding)
unknown_sample_HQ_transcript/3969	1.37e-56	GO:0016310(phosphorylation)	—	GO:0004674(protein serine/threonine kinase activity);GO:0016301(kinase activity);GO:0016491(oxidoreductase activity)
unknown_sample_HQ_transcript/15686	1.64228e-56	GO:0009451(RNA modification);GO:0008033(tRNA processing);GO:0001522(pseudouridine synthesis);GO:0031119(tRNA pseudouridine synthesis);GO:1990481(mRNA pseudouridine synthesis)	GO:0005634(nucleus);GO:0005737(cytoplasm)	GO:0009982(pseudouridine synthase activity);GO:0016853(isomerase activity);GO:0003723(RNA binding);GO:0016829(lyase activity)
unknown_sample_HQ_transcript/2765	3.16897e-56	GO:0042787(protein ubiquitination involved in ubiquitin-dependent protein catabolic process);GO:0043161(proteasome-mediated ubiquitin-dependent protein catabolic process)	GO:0016021(integral component of membrane);GO:0016020(membrane);GO:0005634(nucleus);GO:0005737(cytoplasm);GO:0048471(perinuclear region of cytoplasm)	GO:0016740(transferase activity);GO:0004842(ubiquitin-protein transferase activity);GO:0016874(ligase activity);GO:0005515(protein binding);GO:0019905(syntaxin binding)
unknown_sample_HQ_transcript/25490	3.9328e-56	GO:0016310(phosphorylation);GO:0006468(protein phosphorylation)	—	GO:0004672(protein kinase activity);GO:0005524(ATP binding);GO:0004674(protein serine/threonine kinase activity);GO:0016301(kinase activity);GO:0016740(transferase activity);GO:0000166(nucleotide binding);GO:0004707(MAP kinase activity)
unknown_sample_HQ_transcript/24366	9.97551e-56	GO:0006468(protein phosphorylation)	—	GO:0004672(protein kinase activity);GO:0004674(protein serine/threonine kinase activity);GO:0005509(calcium ion binding);GO:0005524(ATP binding);GO:0000166(nucleotide binding)
unknown_sample_HQ_transcript/18647	1.16449e-55	—	GO:0016020(membrane);GO:0016021(integral component of membrane)	—
unknown_sample_HQ_transcript/658	6.3641e-55	—	GO:0016021(integral component of membrane);GO:0016020(membrane)	—
unknown_sample_HQ_transcript/17711	2.22494e-54	GO:0006508(proteolysis)	GO:0016020(membrane);GO:0016021(integral component of membrane)	GO:0008270(zinc ion binding);GO:0004181(metallocarboxypeptidase activity)
unknown_sample_HQ_transcript/3500	3.80952e-54	GO:0015074(DNA integration)	—	GO:0003676(nucleic acid binding);GO:0008270(zinc ion binding);GO:0046872(metal ion binding)
unknown_sample_HQ_transcript/21349	1.38882e-53	GO:0006986(response to unfolded protein);GO:0009408(response to heat)	—	—
unknown_sample_HQ_transcript/9867	2.15354e-53	GO:0048102(autophagic cell death);GO:0007224(smoothened signaling pathway);GO:0035071(salivary gland cell autophagic cell death);GO:0006605(protein targeting);GO:0006412(translation);GO:0006415(translational termination);GO:0000184(nuclear-transcribed mRNA catabolic process, nonsense-mediated decay);GO:0006479(protein methylation);GO:0006449(regulation of translational termination);GO:0008150(bio…	GO:0005737(cytoplasm);GO:0005829(cytosol);GO:0018444(translation release factor complex);GO:0005634(nucleus);GO:0005575(cellular_component)	GO:0016149(translation release factor activity, codon specific);GO:0003747(translation release factor activity);GO:0008079(translation termination factor activity);GO:0044822(RNA binding);GO:0003723(RNA binding);GO:0043022(ribosome binding);GO:0005515(protein binding);GO:0003674(molecular_function)
unknown_sample_HQ_transcript/8340	3.88412e-53	GO:0055114(oxidation-reduction process);GO:0015992(proton transport)	GO:0016020(membrane);GO:0016021(integral component of membrane)	GO:0008750(NAD(P)+ transhydrogenase (AB-specific) activity);GO:0050661(NADP binding);GO:0003957(NAD(P)+ transhydrogenase (B-specific) activity);GO:0016491(oxidoreductase activity);GO:0008746(NAD(P)+ transhydrogenase activity);GO:0000166(nucleotide binding)
unknown_sample_HQ_transcript/19688	9.16485e-53	GO:0008407(chaeta morphogenesis);GO:0008360(regulation of cell shape);GO:0008154(actin polymerization or depolymerization);GO:0000902(cell morphogenesis);GO:0046716(muscle cell cellular homeostasis);GO:0042052(rhabdomere development);GO:0007010(cytoskeleton organization);GO:0008103(oocyte microtubule cytoskeleton polarization);GO:0048190(wing disc dorsal/ventral pattern formation);GO:0048477(ooge…	GO:0005737(cytoplasm);GO:0005829(cytosol)	GO:0008179(adenylate cyclase binding);GO:0003779(actin binding)
unknown_sample_HQ_transcript/23380	3.49419e-52	GO:0006914(autophagy);GO:1900102(negative regulation of endoplasmic reticulum unfolded protein response);GO:0060548(negative regulation of cell death);GO:0009267(cellular response to starvation);GO:0006986(response to unfolded protein);GO:0006915(apoptotic process);GO:0010507(negative regulation of autophagy);GO:0043066(negative regulation of apoptotic process);GO:0035071(salivary gland cell auto…	GO:0016020(membrane);GO:0016021(integral component of membrane);GO:0005789(endoplasmic reticulum membrane);GO:0005783(endoplasmic reticulum);GO:0043234(protein complex)	GO:0060698(endoribonuclease inhibitor activity);GO:0003674(molecular_function)
unknown_sample_HQ_transcript/4630	4.02097e-52	GO:0006351(transcription, DNA-templated);GO:0006396(RNA processing);GO:0010501(RNA secondary structure unwinding);GO:0033148(positive regulation of intracellular estrogen receptor signaling pathway);GO:0045944(positive regulation of transcription from RNA polymerase II promoter);GO:2001014(regulation of skeletal muscle cell differentiation)	GO:0005829(cytosol);GO:0005654(nucleoplasm);GO:0005634(nucleus);GO:0005730(nucleolus);GO:0016020(membrane)	GO:0003676(nucleic acid binding);GO:0005524(ATP binding);GO:0004386(helicase activity);GO:0000166(nucleotide binding);GO:0016787(hydrolase activity);GO:0003713(transcription coactivator activity);GO:0003723(RNA binding);GO:0003724(RNA helicase activity);GO:0004004(ATP-dependent RNA helicase activity);GO:0005515(protein binding);GO:0008186(RNA-dependent ATPase activity);GO:0030331(estrogen recepto…
unknown_sample_HQ_transcript/10124	4.04534e-52	—	GO:0016020(membrane);GO:0016021(integral component of membrane)	GO:0030246(carbohydrate binding)
unknown_sample_HQ_transcript/10488	4.08044e-52	GO:0015074(DNA integration)	—	GO:0003676(nucleic acid binding);GO:0008270(zinc ion binding);GO:0046872(metal ion binding)
unknown_sample_HQ_transcript/15076	4.43944e-52	GO:0006810(transport);GO:0055085(transmembrane transport);GO:0006812(cation transport);GO:1905037(autophagosome organization);GO:0010821(regulation of mitochondrion organization);GO:1905166(negative regulation of lysosomal protein catabolic process);GO:0006874(cellular calcium ion homeostasis);GO:0016241(regulation of macroautophagy);GO:0034220(ion transmembrane transport);GO:1905122(polyamine im…	GO:0016021(integral component of membrane);GO:0016020(membrane);GO:0005765(lysosomal membrane);GO:0043005(neuron projection);GO:0012506(vesicle membrane);GO:0030133(transport vesicle);GO:0031982(vesicle);GO:0005771(multivesicular body);GO:0043202(lysosomal lumen);GO:1905103(integral component of lysosomal membrane);GO:0005764(lysosome);GO:0005770(late endosome);GO:0005776(autophagosome);GO:000588…	GO:0005524(ATP binding);GO:0000166(nucleotide binding);GO:0016787(hydrolase activity);GO:0016887(ATPase activity);GO:0042626(ATPase activity, coupled to transmembrane movement of substances);GO:0046872(metal ion binding);GO:0080025(phosphatidylinositol-3,5-bisphosphate binding);GO:0019829(cation-transporting ATPase activity);GO:0030145(manganese ion binding);GO:0070300(phosphatidic acid binding);…
unknown_sample_HQ_transcript/1304	4.50735e-52	GO:0000463(maturation of LSU-rRNA from tricistronic rRNA transcript (SSU-rRNA, 5.8S rRNA, LSU-rRNA));GO:0000466(maturation of 5.8S rRNA from tricistronic rRNA transcript (SSU-rRNA, 5.8S rRNA, LSU-rRNA));GO:0031167(rRNA methylation);GO:0032259(methylation);GO:0001510(RNA methylation);GO:0006364(rRNA processing);GO:0042254(ribosome biogenesis);GO:0000453(enzyme-directed rRNA 2'-O-methylation);GO:00…	GO:0005634(nucleus);GO:0005730(nucleolus);GO:0030687(preribosome, large subunit precursor)	GO:0005515(protein binding);GO:0008650(rRNA (uridine-2'-O-)-methyltransferase activity);GO:0016435(rRNA (guanine) methyltransferase activity);GO:0044822(RNA binding);GO:0016740(transferase activity);GO:0008168(methyltransferase activity);GO:0070039(rRNA (guanosine-2'-O-)-methyltransferase activity);GO:0008649(rRNA methyltransferase activity)
unknown_sample_HQ_transcript/13980	9.76307e-52	GO:0048814(regulation of dendrite morphogenesis);GO:0007186(G-protein coupled receptor signaling pathway);GO:0007520(myoblast fusion);GO:0007165(signal transduction);GO:0016525(negative regulation of angiogenesis);GO:0007166(cell surface receptor signaling pathway);GO:0051965(positive regulation of synapse assembly);GO:0043547(positive regulation of GTPase activity);GO:0016322(neuron remodeling);…	GO:0005886(plasma membrane);GO:0016020(membrane);GO:0016021(integral component of membrane);GO:0043083(synaptic cleft);GO:0098794(postsynapse)	GO:0004888(transmembrane signaling receptor activity);GO:0005096(GTPase activator activity);GO:0004871(signal transducer activity);GO:0005515(protein binding);GO:0004930(G-protein coupled receptor activity)
unknown_sample_HQ_transcript/7139	9.7943e-52	GO:0006810(transport);GO:0055085(transmembrane transport);GO:0015884(folic acid transport);GO:0046655(folic acid metabolic process);GO:0006839(mitochondrial transport);GO:1904947(folic acid import into mitochondrion);GO:0006544(glycine metabolic process);GO:0006412(translation)	GO:0016020(membrane);GO:0016021(integral component of membrane);GO:0009941(chloroplast envelope);GO:0009507(chloroplast);GO:0005743(mitochondrial inner membrane);GO:0005739(mitochondrion);GO:0031966(mitochondrial membrane)	GO:0003735(structural constituent of ribosome);GO:0008517(folic acid transporter activity)
unknown_sample_HQ_transcript/10005	1.21081e-51	GO:0016310(phosphorylation);GO:0006468(protein phosphorylation)	—	GO:0004672(protein kinase activity);GO:0004674(protein serine/threonine kinase activity);GO:0016301(kinase activity);GO:0016740(transferase activity);GO:0005524(ATP binding);GO:0000166(nucleotide binding)
unknown_sample_HQ_transcript/99	1.54303e-51	GO:0006508(proteolysis);GO:0030163(protein catabolic process);GO:0040014(regulation of multicellular organism growth);GO:0021675(nerve development);GO:0007528(neuromuscular junction development);GO:0048747(muscle fiber development);GO:0007005(mitochondrion organization);GO:0042407(cristae formation);GO:0042552(myelination);GO:0060013(righting reflex);GO:0007409(axonogenesis);GO:0006461(protein co…	GO:0016021(integral component of membrane);GO:0016020(membrane);GO:0005886(plasma membrane);GO:0005743(mitochondrial inner membrane);GO:0005739(mitochondrion);GO:0031966(mitochondrial membrane);GO:0005745(m-AAA complex)	GO:0005524(ATP binding);GO:0004222(metalloendopeptidase activity);GO:0008270(zinc ion binding);GO:0008233(peptidase activity);GO:0008237(metallopeptidase activity);GO:0016787(hydrolase activity);GO:0046872(metal ion binding);GO:0000166(nucleotide binding);GO:0016887(ATPase activity);GO:0051082(unfolded protein binding);GO:0004176(ATP-dependent peptidase activity);GO:0005515(protein binding)
unknown_sample_HQ_transcript/5995	3.82147e-51	GO:0016192(vesicle-mediated transport);GO:0043547(positive regulation of GTPase activity)	GO:0005737(cytoplasm);GO:0005765(lysosomal membrane);GO:0016020(membrane);GO:0005764(lysosome);GO:0043231(intracellular membrane-bounded organelle);GO:0016235(aggresome)	GO:0005085(guanyl-nucleotide exchange factor activity);GO:0005515(protein binding)
unknown_sample_HQ_transcript/16624	6.14975e-51	GO:0043161(proteasome-mediated ubiquitin-dependent protein catabolic process);GO:0016579(protein deubiquitination);GO:0006508(proteolysis)	GO:0000502(proteasome complex);GO:0005829(cytosol);GO:0005875(microtubule associated complex);GO:0005838(proteasome regulatory particle);GO:0008541(proteasome regulatory particle, lid subcomplex)	GO:0008233(peptidase activity);GO:0008237(metallopeptidase activity);GO:0016787(hydrolase activity);GO:0004843(thiol-dependent ubiquitin-specific protease activity);GO:0046872(metal ion binding)
unknown_sample_HQ_transcript/3127	9.31875e-51	GO:0072576(liver morphogenesis);GO:0048208(COPII vesicle coating);GO:0044346(fibroblast apoptotic process);GO:0016055(Wnt signaling pathway);GO:0000278(mitotic cell cycle);GO:0000122(negative regulation of transcription from RNA polymerase II promoter);GO:0040016(embryonic cleavage);GO:0006810(transport);GO:0000902(cell morphogenesis);GO:0000165(MAPK cascade);GO:0043161(proteasome-mediated ubiqui…	GO:0005737(cytoplasm);GO:0070062(extracellular exosome);GO:0005654(nucleoplasm);GO:0031461(cullin-RING ubiquitin ligase complex);GO:0005829(cytosol);GO:0031463(Cul3-RING ubiquitin ligase complex);GO:0016020(membrane);GO:0005827(polar microtubule);GO:0005634(nucleus);GO:0005794(Golgi apparatus);GO:0000139(Golgi membrane);GO:0080008(Cul4-RING E3 ubiquitin ligase complex);GO:0000151(ubiquitin ligase…	GO:0031625(ubiquitin protein ligase binding);GO:0031208(POZ domain binding);GO:0030332(cyclin binding);GO:0061630(ubiquitin protein ligase activity);GO:0046982(protein heterodimerization activity);GO:0042803(protein homodimerization activity);GO:0004842(ubiquitin-protein transferase activity);GO:0005515(protein binding);GO:0003684(damaged DNA binding)
unknown_sample_HQ_transcript/15816	2.04321e-50	—	GO:0016021(integral component of membrane);GO:0016020(membrane);GO:0070258(inner membrane complex)	—
unknown_sample_HQ_transcript/25052	8.14594e-50	GO:0090385(phagosome-lysosome fusion);GO:0007264(small GTPase mediated signal transduction);GO:0033227(dsRNA transport);GO:0048102(autophagic cell death);GO:0008333(endosome to lysosome transport);GO:0032510(endosome to lysosome transport via multivesicular body sorting pathway);GO:0016192(vesicle-mediated transport);GO:0035071(salivary gland cell autophagic cell death);GO:0007298(border follicle…	GO:0016020(membrane);GO:0005764(lysosome);GO:0005770(late endosome);GO:0005773(vacuole);GO:0045335(phagocytic vesicle);GO:0005774(vacuolar membrane);GO:0005886(plasma membrane);GO:0031982(vesicle);GO:0031902(late endosome membrane);GO:0045202(synapse);GO:0043025(neuronal cell body);GO:0005811(lipid droplet);GO:0030904(retromer complex);GO:0005737(cytoplasm);GO:0070062(extracellular exosome);GO:00…	GO:0005515(protein binding);GO:0005525(GTP binding);GO:0003924(GTPase activity);GO:0032403(protein complex binding);GO:0019003(GDP binding);GO:0048365(Rac GTPase binding);GO:0000166(nucleotide binding);GO:1905394(retromer complex binding)
unknown_sample_HQ_transcript/28897	1.24295e-49	—	—	GO:0016787(hydrolase activity)
unknown_sample_HQ_transcript/3065	1.27144e-49	GO:0016310(phosphorylation);GO:0008654(phospholipid biosynthetic process);GO:0006629(lipid metabolic process);GO:0046474(glycerophospholipid biosynthetic process);GO:0006646(phosphatidylethanolamine biosynthetic process);GO:0006656(phosphatidylcholine biosynthetic process);GO:0006657(CDP-choline pathway);GO:0006580(ethanolamine metabolic process);GO:0006869(lipid transport);GO:0007165(signal tran…	GO:0005829(cytosol)	GO:0016301(kinase activity);GO:0016740(transferase activity);GO:0004305(ethanolamine kinase activity);GO:0004103(choline kinase activity);GO:0005524(ATP binding);GO:0000166(nucleotide binding);GO:0004104(cholinesterase activity);GO:0004871(signal transducer activity);GO:0008144(drug binding);GO:0033265(choline binding);GO:0042803(protein homodimerization activity)
unknown_sample_HQ_transcript/20042	2.77525e-49	GO:0016310(phosphorylation);GO:0006468(protein phosphorylation)	—	GO:0004672(protein kinase activity);GO:0016301(kinase activity);GO:0005524(ATP binding);GO:0000166(nucleotide binding);GO:0004674(protein serine/threonine kinase activity)
unknown_sample_HQ_transcript/12172	4.6887e-49	GO:0006457(protein folding)	GO:0016020(membrane);GO:0016021(integral component of membrane)	GO:0051082(unfolded protein binding)
unknown_sample_HQ_transcript/3442	5.70963e-49	GO:0055085(transmembrane transport);GO:0009567(double fertilization forming a zygote and endosperm)	GO:0016021(integral component of membrane);GO:0016020(membrane)	—
unknown_sample_HQ_transcript/29914	6.20825e-49	GO:0006413(translational initiation);GO:0071456(cellular response to hypoxia);GO:0006412(translation);GO:0006417(regulation of translation);GO:0001731(formation of translation preinitiation complex)	GO:0016282(eukaryotic 43S preinitiation complex);GO:0043614(multi-eIF complex)	GO:0003743(translation initiation factor activity)
unknown_sample_HQ_transcript/17159	9.87554e-49	GO:0033762(response to glucagon);GO:0006122(mitochondrial electron transport, ubiquinol to cytochrome c);GO:0055114(oxidation-reduction process);GO:0042776(mitochondrial ATP synthesis coupled proton transport)	GO:0016020(membrane);GO:0016021(integral component of membrane);GO:0005743(mitochondrial inner membrane);GO:0005739(mitochondrion);GO:0070469(respiratory chain);GO:0005634(nucleus);GO:0005750(mitochondrial respiratory chain complex III)	GO:0020037(heme binding);GO:0009055(electron carrier activity);GO:0045155(electron transporter, transferring electrons from CoQH2-cytochrome c reductase complex and cytochrome c oxidase complex activity);GO:0046872(metal ion binding);GO:0045153(electron transporter, transferring electrons within CoQH2-cytochrome c reductase complex activity)
unknown_sample_HQ_transcript/17904	1.24779e-48	GO:0006334(nucleosome assembly)	GO:0005737(cytoplasm);GO:0005634(nucleus);GO:0016020(membrane);GO:0043005(neuron projection)	GO:0042393(histone binding);GO:0003677(DNA binding);GO:0005515(protein binding);GO:0019900(kinase binding);GO:0044822(RNA binding)
unknown_sample_HQ_transcript/4840	1.28825e-48	GO:0006418(tRNA aminoacylation for protein translation);GO:0008033(tRNA processing);GO:0006432(phenylalanyl-tRNA aminoacylation);GO:0043039(tRNA aminoacylation)	GO:0005737(cytoplasm)	GO:0004826(phenylalanine-tRNA ligase activity);GO:0004812(aminoacyl-tRNA ligase activity);GO:0000287(magnesium ion binding);GO:0005524(ATP binding);GO:0000049(tRNA binding);GO:0000166(nucleotide binding);GO:0016874(ligase activity)
unknown_sample_HQ_transcript/9705	2.28935e-48	GO:0006508(proteolysis)	—	GO:0046872(metal ion binding);GO:0003824(catalytic activity);GO:0004222(metalloendopeptidase activity)
unknown_sample_HQ_transcript/9228	2.67649e-48	GO:0006457(protein folding);GO:1904851(positive regulation of establishment of protein localization to telomere);GO:0050821(protein stabilization);GO:1901998(toxin transport);GO:0007339(binding of sperm to zona pellucida);GO:0032212(positive regulation of telomere maintenance via telomerase);GO:0009615(response to virus);GO:0006458('de novo' protein folding);GO:0061077(chaperone-mediated protein …	GO:0005737(cytoplasm);GO:0005886(plasma membrane);GO:0005829(cytosol);GO:0009506(plasmodesma);GO:0002199(zona pellucida receptor complex);GO:0070062(extracellular exosome);GO:0005730(nucleolus);GO:0005856(cytoskeleton);GO:0043209(myelin sheath);GO:0005832(chaperonin-containing T-complex);GO:0005874(microtubule);GO:0005815(microtubule organizing center);GO:0044297(cell body);GO:0005813(centrosome)…	GO:0051082(unfolded protein binding);GO:0005524(ATP binding);GO:0000166(nucleotide binding);GO:0048487(beta-tubulin binding);GO:0005515(protein binding);GO:0031681(G-protein beta-subunit binding);GO:0044183(protein binding involved in protein folding);GO:0042623(ATPase activity, coupled);GO:0016787(hydrolase activity);GO:0016887(ATPase activity)
unknown_sample_HQ_transcript/29996	1.15843e-47	—	GO:0016021(integral component of membrane);GO:0016020(membrane)	—
unknown_sample_HQ_transcript/30495	1.5522e-47	GO:0006508(proteolysis);GO:0007586(digestion);GO:0030163(protein catabolic process);GO:0019886(antigen processing and presentation of exogenous peptide antigen via MHC class II);GO:0016540(protein autoprocessing);GO:0044267(cellular protein metabolic process);GO:0006914(autophagy);GO:0030574(collagen catabolic process)	GO:0016021(integral component of membrane);GO:0016020(membrane);GO:0070062(extracellular exosome);GO:0005768(endosome);GO:0097486(multivesicular body lumen);GO:0005576(extracellular region);GO:0005615(extracellular space);GO:0005764(lysosome);GO:0031012(extracellular matrix);GO:0042470(melanosome);GO:0043202(lysosomal lumen);GO:0045121(membrane raft)	GO:0008233(peptidase activity);GO:0004190(aspartic-type endopeptidase activity);GO:0016787(hydrolase activity);GO:0004180(carboxypeptidase activity);GO:0042803(protein homodimerization activity);GO:0004197(cysteine-type endopeptidase activity);GO:0004252(serine-type endopeptidase activity);GO:0005515(protein binding)
unknown_sample_HQ_transcript/4961	2.67542e-47	GO:0055114(oxidation-reduction process)	GO:0016020(membrane);GO:0016021(integral component of membrane);GO:0005886(plasma membrane)	GO:0008750(NAD(P)+ transhydrogenase (AB-specific) activity);GO:0050661(NADP binding);GO:0003957(NAD(P)+ transhydrogenase (B-specific) activity);GO:0016491(oxidoreductase activity)
unknown_sample_HQ_transcript/8599	7.16725e-47	GO:0006368(transcription elongation from RNA polymerase II promoter);GO:0006974(cellular response to DNA damage stimulus);GO:0006351(transcription, DNA-templated);GO:0006355(regulation of transcription, DNA-templated);GO:0006281(DNA repair);GO:0006366(transcription from RNA polymerase II promoter);GO:0006260(DNA replication);GO:1901796(regulation of signal transduction by p53 class mediator);GO:0…	GO:0005737(cytoplasm);GO:0005730(nucleolus);GO:0005694(chromosome);GO:0005654(nucleoplasm);GO:0005634(nucleus);GO:0035101(FACT complex);GO:0005719(nuclear euchromatin)	GO:0003677(DNA binding);GO:0003682(chromatin binding);GO:0044822(RNA binding);GO:0005515(protein binding);GO:0031491(nucleosome binding);GO:0003697(single-stranded DNA binding);GO:0003727(single-stranded RNA binding);GO:0003723(RNA binding);GO:0031492(nucleosomal DNA binding);GO:0043621(protein self-association)
unknown_sample_HQ_transcript/223	1.56461e-46	GO:0007076(mitotic chromosome condensation);GO:0051276(chromosome organization);GO:0007067(mitotic cell cycle);GO:0022008(neurogenesis);GO:0007052(mitotic spindle organization);GO:0030261(chromosome condensation);GO:2000736(regulation of stem cell differentiation);GO:0007059(chromosome segregation);GO:0006260(DNA replication);GO:0007062(sister chromatid cohesion)	GO:0000796(condensin complex);GO:0005694(chromosome);GO:0005634(nucleus);GO:0005737(cytoplasm);GO:0005875(microtubule associated complex);GO:0000793(condensed chromosome);GO:0000785(chromatin)	GO:0005524(ATP binding);GO:0046982(protein heterodimerization activity);GO:0003682(chromatin binding);GO:0016787(hydrolase activity);GO:0016887(ATPase activity);GO:0003677(DNA binding);GO:0000166(nucleotide binding)
unknown_sample_HQ_transcript/30802	1.83735e-46	—	GO:0016020(membrane);GO:0005892(acetylcholine-gated channel complex);GO:0016021(integral component of membrane)	—
unknown_sample_HQ_transcript/8766	2.00112e-46	GO:0005975(carbohydrate metabolic process);GO:0071704(organic substance metabolic process);GO:0019252(starch biosynthetic process);GO:0009590(detection of gravity)	GO:0010319(stromule);GO:0048046(apoplast);GO:0009941(chloroplast envelope);GO:0009507(chloroplast);GO:0009570(chloroplast stroma)	GO:0000287(magnesium ion binding);GO:0016868(intramolecular transferase activity, phosphotransferases);GO:0046872(metal ion binding);GO:0004614(phosphoglucomutase activity)
unknown_sample_HQ_transcript/7493	8.32747e-46	GO:0009734(auxin-activated signaling pathway);GO:0007131(reciprocal meiotic recombination);GO:0009414(response to water deprivation);GO:0009735(response to cytokinin);GO:0009965(leaf morphogenesis);GO:0045116(protein neddylation);GO:0006281(DNA repair);GO:0010252(auxin homeostasis);GO:0016567(protein ubiquitination);GO:0043523(regulation of neuron apoptotic process);GO:0007165(signal transduction…	GO:0005829(cytosol);GO:0005634(nucleus);GO:0005886(plasma membrane);GO:0005737(cytoplasm);GO:0016020(membrane)	GO:0000166(nucleotide binding);GO:0008641(small protein activating enzyme activity);GO:0019781(NEDD8 activating enzyme activity);GO:0005515(protein binding);GO:0046982(protein heterodimerization activity);GO:0031625(ubiquitin protein ligase binding)
unknown_sample_HQ_transcript/1243	8.91035e-46	GO:0006564(L-serine biosynthetic process);GO:0008152(metabolic process)	—	GO:0016597(amino acid binding);GO:0004647(phosphoserine phosphatase activity);GO:0016791(phosphatase activity)
unknown_sample_HQ_transcript/16347	1.8166e-45	GO:0006508(proteolysis);GO:0007586(digestion);GO:0030163(protein catabolic process);GO:0019886(antigen processing and presentation of exogenous peptide antigen via MHC class II);GO:0016540(protein autoprocessing);GO:0051591(response to cAMP);GO:0070305(response to cGMP);GO:0050435(amyloid-beta metabolic process);GO:0042493(response to drug);GO:0002018(renin-angiotensin regulation of aldosterone p…	GO:0016021(integral component of membrane);GO:0016020(membrane);GO:0070062(extracellular exosome);GO:0005768(endosome);GO:0005737(cytoplasm);GO:0005886(plasma membrane);GO:0005576(extracellular region);GO:0005615(extracellular space);GO:0005622(intracellular);GO:0005764(lysosome)	GO:0008233(peptidase activity);GO:0004190(aspartic-type endopeptidase activity);GO:0016787(hydrolase activity);GO:0004180(carboxypeptidase activity);GO:0042803(protein homodimerization activity);GO:0005102(receptor binding);GO:0005159(insulin-like growth factor receptor binding);GO:0004175(endopeptidase activity)
unknown_sample_HQ_transcript/2147	3.21149e-45	GO:0055085(transmembrane transport)	GO:0016020(membrane);GO:0016021(integral component of membrane)	—
unknown_sample_HQ_transcript/12171	3.25065e-45	GO:0015074(DNA integration)	—	GO:0003676(nucleic acid binding);GO:0008270(zinc ion binding);GO:0046872(metal ion binding)
unknown_sample_HQ_transcript/992	8.71322e-45	GO:0006508(proteolysis)	—	GO:0004177(aminopeptidase activity);GO:0008270(zinc ion binding);GO:0008237(metallopeptidase activity);GO:0016787(hydrolase activity)
unknown_sample_HQ_transcript/779	1.9508e-44	GO:0016055(Wnt signaling pathway);GO:0031333(negative regulation of protein complex assembly);GO:0007059(chromosome segregation);GO:0030307(positive regulation of cell growth);GO:0042256(mature ribosome assembly);GO:0043280(positive regulation of cysteine-type endopeptidase activity involved in apoptotic process);GO:0010501(RNA secondary structure unwinding);GO:0071243(cellular response to arseni…	GO:0005737(cytoplasm);GO:0016607(nuclear speck);GO:0005852(eukaryotic translation initiation factor 3 complex);GO:0016020(membrane);GO:0070062(extracellular exosome);GO:0005739(mitochondrion);GO:0005741(mitochondrial outer membrane);GO:0022627(cytosolic small ribosomal subunit);GO:0010494(cytoplasmic stress granule);GO:0005634(nucleus);GO:0036464(cytoplasmic ribonucleoprotein granule);GO:0005913(…	GO:0003676(nucleic acid binding);GO:0005524(ATP binding);GO:0004386(helicase activity);GO:0016787(hydrolase activity);GO:0000166(nucleotide binding);GO:0048027(mRNA 5'-UTR binding);GO:0043273(CTPase activity);GO:0043024(ribosomal small subunit binding);GO:0004003(ATP-dependent DNA helicase activity);GO:0003924(GTPase activity);GO:0003677(DNA binding);GO:0017111(nucleoside-triphosphatase activity)…
unknown_sample_HQ_transcript/12485	2.20094e-44	GO:0055114(oxidation-reduction process)	GO:0016021(integral component of membrane);GO:0016020(membrane)	GO:0016491(oxidoreductase activity)
unknown_sample_HQ_transcript/22037	2.91421e-44	GO:0006351(transcription, DNA-templated);GO:0006367(transcription initiation from RNA polymerase II promoter);GO:0060213(positive regulation of nuclear-transcribed mRNA poly(A) tail shortening);GO:0000291(nuclear-transcribed mRNA catabolic process, exonucleolytic);GO:0045948(positive regulation of translational initiation);GO:0006366(transcription from RNA polymerase II promoter);GO:0031047(gene …	GO:0005665(DNA-directed RNA polymerase II, core complex);GO:0000932(P-body);GO:0005654(nucleoplasm);GO:0005634(nucleus);GO:0005575(cellular_component)	GO:0003676(nucleic acid binding);GO:0003697(single-stranded DNA binding);GO:0003727(single-stranded RNA binding);GO:0031369(translation initiation factor binding);GO:0003899(DNA-directed 5'-3' RNA polymerase activity);GO:0016740(transferase activity);GO:0016779(nucleotidyltransferase activity);GO:0005515(protein binding);GO:0003723(RNA binding);GO:0003674(molecular_function)
unknown_sample_HQ_transcript/25109	6.87908e-44	—	GO:0005737(cytoplasm)	—
unknown_sample_HQ_transcript/10538	1.17963e-43	GO:0098792(xenophagy);GO:0098779(positive regulation of macromitophagy in response to mitochondrial depolarization);GO:0002230(positive regulation of defense response to virus by host);GO:0050992(dimethylallyl diphosphate biosynthetic process);GO:0008299(isoprenoid biosynthetic process);GO:0019288(isopentenyl diphosphate biosynthetic process, methylerythritol 4-phosphate pathway);GO:0006412(trans…	GO:0005730(nucleolus);GO:0045111(intermediate filament cytoskeleton);GO:0030529(intracellular ribonucleoprotein complex);GO:0043231(intracellular membrane-bounded organelle);GO:0005634(nucleus);GO:0022625(cytosolic large ribosomal subunit);GO:0005840(ribosome)	GO:0003676(nucleic acid binding);GO:0008270(zinc ion binding);GO:0046872(metal ion binding);GO:0044822(RNA binding);GO:0005515(protein binding);GO:0003735(structural constituent of ribosome);GO:0003723(RNA binding);GO:0051538(3 iron, 4 sulfur cluster binding);GO:0051536(iron-sulfur cluster binding);GO:0016491(oxidoreductase activity);GO:0051745(4-hydroxy-3-methylbut-2-en-1-yl diphosphate reductas…
unknown_sample_HQ_transcript/30207	2.45652e-43	GO:0055114(oxidation-reduction process);GO:0007018(microtubule-based movement)	GO:0005856(cytoskeleton)	GO:0008017(microtubule binding);GO:0003824(catalytic activity);GO:0005524(ATP binding);GO:0000166(nucleotide binding);GO:0016491(oxidoreductase activity);GO:0003777(microtubule motor activity)
unknown_sample_HQ_transcript/29797	4.65255e-43	GO:0006754(ATP biosynthetic process);GO:0015986(ATP synthesis coupled proton transport);GO:0015991(ATP hydrolysis coupled proton transport);GO:0046034(ATP metabolic process);GO:0015992(proton transport);GO:0006810(transport);GO:0042777(plasma membrane ATP synthesis coupled proton transport);GO:0006811(ion transport)	GO:0045261(proton-transporting ATP synthase complex, catalytic core F(1));GO:0033178(proton-transporting two-sector ATPase complex, catalytic domain);GO:0005886(plasma membrane);GO:0016020(membrane)	GO:0005524(ATP binding);GO:0046933(proton-transporting ATP synthase activity, rotational mechanism);GO:0000166(nucleotide binding);GO:0016787(hydrolase activity);GO:0016820(hydrolase activity, acting on acid anhydrides, catalyzing transmembrane movement of substances)
unknown_sample_HQ_transcript/8485	6.67064e-43	GO:0042744(hydrogen peroxide catabolic process);GO:0055114(oxidation-reduction process);GO:0006979(response to oxidative stress)	—	GO:0004096(catalase activity);GO:0020037(heme binding);GO:0046872(metal ion binding);GO:0016491(oxidoreductase activity);GO:0004601(peroxidase activity)
unknown_sample_HQ_transcript/21008	1.17499e-42	—	GO:0016020(membrane);GO:0016021(integral component of membrane)	—
unknown_sample_HQ_transcript/12447	2.69877e-42	—	—	GO:0004622(lysophospholipase activity);GO:0016787(hydrolase activity);GO:0016874(ligase activity);GO:0004467(long-chain fatty acid-CoA ligase activity)
unknown_sample_HQ_transcript/21840	2.74636e-42	—	GO:0016020(membrane);GO:0016021(integral component of membrane)	—
unknown_sample_HQ_transcript/20989	1.06106e-41	GO:0055114(oxidation-reduction process)	GO:0016020(membrane);GO:0016021(integral component of membrane)	GO:0008750(NAD(P)+ transhydrogenase (AB-specific) activity);GO:0050661(NADP binding);GO:0003957(NAD(P)+ transhydrogenase (B-specific) activity);GO:0016491(oxidoreductase activity)
unknown_sample_HQ_transcript/3029	1.43745e-41	GO:0005975(carbohydrate metabolic process);GO:0071704(organic substance metabolic process);GO:0006006(glucose metabolic process);GO:0016310(phosphorylation)	GO:0005829(cytosol)	GO:0000287(magnesium ion binding);GO:0004615(phosphomannomutase activity);GO:0016868(intramolecular transferase activity, phosphotransferases);GO:0016853(isomerase activity);GO:0004614(phosphoglucomutase activity);GO:0046872(metal ion binding);GO:0047933(glucose-1,6-bisphosphate synthase activity)
unknown_sample_HQ_transcript/3761	1.67319e-41	GO:0006810(transport);GO:0006886(intracellular protein transport);GO:0015031(protein transport);GO:0016192(vesicle-mediated transport)	GO:0030131(clathrin adaptor complex)	—
unknown_sample_HQ_transcript/28418	2.38201e-41	—	GO:0016020(membrane);GO:0016021(integral component of membrane)	—
unknown_sample_HQ_transcript/7817	2.54956e-41	GO:0030163(protein catabolic process);GO:0006508(proteolysis);GO:0000165(MAPK cascade);GO:0000209(protein polyubiquitination);GO:0002223(stimulatory C-type lectin receptor signaling pathway);GO:0002479(antigen processing and presentation of exogenous peptide antigen via MHC class I, TAP-dependent);GO:0006366(transcription from RNA polymerase II promoter);GO:0006521(regulation of cellular amino ac…	GO:0005737(cytoplasm);GO:0000502(proteasome complex);GO:0005634(nucleus);GO:0005654(nucleoplasm);GO:0005829(cytosol);GO:0008540(proteasome regulatory particle, base subcomplex);GO:0016020(membrane);GO:0016234(inclusion body);GO:0022624(proteasome accessory complex);GO:0031410(cytoplasmic vesicle);GO:0031595(nuclear proteasome complex);GO:0031597(cytosolic proteasome complex);GO:0070062(extracellu…	GO:0008233(peptidase activity);GO:0005524(ATP binding);GO:0000166(nucleotide binding);GO:0016787(hydrolase activity);GO:0003712(transcription cofactor activity);GO:0005515(protein binding);GO:0008134(transcription factor binding);GO:0016887(ATPase activity);GO:0017025(TBP-class protein binding);GO:0031531(thyrotropin-releasing hormone receptor binding);GO:0036402(proteasome-activating ATPase acti…
unknown_sample_HQ_transcript/26086	2.80054e-41	—	GO:0016021(integral component of membrane);GO:0016020(membrane)	GO:0019706(protein-cysteine S-palmitoyltransferase activity);GO:0016740(transferase activity);GO:0016746(transferase activity, transferring acyl groups);GO:0008270(zinc ion binding);GO:0046872(metal ion binding)
unknown_sample_HQ_transcript/16845	3.21076e-41	GO:0000079(regulation of cyclin-dependent protein serine/threonine kinase activity);GO:0048589(developmental growth);GO:0016055(Wnt signaling pathway);GO:0045737(positive regulation of cyclin-dependent protein serine/threonine kinase activity);GO:0060828(regulation of canonical Wnt signaling pathway);GO:0051301(cell division);GO:0000086(G2/M transition of mitotic cell cycle);GO:0007049(cell cycle…	GO:0070062(extracellular exosome);GO:0005886(plasma membrane);GO:0016020(membrane);GO:0005634(nucleus);GO:0000308(cytoplasmic cyclin-dependent protein kinase holoenzyme complex)	GO:0019901(protein kinase binding);GO:0016538(cyclin-dependent protein serine/threonine kinase regulator activity);GO:0005515(protein binding)
unknown_sample_HQ_transcript/3906	4.00438e-41	GO:0007059(chromosome segregation);GO:0016226(iron-sulfur cluster assembly);GO:0008284(positive regulation of cell proliferation);GO:0006357(regulation of transcription from RNA polymerase II promoter);GO:0022008(neurogenesis);GO:0019233(sensory perception of pain)	GO:0097361(CIA complex);GO:0071817(MMXD complex);GO:0005575(cellular_component);GO:0005737(cytoplasm);GO:0005634(nucleus)	GO:0005515(protein binding);GO:0003674(molecular_function)
unknown_sample_HQ_transcript/8995	4.46288e-41	GO:0045454(cell redox homeostasis);GO:0055114(oxidation-reduction process)	—	GO:0051537(2 iron, 2 sulfur cluster binding);GO:0051536(iron-sulfur cluster binding);GO:0016491(oxidoreductase activity);GO:0046872(metal ion binding);GO:0050660(flavin adenine dinucleotide binding)
unknown_sample_HQ_transcript/359	5.13299e-41	GO:0015031(protein transport);GO:0006810(transport);GO:0016192(vesicle-mediated transport);GO:0010883(regulation of lipid storage);GO:0006891(intra-Golgi vesicle-mediated transport);GO:0006886(intracellular protein transport);GO:0006890(retrograde vesicle-mediated transport, Golgi to ER);GO:0006888(ER to Golgi vesicle-mediated transport);GO:1901998(toxin transport)	GO:0005737(cytoplasm);GO:0030117(membrane coat);GO:0005795(Golgi stack);GO:0016020(membrane);GO:0031410(cytoplasmic vesicle);GO:0030663(COPI-coated vesicle membrane);GO:0030126(COPI vesicle coat);GO:0000139(Golgi membrane);GO:0005794(Golgi apparatus);GO:0005829(cytosol);GO:0005789(endoplasmic reticulum membrane);GO:0030133(transport vesicle)	GO:0005198(structural molecule activity);GO:0005515(protein binding)
unknown_sample_HQ_transcript/22834	5.53693e-41	GO:0009058(biosynthetic process)	—	GO:0016788(hydrolase activity, acting on ester bonds);GO:0004320(oleoyl-[acyl-carrier-protein] hydrolase activity);GO:0016295(myristoyl-[acyl-carrier-protein] hydrolase activity);GO:0016297(acyl-[acyl-carrier-protein] hydrolase activity);GO:0016787(hydrolase activity);GO:0016296(palmitoyl-[acyl-carrier-protein] hydrolase activity)
unknown_sample_HQ_transcript/16023	5.89522e-41	GO:0007264(small GTPase mediated signal transduction);GO:0048208(COPII vesicle coating);GO:0006914(autophagy);GO:0015031(protein transport);GO:0006810(transport);GO:2000785(regulation of autophagosome assembly);GO:0090557(establishment of endothelial intestinal barrier);GO:1903020(positive regulation of glycoprotein metabolic process);GO:0019068(virion assembly);GO:0006890(retrograde vesicle-medi…	GO:0005737(cytoplasm);GO:0070062(extracellular exosome);GO:0005739(mitochondrion);GO:0034045(pre-autophagosomal structure membrane);GO:0005793(endoplasmic reticulum-Golgi intermediate compartment);GO:0016020(membrane);GO:0005789(endoplasmic reticulum membrane);GO:0030133(transport vesicle);GO:0033116(endoplasmic reticulum-Golgi intermediate compartment membrane);GO:0000139(Golgi membrane);GO:0005…	GO:0005525(GTP binding);GO:0000166(nucleotide binding);GO:0005515(protein binding);GO:0030742(GTP-dependent protein binding);GO:0080115(myosin XI tail binding);GO:0003924(GTPase activity);GO:0098641(cadherin binding involved in cell-cell adhesion)
unknown_sample_HQ_transcript/7924	7.83472e-41	GO:0006338(chromatin remodeling);GO:0048235(pollen sperm cell differentiation);GO:0048574(long-day photoperiodism, flowering);GO:0006355(regulation of transcription, DNA-templated);GO:0006281(DNA repair)	GO:0035267(NuA4 histone acetyltransferase complex);GO:0005730(nucleolus);GO:0031011(Ino80 complex);GO:0005634(nucleus)	GO:0005524(ATP binding);GO:0000166(nucleotide binding)
unknown_sample_HQ_transcript/30076	8.20609e-41	GO:0006730(one-carbon metabolic process)	—	GO:0008270(zinc ion binding);GO:0004089(carbonate dehydratase activity);GO:0016829(lyase activity)
unknown_sample_HQ_transcript/27194	1.09676e-40	GO:0009306(protein secretion);GO:0046907(intracellular transport)	GO:0016021(integral component of membrane);GO:0016020(membrane);GO:0005789(endoplasmic reticulum membrane);GO:0005783(endoplasmic reticulum);GO:0000139(Golgi membrane);GO:0005794(Golgi apparatus)	GO:0003674(molecular_function)
unknown_sample_HQ_transcript/4388	2.06014e-40	—	—	GO:0000166(nucleotide binding);GO:0003676(nucleic acid binding)
unknown_sample_HQ_transcript/12062	3.31433e-40	GO:0008333(endosome to lysosome transport);GO:0032092(positive regulation of protein binding);GO:0007040(lysosome organization);GO:0045022(early endosome to late endosome transport);GO:0001934(positive regulation of protein phosphorylation);GO:0007032(endosome organization);GO:0006810(transport);GO:0006915(apoptotic process);GO:0015031(protein transport);GO:0016567(protein ubiquitination);GO:0007…	GO:0005737(cytoplasm);GO:0005730(nucleolus);GO:0005886(plasma membrane);GO:0070695(FHF complex);GO:0030897(HOPS complex);GO:0005794(Golgi apparatus);GO:0016020(membrane);GO:0005829(cytosol);GO:0005575(cellular_component)	GO:0031625(ubiquitin protein ligase binding);GO:0061630(ubiquitin protein ligase activity);GO:0019787(ubiquitin-like protein transferase activity);GO:0005515(protein binding);GO:0004842(ubiquitin-protein transferase activity)
unknown_sample_HQ_transcript/18367	4.2079e-40	GO:0001649(osteoblast differentiation);GO:0008210(estrogen metabolic process);GO:0033540(fatty acid beta-oxidation using acyl-CoA oxidase);GO:0006635(fatty acid beta-oxidation);GO:0036111(very long-chain fatty-acyl-CoA metabolic process);GO:0006699(bile acid biosynthetic process);GO:0008209(androgen metabolic process);GO:0006629(lipid metabolic process);GO:0055114(oxidation-reduction process);GO:…	GO:0005739(mitochondrion);GO:0005777(peroxisome);GO:0016020(membrane);GO:0005778(peroxisomal membrane);GO:0043231(intracellular membrane-bounded organelle);GO:0005782(peroxisomal matrix)	GO:0033989(3alpha,7alpha,12alpha-trihydroxy-5beta-cholest-24-enoyl-CoA hydratase activity);GO:0005102(receptor binding);GO:0016508(long-chain-enoyl-CoA hydratase activity);GO:0016829(lyase activity);GO:0003857(3-hydroxyacyl-CoA dehydrogenase activity);GO:0016491(oxidoreductase activity);GO:0016853(isomerase activity);GO:0042803(protein homodimerization activity);GO:0016616(oxidoreductase activity…
unknown_sample_HQ_transcript/26056	4.28909e-40	GO:0016192(vesicle-mediated transport);GO:0019233(sensory perception of pain);GO:0006888(ER to Golgi vesicle-mediated transport);GO:0006810(transport);GO:0048208(COPII vesicle coating);GO:0048193(Golgi vesicle transport)	GO:0030008(TRAPP complex);GO:0005829(cytosol);GO:0005783(endoplasmic reticulum);GO:0005794(Golgi apparatus);GO:0000139(Golgi membrane)	GO:0017112(Rab guanyl-nucleotide exchange factor activity);GO:0005515(protein binding)
unknown_sample_HQ_transcript/28462	4.42237e-40	GO:0016064(immunoglobulin mediated immune response);GO:1904385(cellular response to angiotensin);GO:0032615(interleukin-12 production);GO:0032091(negative regulation of protein binding);GO:0010469(regulation of receptor activity);GO:0018105(peptidyl-serine phosphorylation);GO:2000755(positive regulation of sphingomyelin catabolic process);GO:0030168(platelet activation);GO:0090398(cellular senesc…	GO:0005737(cytoplasm);GO:0070062(extracellular exosome);GO:0005654(nucleoplasm);GO:0005886(plasma membrane);GO:0005911(cell-cell junction);GO:0048471(perinuclear region of cytoplasm);GO:0005829(cytosol);GO:0016363(nuclear matrix);GO:0016020(membrane);GO:0005783(endoplasmic reticulum);GO:0005634(nucleus)	GO:0004672(protein kinase activity);GO:0005524(ATP binding);GO:0004697(protein kinase C activity);GO:0004674(protein serine/threonine kinase activity);GO:0016301(kinase activity);GO:0016740(transferase activity);GO:0000166(nucleotide binding);GO:0004715(non-membrane spanning protein tyrosine kinase activity);GO:0004699(calcium-independent protein kinase C activity);GO:0005515(protein binding);GO:…
unknown_sample_HQ_transcript/27853	5.05651e-40	—	GO:0016021(integral component of membrane);GO:0016020(membrane)	GO:0019706(protein-cysteine S-palmitoyltransferase activity);GO:0016740(transferase activity);GO:0016746(transferase activity, transferring acyl groups);GO:0008270(zinc ion binding);GO:0046872(metal ion binding)
unknown_sample_HQ_transcript/15139	5.05781e-40	GO:0006397(mRNA processing);GO:0043068(positive regulation of programmed cell death);GO:0048806(genitalia development);GO:0048749(compound eye development);GO:0018993(somatic sex determination);GO:0000398(mRNA splicing, via spliceosome)	GO:0071013(catalytic step 2 spliceosome);GO:0035145(exon-exon junction complex);GO:0071011(precatalytic spliceosome);GO:0005634(nucleus)	—
unknown_sample_HQ_transcript/5123	1.54155e-39	GO:0009405(pathogenesis)	GO:0016020(membrane);GO:0016021(integral component of membrane)	—
unknown_sample_HQ_transcript/24597	3.2148e-39	—	GO:0016020(membrane);GO:0016021(integral component of membrane)	—
unknown_sample_HQ_transcript/3350	3.78721e-39	GO:0000398(mRNA splicing, via spliceosome);GO:0007476(imaginal disc-derived wing morphogenesis);GO:0022008(neurogenesis);GO:0002121(inter-male aggressive behavior);GO:0033327(Leydig cell differentiation);GO:0008380(RNA splicing);GO:0000245(spliceosomal complex assembly);GO:0050810(regulation of steroid biosynthetic process);GO:0000389(mRNA 3'-splice site recognition);GO:0006397(mRNA processing);G…	GO:0071011(precatalytic spliceosome);GO:0005681(spliceosomal complex);GO:0005634(nucleus);GO:0005654(nucleoplasm);GO:0005840(ribosome);GO:0016604(nuclear body);GO:0005737(cytoplasm)	GO:0045131(pre-mRNA branch point binding);GO:0003723(RNA binding);GO:0000166(nucleotide binding);GO:0003676(nucleic acid binding);GO:0008270(zinc ion binding);GO:0044822(RNA binding);GO:0003714(transcription corepressor activity);GO:0005515(protein binding);GO:0046872(metal ion binding);GO:0042802(identical protein binding)
unknown_sample_HQ_transcript/16658	5.55539e-39	GO:0009116(nucleoside metabolic process);GO:0007420(brain development);GO:0032263(GMP salvage);GO:0032869(cellular response to insulin stimulus);GO:0043103(hypoxanthine salvage);GO:0032264(IMP salvage);GO:0007283(spermatogenesis);GO:0046040(IMP metabolic process);GO:0006168(adenine salvage);GO:0046100(hypoxanthine metabolic process);GO:0001975(response to amphetamine);GO:0006164(purine nucleotide…	GO:0005737(cytoplasm);GO:0005829(cytosol);GO:0070062(extracellular exosome)	GO:0000287(magnesium ion binding);GO:0016740(transferase activity);GO:0004422(hypoxanthine phosphoribosyltransferase activity);GO:0052657(guanine phosphoribosyltransferase activity);GO:0000166(nucleotide binding);GO:0016757(transferase activity, transferring glycosyl groups);GO:0046872(metal ion binding);GO:0042802(identical protein binding);GO:0042803(protein homodimerization activity);GO:000551…
unknown_sample_HQ_transcript/11650	5.81683e-39	GO:0055085(transmembrane transport);GO:0009567(double fertilization forming a zygote and endosperm)	GO:0016020(membrane);GO:0016021(integral component of membrane)	—
unknown_sample_HQ_transcript/16143	6.02438e-39	GO:0008152(metabolic process)	—	GO:0003824(catalytic activity)
unknown_sample_HQ_transcript/83	6.13453e-39	GO:0016310(phosphorylation);GO:0046854(phosphatidylinositol phosphorylation);GO:0046777(protein autophosphorylation);GO:0009651(response to salt stress)	GO:0016021(integral component of membrane);GO:0016020(membrane);GO:0005829(cytosol)	GO:0016301(kinase activity);GO:0016740(transferase activity);GO:0004430(1-phosphatidylinositol 4-kinase activity);GO:0016303(1-phosphatidylinositol-3-kinase activity);GO:0004674(protein serine/threonine kinase activity)
unknown_sample_HQ_transcript/3806	6.99326e-39	GO:0016567(protein ubiquitination);GO:0043161(proteasome-mediated ubiquitin-dependent protein catabolic process);GO:0006355(regulation of transcription, DNA-templated);GO:0008584(male gonad development)	GO:0005737(cytoplasm);GO:0036126(sperm flagellum);GO:0005654(nucleoplasm);GO:0005634(nucleus);GO:0016020(membrane);GO:0016021(integral component of membrane)	GO:0061630(ubiquitin protein ligase activity);GO:0004842(ubiquitin-protein transferase activity);GO:0008270(zinc ion binding);GO:0046872(metal ion binding);GO:0016874(ligase activity)
unknown_sample_HQ_transcript/2875	1.14428e-38	—	GO:0016021(integral component of membrane);GO:0016020(membrane)	GO:0017110(nucleoside-diphosphatase activity);GO:0045134(uridine-diphosphatase activity);GO:0016787(hydrolase activity)
unknown_sample_HQ_transcript/8241	3.29377e-38	GO:0008654(phospholipid biosynthetic process)	GO:0016021(integral component of membrane);GO:0016020(membrane)	GO:0016780(phosphotransferase activity, for other substituted phosphate groups);GO:0004307(ethanolaminephosphotransferase activity);GO:0004142(diacylglycerol cholinephosphotransferase activity);GO:0016740(transferase activity)
unknown_sample_HQ_transcript/18932	3.32519e-38	—	GO:0016021(integral component of membrane);GO:0016020(membrane);GO:0070258(inner membrane complex)	—
unknown_sample_HQ_transcript/14264	4.30295e-38	GO:0009408(response to heat);GO:0006260(DNA replication);GO:0006457(protein folding)	GO:0005737(cytoplasm)	GO:0051082(unfolded protein binding);GO:0008270(zinc ion binding);GO:0046872(metal ion binding);GO:0005524(ATP binding);GO:0031072(heat shock protein binding)
unknown_sample_HQ_transcript/6977	1.21717e-37	GO:0043161(proteasome-mediated ubiquitin-dependent protein catabolic process);GO:0090263(positive regulation of canonical Wnt signaling pathway);GO:0006521(regulation of cellular amino acid metabolic process);GO:0033209(tumor necrosis factor-mediated signaling pathway);GO:0000165(MAPK cascade);GO:0002223(stimulatory C-type lectin receptor signaling pathway);GO:0060071(Wnt signaling pathway, plana…	GO:0000502(proteasome complex);GO:0005875(microtubule associated complex);GO:0008541(proteasome regulatory particle, lid subcomplex);GO:0005838(proteasome regulatory particle);GO:0005737(cytoplasm);GO:0005829(cytosol);GO:0016020(membrane);GO:0070062(extracellular exosome);GO:0005654(nucleoplasm);GO:0022624(proteasome accessory complex);GO:0005634(nucleus)	GO:0005515(protein binding);GO:0005198(structural molecule activity)
unknown_sample_HQ_transcript/23936	2.08651e-37	GO:0006260(DNA replication);GO:0006974(cellular response to DNA damage stimulus);GO:0006310(DNA recombination);GO:0006281(DNA repair)	—	GO:0003677(DNA binding);GO:0003697(single-stranded DNA binding)
unknown_sample_HQ_transcript/4251	2.09352e-37	—	GO:0016020(membrane);GO:0016021(integral component of membrane)	—
unknown_sample_HQ_transcript/27126	5.43887e-37	GO:0008285(negative regulation of cell proliferation);GO:0006955(immune response);GO:0048147(negative regulation of fibroblast proliferation);GO:0055114(oxidation-reduction process);GO:0006880(intracellular sequestering of iron ion);GO:0006879(cellular iron ion homeostasis);GO:0006826(iron ion transport);GO:0097286(iron ion import);GO:0051349(positive regulation of lyase activity);GO:1904231(posi…	GO:0070062(extracellular exosome);GO:0008043(intracellular ferritin complex);GO:0005829(cytosol);GO:0005634(nucleus);GO:0005737(cytoplasm);GO:0005739(mitochondrion);GO:0044754(autolysosome)	GO:0008199(ferric iron binding);GO:0005506(iron ion binding);GO:0016491(oxidoreductase activity);GO:0005515(protein binding);GO:0046872(metal ion binding);GO:0004322(ferroxidase activity)
unknown_sample_HQ_transcript/11287	5.63929e-37	GO:0006355(regulation of transcription, DNA-templated)	—	GO:0003700(transcription factor activity, sequence-specific DNA binding)
unknown_sample_HQ_transcript/11119	9.48419e-37	GO:0007020(microtubule nucleation);GO:0007017(microtubule-based process);GO:0031122(cytoplasmic microtubule organization);GO:0000212(meiotic spindle organization);GO:0000226(microtubule cytoskeleton organization);GO:0000086(G2/M transition of mitotic cell cycle);GO:0007088(regulation of mitotic nuclear division);GO:0007052(mitotic spindle organization)	GO:0005737(cytoplasm);GO:0005856(cytoskeleton);GO:0000930(gamma-tubulin complex);GO:0005874(microtubule);GO:0005815(microtubule organizing center);GO:0045177(apical part of cell);GO:0031252(cell leading edge);GO:0005881(cytoplasmic microtubule);GO:0005829(cytosol);GO:0005813(centrosome);GO:0000794(condensed nuclear chromosome);GO:0036064(ciliary basal body);GO:0005814(centriole);GO:0055037(recycl…	GO:0003924(GTPase activity);GO:0000166(nucleotide binding);GO:0005525(GTP binding);GO:0005515(protein binding);GO:0005200(structural constituent of cytoskeleton);GO:0005198(structural molecule activity)
unknown_sample_HQ_transcript/1922	1.11208e-36	GO:0055085(transmembrane transport)	GO:0016021(integral component of membrane);GO:0016020(membrane)	—
unknown_sample_HQ_transcript/20591	1.20963e-36	GO:0048592(eye morphogenesis);GO:0001654(eye development);GO:0016567(protein ubiquitination);GO:0043065(positive regulation of apoptotic process);GO:0046331(lateral inhibition);GO:0042067(establishment of ommatidial planar polarity);GO:0031648(protein destabilization);GO:0007349(cellularization);GO:0007275(multicellular organism development);GO:0030162(regulation of proteolysis);GO:0042308(negati…	GO:0005634(nucleus)	GO:0042803(protein homodimerization activity);GO:0005515(protein binding)
unknown_sample_HQ_transcript/28795	1.65982e-36	GO:0008152(metabolic process);GO:0019427(acetyl-CoA biosynthetic process from acetate)	—	GO:0003987(acetate-CoA ligase activity);GO:0003824(catalytic activity);GO:0016874(ligase activity);GO:0046872(metal ion binding);GO:0016208(AMP binding);GO:0005524(ATP binding);GO:0000166(nucleotide binding)
unknown_sample_HQ_transcript/23772	2.68322e-36	GO:0055114(oxidation-reduction process)	—	GO:0016491(oxidoreductase activity)
unknown_sample_HQ_transcript/15239	2.81289e-36	GO:0006508(proteolysis)	—	GO:0008237(metallopeptidase activity);GO:0004177(aminopeptidase activity);GO:0008270(zinc ion binding);GO:0016787(hydrolase activity)
unknown_sample_HQ_transcript/14199	4.03622e-36	GO:0030855(epithelial cell differentiation);GO:0055114(oxidation-reduction process);GO:0042373(vitamin K metabolic process);GO:0019371(cyclooxygenase pathway);GO:0017144(drug metabolic process);GO:0042376(phylloquinone catabolic process);GO:0050890(cognition)	GO:0005737(cytoplasm);GO:1903561(extracellular vesicle);GO:0005829(cytosol);GO:0070062(extracellular exosome);GO:0005615(extracellular space);GO:0005654(nucleoplasm)	GO:0016491(oxidoreductase activity);GO:0047021(15-hydroxyprostaglandin dehydrogenase (NADP+) activity);GO:0050221(prostaglandin-E2 9-reductase activity);GO:0016655(oxidoreductase activity, acting on NAD(P)H, quinone or similar compound as acceptor);GO:0004090(carbonyl reductase (NADPH) activity);GO:0070402(NADPH binding);GO:0000253(3-keto sterol reductase activity);GO:0005515(protein binding)
unknown_sample_HQ_transcript/1990	5.82054e-36	GO:0015992(proton transport)	GO:0016020(membrane);GO:0016021(integral component of membrane)	GO:0009678(hydrogen-translocating pyrophosphatase activity);GO:0004427(inorganic diphosphatase activity)
unknown_sample_HQ_transcript/13212	1.03228e-35	GO:0072715(cellular response to selenite ion);GO:0006810(transport);GO:0051028(mRNA transport);GO:0010501(RNA secondary structure unwinding);GO:0016259(selenocysteine metabolic process);GO:0048701(embryonic cranial skeleton morphogenesis);GO:0000184(nuclear-transcribed mRNA catabolic process, nonsense-mediated decay);GO:0031124(mRNA 3'-end processing);GO:0000398(mRNA splicing, via spliceosome);GO…	GO:0030425(dendrite);GO:0005737(cytoplasm);GO:0016607(nuclear speck);GO:0035145(exon-exon junction complex);GO:0005829(cytosol);GO:0016020(membrane);GO:0005654(nucleoplasm);GO:0071013(catalytic step 2 spliceosome);GO:0030529(intracellular ribonucleoprotein complex);GO:0043025(neuronal cell body);GO:0005634(nucleus);GO:0016281(eukaryotic translation initiation factor 4F complex);GO:0071011(precata…	GO:0043021(ribonucleoprotein complex binding);GO:0003676(nucleic acid binding);GO:0004004(ATP-dependent RNA helicase activity);GO:0035368(selenocysteine insertion sequence binding);GO:0035613(RNA stem-loop binding);GO:0005524(ATP binding);GO:0044822(RNA binding);GO:0008143(poly(A) binding);GO:0003723(RNA binding);GO:0004386(helicase activity);GO:0000166(nucleotide binding);GO:0016787(hydrolase ac…
unknown_sample_HQ_transcript/5104	1.48064e-35	—	—	GO:0005524(ATP binding)
unknown_sample_HQ_transcript/17914	1.73541e-35	—	GO:0016020(membrane);GO:0016021(integral component of membrane)	—
unknown_sample_HQ_transcript/4226	2.16247e-35	GO:0006397(mRNA processing)	GO:0005634(nucleus)	GO:0000166(nucleotide binding);GO:0003676(nucleic acid binding);GO:0003723(RNA binding)
unknown_sample_HQ_transcript/16206	2.32085e-35	GO:0016579(protein deubiquitination);GO:0006508(proteolysis);GO:1990168(protein K33-linked deubiquitination);GO:1990167(protein K27-linked deubiquitination);GO:0035523(protein K29-linked deubiquitination);GO:0035871(protein K11-linked deubiquitination)	GO:0005575(cellular_component)	GO:0004843(thiol-dependent ubiquitin-specific protease activity);GO:0036459(thiol-dependent ubiquitinyl hydrolase activity);GO:0008233(peptidase activity);GO:0008234(cysteine-type peptidase activity);GO:0016787(hydrolase activity)
unknown_sample_HQ_transcript/7057	2.47012e-35	GO:0008380(RNA splicing);GO:0008150(biological_process)	GO:0005634(nucleus);GO:0005737(cytoplasm);GO:0005575(cellular_component)	GO:0005515(protein binding);GO:0003674(molecular_function)
unknown_sample_HQ_transcript/22144	4.36048e-35	GO:0009405(pathogenesis)	GO:0016020(membrane);GO:0016021(integral component of membrane)	—
unknown_sample_HQ_transcript/3852	4.42819e-35	GO:0006468(protein phosphorylation)	—	GO:0004672(protein kinase activity);GO:0005524(ATP binding);GO:0004674(protein serine/threonine kinase activity);GO:0000166(nucleotide binding)
unknown_sample_HQ_transcript/10446	7.5677e-35	GO:0000154(rRNA modification);GO:0032259(methylation);GO:0006364(rRNA processing)	GO:0005737(cytoplasm)	GO:0016740(transferase activity);GO:0008168(methyltransferase activity);GO:0000179(rRNA (adenine-N6,N6-)-dimethyltransferase activity);GO:0008649(rRNA methyltransferase activity);GO:0052908(16S rRNA (adenine(1518)-N(6)/adenine(1519)-N(6))-dimethyltransferase activity);GO:0003723(RNA binding);GO:0016433(rRNA (adenine) methyltransferase activity)
unknown_sample_HQ_transcript/7039	1.0583e-34	GO:0006810(transport);GO:0015031(protein transport);GO:0000055(ribosomal large subunit export from nucleus);GO:1902680(positive regulation of RNA biosynthetic process);GO:1904751(positive regulation of protein localization to nucleolus);GO:0009267(cellular response to starvation);GO:0022008(neurogenesis)	GO:0005737(cytoplasm);GO:0005730(nucleolus);GO:0016020(membrane);GO:0005654(nucleoplasm);GO:0005634(nucleus)	GO:0043023(ribosomal large subunit binding);GO:0044822(RNA binding);GO:0030674(protein binding, bridging);GO:0005515(protein binding)
unknown_sample_HQ_transcript/15041	2.0649e-34	GO:0060325(face morphogenesis);GO:0030198(extracellular matrix organization);GO:0030324(lung development);GO:0006508(proteolysis);GO:0010811(positive regulation of cell-substrate adhesion)	GO:0016020(membrane);GO:0005576(extracellular region);GO:0030133(transport vesicle);GO:0070062(extracellular exosome);GO:0005578(proteinaceous extracellular matrix);GO:0005614(interstitial matrix)	GO:0005044(scavenger receptor activity);GO:0005539(glycosaminoglycan binding);GO:0008201(heparin binding);GO:0003674(molecular_function);GO:0008233(peptidase activity);GO:0008237(metallopeptidase activity)
unknown_sample_HQ_transcript/3612	3.09536e-34	GO:0016310(phosphorylation);GO:0007049(cell cycle);GO:0051301(cell division)	—	GO:0016301(kinase activity);GO:0016538(cyclin-dependent protein serine/threonine kinase regulator activity)
unknown_sample_HQ_transcript/16198	3.48433e-34	GO:0045454(cell redox homeostasis);GO:0055114(oxidation-reduction process);GO:0097194(execution phase of apoptosis);GO:0006915(apoptotic process)	GO:0005743(mitochondrial inner membrane);GO:0005739(mitochondrion);GO:0005783(endoplasmic reticulum);GO:0005634(nucleus)	GO:0051537(2 iron, 2 sulfur cluster binding);GO:0016491(oxidoreductase activity);GO:0050660(flavin adenine dinucleotide binding);GO:0051536(iron-sulfur cluster binding);GO:0046872(metal ion binding)
unknown_sample_HQ_transcript/24273	3.6065e-34	GO:0006886(intracellular protein transport);GO:0007474(imaginal disc-derived wing vein specification);GO:0006606(protein import into nucleus);GO:0006608(snRNP protein import into nucleus);GO:0007173(epidermal growth factor receptor signaling pathway);GO:0043524(negative regulation of neuron apoptotic process);GO:0008283(cell proliferation);GO:0008586(imaginal disc-derived wing vein morphogenesis)…	GO:0005737(cytoplasm);GO:0015030(Cajal body);GO:0005829(cytosol);GO:0005635(nuclear envelope);GO:0005654(nucleoplasm);GO:0048471(perinuclear region of cytoplasm);GO:0005938(cell cortex);GO:0005634(nucleus);GO:0016020(membrane)	GO:0008536(Ran GTPase binding);GO:0008565(protein transporter activity);GO:0030619(U1 snRNA binding);GO:0030621(U4 snRNA binding);GO:0030620(U2 snRNA binding);GO:0005515(protein binding);GO:0042393(histone binding);GO:0046332(SMAD binding)
unknown_sample_HQ_transcript/3540	3.89818e-34	—	GO:0016020(membrane);GO:0016021(integral component of membrane)	—
unknown_sample_HQ_transcript/13542	4.78803e-34	GO:0005975(carbohydrate metabolic process);GO:0006012(galactose metabolic process)	—	GO:0016857(racemase and epimerase activity, acting on carbohydrates and derivatives);GO:0003978(UDP-glucose 4-epimerase activity)
unknown_sample_HQ_transcript/26419	6.32852e-34	GO:0042273(ribosomal large subunit biogenesis);GO:0000027(ribosomal large subunit assembly);GO:0034504(protein localization to nucleus);GO:0006364(rRNA processing);GO:0006605(protein targeting);GO:0006412(translation);GO:0006614(SRP-dependent cotranslational protein targeting to membrane);GO:0000184(nuclear-transcribed mRNA catabolic process, nonsense-mediated decay);GO:0006413(translational init…	GO:0005737(cytoplasm);GO:0005840(ribosome);GO:0005730(nucleolus);GO:0016020(membrane);GO:0070062(extracellular exosome);GO:0005622(intracellular);GO:0030529(intracellular ribonucleoprotein complex);GO:0022625(cytosolic large ribosomal subunit);GO:0005634(nucleus);GO:0005829(cytosol);GO:0022626(cytosolic ribosome);GO:0005654(nucleoplasm);GO:0031012(extracellular matrix);GO:0005703(polytene chromos…	GO:0003735(structural constituent of ribosome);GO:0044822(RNA binding);GO:0003723(RNA binding);GO:0019843(rRNA binding);GO:0005515(protein binding);GO:0042975(peroxisome proliferator activated receptor binding)
unknown_sample_HQ_transcript/30082	6.67457e-34	GO:0006915(apoptotic process);GO:0007275(multicellular organism development);GO:0030154(cell differentiation);GO:0033081(regulation of T cell differentiation in thymus)	GO:0016020(membrane);GO:0016021(integral component of membrane);GO:0012505(endomembrane system);GO:0005887(integral component of plasma membrane);GO:0009897(external side of plasma membrane)	GO:0005515(protein binding)
unknown_sample_HQ_transcript/7418	7.58017e-34	GO:0044571([2Fe-2S] cluster assembly);GO:0016226(iron-sulfur cluster assembly)	GO:0005737(cytoplasm);GO:0005739(mitochondrion)	GO:0051537(2 iron, 2 sulfur cluster binding);GO:0003824(catalytic activity);GO:0030170(pyridoxal phosphate binding);GO:0016740(transferase activity);GO:0051536(iron-sulfur cluster binding);GO:0031071(cysteine desulfurase activity);GO:0046872(metal ion binding);GO:0008270(zinc ion binding);GO:0005524(ATP binding)
unknown_sample_HQ_transcript/27578	1.80809e-33	GO:0055114(oxidation-reduction process)	GO:0016020(membrane);GO:0016021(integral component of membrane);GO:0005886(plasma membrane)	GO:0008750(NAD(P)+ transhydrogenase (AB-specific) activity);GO:0050661(NADP binding);GO:0003957(NAD(P)+ transhydrogenase (B-specific) activity);GO:0016491(oxidoreductase activity)
unknown_sample_HQ_transcript/24274	1.92768e-33	GO:0048592(eye morphogenesis);GO:0001654(eye development);GO:0016567(protein ubiquitination);GO:0043065(positive regulation of apoptotic process);GO:0046331(lateral inhibition);GO:0042067(establishment of ommatidial planar polarity);GO:0031648(protein destabilization);GO:0007349(cellularization);GO:0007275(multicellular organism development);GO:0030162(regulation of proteolysis);GO:0042308(negati…	GO:0005634(nucleus)	GO:0042803(protein homodimerization activity);GO:0005515(protein binding)
unknown_sample_HQ_transcript/25158	2.10516e-33	GO:0045454(cell redox homeostasis);GO:0055114(oxidation-reduction process);GO:0098869(cellular oxidant detoxification);GO:0016055(Wnt signaling pathway);GO:0030154(cell differentiation);GO:0031397(negative regulation of protein ubiquitination);GO:0007275(multicellular organism development);GO:0072358(cardiovascular system development);GO:0030178(negative regulation of Wnt signaling pathway)	GO:0005737(cytoplasm);GO:0005829(cytosol);GO:0005634(nucleus)	GO:0047134(protein-disulfide reductase activity);GO:0004791(thioredoxin-disulfide reductase activity);GO:0016491(oxidoreductase activity);GO:0016853(isomerase activity)
unknown_sample_HQ_transcript/9087	2.23356e-33	GO:0055114(oxidation-reduction process)	—	GO:0016491(oxidoreductase activity)
unknown_sample_HQ_transcript/9027	2.79532e-33	GO:0008345(larval locomotory behavior);GO:0030432(peristalsis);GO:0030706(germarium-derived oocyte differentiation);GO:0048477(oogenesis);GO:0030537(larval behavior);GO:0030154(cell differentiation);GO:0007275(multicellular organism development);GO:0007283(spermatogenesis)	GO:0005739(mitochondrion);GO:0005758(mitochondrial intermembrane space)	GO:1990050(phosphatidic acid transporter activity);GO:0003674(molecular_function)
unknown_sample_HQ_transcript/2806	4.00259e-33	GO:0031338(regulation of vesicle fusion);GO:0006914(autophagy);GO:0006810(transport);GO:0042147(retrograde transport, endosome to Golgi);GO:0090630(activation of GTPase activity);GO:0006886(intracellular protein transport);GO:0042594(response to starvation);GO:0015031(protein transport);GO:0098779(positive regulation of macromitophagy in response to mitochondrial depolarization);GO:0010508(positi…	GO:0010008(endosome membrane);GO:0030122(AP-2 adaptor complex);GO:0016020(membrane);GO:0030904(retromer complex);GO:0005768(endosome);GO:1990316(ATG1/ULK1 kinase complex);GO:0031410(cytoplasmic vesicle);GO:0005776(autophagosome);GO:0005829(cytosol)	GO:0035612(AP-2 adaptor complex binding);GO:0005096(GTPase activator activity);GO:0017137(Rab GTPase binding);GO:0005515(protein binding);GO:1905394(retromer complex binding)
unknown_sample_HQ_transcript/14918	4.3619e-33	—	GO:0016021(integral component of membrane);GO:0016020(membrane);GO:0070258(inner membrane complex)	—
unknown_sample_HQ_transcript/12178	4.68523e-33	GO:0006508(proteolysis)	—	GO:0046872(metal ion binding);GO:0003824(catalytic activity)
unknown_sample_HQ_transcript/27985	5.75282e-33	GO:0006414(translational elongation);GO:0070125(mitochondrial translational elongation)	GO:0005622(intracellular);GO:0005739(mitochondrion)	GO:0003924(GTPase activity);GO:0000166(nucleotide binding);GO:0003746(translation elongation factor activity);GO:0005525(GTP binding)
unknown_sample_HQ_transcript/14686	5.79085e-33	—	—	GO:0008017(microtubule binding)
unknown_sample_HQ_transcript/7714	8.03804e-33	GO:0008152(metabolic process);GO:0008652(cellular amino acid biosynthetic process);GO:0055114(oxidation-reduction process);GO:0006564(L-serine biosynthetic process)	—	GO:0004617(phosphoglycerate dehydrogenase activity);GO:0016597(amino acid binding);GO:0016491(oxidoreductase activity);GO:0016616(oxidoreductase activity, acting on the CH-OH group of donors, NAD or NADP as acceptor);GO:0051287(NAD binding)
unknown_sample_HQ_transcript/15955	1.37674e-32	GO:0010906(regulation of glucose metabolic process)	GO:0016020(membrane);GO:0016021(integral component of membrane);GO:0017146(NMDA selective glutamate receptor complex)	GO:0004972(NMDA glutamate receptor activity)
unknown_sample_HQ_transcript/24416	1.64764e-32	GO:0006986(response to unfolded protein);GO:0009408(response to heat)	—	—
unknown_sample_HQ_transcript/12257	1.6718e-32	GO:0035774(positive regulation of insulin secretion involved in cellular response to glucose stimulus);GO:0050860(negative regulation of T cell receptor signaling pathway);GO:2000147(positive regulation of cell motility);GO:0051350(negative regulation of lyase activity);GO:2000984(negative regulation of ATP citrate synthase activity);GO:0035971(peptidyl-histidine dephosphorylation);GO:2000249(reg…	GO:0005737(cytoplasm);GO:0070062(extracellular exosome);GO:0005829(cytosol)	GO:0008969(phosphohistidine phosphatase activity);GO:0044325(ion channel binding);GO:0016787(hydrolase activity);GO:0004721(phosphoprotein phosphatase activity);GO:0019855(calcium channel inhibitor activity)
unknown_sample_HQ_transcript/18556	1.67344e-32	GO:0006508(proteolysis)	—	GO:0003824(catalytic activity);GO:0004222(metalloendopeptidase activity);GO:0046872(metal ion binding)
unknown_sample_HQ_transcript/18656	1.7466e-32	—	GO:0005840(ribosome)	GO:0003735(structural constituent of ribosome)
unknown_sample_HQ_transcript/22576	1.81559e-32	—	—	GO:0008017(microtubule binding)
unknown_sample_HQ_transcript/11492	2.02741e-32	—	—	GO:0003824(catalytic activity)
unknown_sample_HQ_transcript/22230	2.236e-32	GO:0055114(oxidation-reduction process)	—	GO:0016491(oxidoreductase activity)
unknown_sample_HQ_transcript/12024	3.14536e-32	GO:0030163(protein catabolic process);GO:0045899(positive regulation of RNA polymerase II transcriptional preinitiation complex assembly);GO:1901215(negative regulation of neuron death);GO:0030433(ubiquitin-dependent ERAD pathway);GO:0090263(positive regulation of canonical Wnt signaling pathway);GO:0006521(regulation of cellular amino acid metabolic process);GO:0033209(tumor necrosis factor-medi…	GO:0005737(cytoplasm);GO:0005654(nucleoplasm);GO:0000502(proteasome complex);GO:0031595(nuclear proteasome complex);GO:0031597(cytosolic proteasome complex);GO:0016020(membrane);GO:0005838(proteasome regulatory particle);GO:0022624(proteasome accessory complex);GO:0008540(proteasome regulatory particle, base subcomplex);GO:0005634(nucleus);GO:0005829(cytosol);GO:0005575(cellular_component);GO:000…	GO:0005524(ATP binding);GO:0000166(nucleotide binding);GO:0016787(hydrolase activity);GO:0017025(TBP-class protein binding);GO:0044822(RNA binding);GO:0036402(proteasome-activating ATPase activity);GO:0005515(protein binding);GO:0016887(ATPase activity);GO:0008233(peptidase activity)
unknown_sample_HQ_transcript/12545	3.95402e-32	GO:0008152(metabolic process)	—	GO:0003824(catalytic activity)
unknown_sample_HQ_transcript/3826	4.58295e-32	GO:0015031(protein transport);GO:0006810(transport);GO:0006811(ion transport);GO:0034765(regulation of ion transmembrane transport);GO:0043123(positive regulation of I-kappaB kinase/NF-kappaB signaling);GO:0051452(intracellular pH reduction);GO:0007165(signal transduction);GO:1903959(regulation of anion transmembrane transport);GO:0007030(Golgi organization);GO:0032940(secretion by cell)	GO:0032580(Golgi cisterna membrane);GO:0030660(Golgi-associated vesicle membrane);GO:0016021(integral component of membrane);GO:0016020(membrane);GO:0000139(Golgi membrane);GO:0005794(Golgi apparatus);GO:0005783(endoplasmic reticulum)	GO:0004871(signal transducer activity);GO:0005244(voltage-gated ion channel activity);GO:0008308(voltage-gated anion channel activity)
unknown_sample_HQ_transcript/18354	4.93089e-32	—	GO:0016020(membrane);GO:0016021(integral component of membrane)	—
unknown_sample_HQ_transcript/23859	6.46675e-32	GO:0021766(hippocampus development);GO:0014044(Schwann cell development);GO:1903421(regulation of synaptic vesicle recycling);GO:0007160(cell-matrix adhesion);GO:0016241(regulation of macroautophagy);GO:0043113(receptor clustering);GO:0006913(nucleocytoplasmic transport);GO:0016310(phosphorylation);GO:0045892(negative regulation of transcription, DNA-templated);GO:1901215(negative regulation of n…	GO:0030425(dendrite);GO:0005737(cytoplasm);GO:0030027(lamellipodium);GO:0005886(plasma membrane);GO:0043204(perikaryon);GO:0005829(cytosol);GO:0016020(membrane);GO:0030426(growth cone);GO:0016533(cyclin-dependent protein kinase 5 holoenzyme complex);GO:0005654(nucleoplasm);GO:0014069(postsynaptic density of dendrite);GO:0030175(filopodium);GO:0005856(cytoskeleton);GO:0030054(cell junction);GO:003…	GO:0004672(protein kinase activity);GO:0008092(cytoskeletal protein binding);GO:0004674(protein serine/threonine kinase activity);GO:0019901(protein kinase binding);GO:0005176(ErbB-2 class receptor binding);GO:0016301(kinase activity);GO:0016740(transferase activity);GO:0004693(cyclin-dependent protein serine/threonine kinase activity);GO:0002039(p53 binding);GO:0005524(ATP binding);GO:0043125(Er…
unknown_sample_HQ_transcript/14187	8.04684e-32	—	GO:0016020(membrane);GO:0016021(integral component of membrane)	GO:0016787(hydrolase activity);GO:0004177(aminopeptidase activity);GO:0003824(catalytic activity);GO:0004601(peroxidase activity)
unknown_sample_HQ_transcript/643	8.41617e-32	GO:0008152(metabolic process)	—	GO:0003824(catalytic activity)
unknown_sample_HQ_transcript/20814	1.485e-31	GO:0006754(ATP biosynthetic process)	GO:0016020(membrane);GO:0016021(integral component of membrane)	GO:0046872(metal ion binding);GO:0000166(nucleotide binding);GO:0016887(ATPase activity)
unknown_sample_HQ_transcript/922	1.51268e-31	GO:0055114(oxidation-reduction process)	GO:0016020(membrane);GO:0016021(integral component of membrane);GO:0005886(plasma membrane)	GO:0008750(NAD(P)+ transhydrogenase (AB-specific) activity);GO:0050661(NADP binding);GO:0003957(NAD(P)+ transhydrogenase (B-specific) activity);GO:0016491(oxidoreductase activity)
unknown_sample_HQ_transcript/1280	2.24349e-31	GO:0015031(protein transport);GO:0006810(transport);GO:0045047(protein targeting to ER);GO:0006614(SRP-dependent cotranslational protein targeting to membrane);GO:0006620(posttranslational protein targeting to endoplasmic reticulum membrane);GO:0036498(IRE1-mediated unfolded protein response);GO:0034341(response to interferon-gamma);GO:0016049(cell growth);GO:0007029(endoplasmic reticulum organiz…	GO:0016021(integral component of membrane);GO:0016020(membrane);GO:0005829(cytosol);GO:0005789(endoplasmic reticulum membrane);GO:0030176(integral component of endoplasmic reticulum membrane);GO:0005783(endoplasmic reticulum);GO:0005791(rough endoplasmic reticulum);GO:0030670(phagocytic vesicle membrane);GO:0045169(fusome);GO:0012505(endomembrane system)	GO:0043022(ribosome binding);GO:0005515(protein binding);GO:0022857(transmembrane transporter activity);GO:0003674(molecular_function);GO:0008565(protein transporter activity)
unknown_sample_HQ_transcript/15248	3.76515e-31	GO:0030163(protein catabolic process);GO:0045899(positive regulation of RNA polymerase II transcriptional preinitiation complex assembly);GO:0090261(positive regulation of inclusion body assembly);GO:0030433(ubiquitin-dependent ERAD pathway);GO:0000165(MAPK cascade);GO:0000209(protein polyubiquitination);GO:0002223(stimulatory C-type lectin receptor signaling pathway);GO:0002479(antigen processin…	GO:0005737(cytoplasm);GO:0031597(cytosolic proteasome complex);GO:0016020(membrane);GO:0008540(proteasome regulatory particle, base subcomplex);GO:0070062(extracellular exosome);GO:0000502(proteasome complex);GO:0031595(nuclear proteasome complex);GO:0016234(inclusion body);GO:0022624(proteasome accessory complex);GO:0005634(nucleus);GO:0005654(nucleoplasm);GO:0005829(cytosol)	GO:0017025(TBP-class protein binding);GO:0005524(ATP binding);GO:0000166(nucleotide binding);GO:0016787(hydrolase activity);GO:0036402(proteasome-activating ATPase activity);GO:0042802(identical protein binding);GO:0005515(protein binding);GO:0016887(ATPase activity);GO:0030674(protein binding, bridging);GO:0008233(peptidase activity)
unknown_sample_HQ_transcript/18155	4.35177e-31	GO:0019878(lysine biosynthetic process via aminoadipic acid);GO:0015939(pantothenate metabolic process);GO:0018215(protein phosphopantetheinylation)	GO:0005737(cytoplasm);GO:0005829(cytosol);GO:0070062(extracellular exosome)	GO:0008897(holo-[acyl-carrier-protein] synthase activity);GO:0000287(magnesium ion binding);GO:0016740(transferase activity);GO:0046872(metal ion binding);GO:0005515(protein binding)
unknown_sample_HQ_transcript/25597	4.86068e-31	GO:0009408(response to heat);GO:0019538(protein metabolic process);GO:0016485(protein processing)	GO:0005737(cytoplasm)	GO:0005524(ATP binding);GO:0000166(nucleotide binding)
unknown_sample_HQ_transcript/25699	5.58944e-31	GO:0006801(superoxide metabolic process);GO:0055114(oxidation-reduction process)	—	GO:0004784(superoxide dismutase activity);GO:0016491(oxidoreductase activity);GO:0046872(metal ion binding)
unknown_sample_HQ_transcript/2899	5.6054e-31	—	—	GO:0003824(catalytic activity)
unknown_sample_HQ_transcript/175	9.79423e-31	GO:0006836(neurotransmitter transport)	GO:0016021(integral component of membrane);GO:0016020(membrane)	GO:0005328(neurotransmitter:sodium symporter activity)
unknown_sample_HQ_transcript/4977	1.28149e-30	GO:0044571([2Fe-2S] cluster assembly);GO:0016226(iron-sulfur cluster assembly)	GO:0005737(cytoplasm);GO:0005739(mitochondrion)	GO:0051537(2 iron, 2 sulfur cluster binding);GO:0003824(catalytic activity);GO:0030170(pyridoxal phosphate binding);GO:0016740(transferase activity);GO:0051536(iron-sulfur cluster binding);GO:0031071(cysteine desulfurase activity);GO:0046872(metal ion binding);GO:0008270(zinc ion binding);GO:0005524(ATP binding)
unknown_sample_HQ_transcript/4947	1.32911e-30	GO:0009306(protein secretion);GO:0016192(vesicle-mediated transport);GO:0043547(positive regulation of GTPase activity);GO:0019086(late viral transcription);GO:0019085(early viral transcription)	GO:0012505(endomembrane system);GO:0005737(cytoplasm)	GO:0005085(guanyl-nucleotide exchange factor activity);GO:0005515(protein binding);GO:0003674(molecular_function)
unknown_sample_HQ_transcript/21607	1.91377e-30	GO:0000398(mRNA splicing, via spliceosome);GO:0000413(protein peptidyl-prolyl isomerization);GO:0006457(protein folding);GO:0006461(protein complex assembly);GO:0045070(positive regulation of viral genome replication);GO:0008380(RNA splicing);GO:0006397(mRNA processing);GO:0008150(biological_process);GO:0019233(sensory perception of pain)	GO:0005654(nucleoplasm);GO:0005681(spliceosomal complex);GO:0005737(cytoplasm);GO:0016607(nuclear speck);GO:0046540(U4/U6 x U5 tri-snRNP complex);GO:0071001(U4/U6 snRNP);GO:0005634(nucleus);GO:0005575(cellular_component);GO:0005886(plasma membrane);GO:0005829(cytosol);GO:0005773(vacuole);GO:0071011(precatalytic spliceosome);GO:0030532(small nuclear ribonucleoprotein complex)	GO:0003755(peptidyl-prolyl cis-trans isomerase activity);GO:0005515(protein binding);GO:0016018(cyclosporin A binding);GO:0043021(ribonucleoprotein complex binding);GO:0016853(isomerase activity);GO:0003674(molecular_function)
unknown_sample_HQ_transcript/21947	2.89016e-30	GO:0006986(response to unfolded protein);GO:0009408(response to heat)	—	—
unknown_sample_HQ_transcript/8977	2.96776e-30	GO:0061136(regulation of proteasomal protein catabolic process);GO:0007268(chemical synaptic transmission);GO:0006511(ubiquitin-dependent protein catabolic process);GO:0016579(protein deubiquitination);GO:0006508(proteolysis);GO:1903070(negative regulation of ER-associated ubiquitin-dependent protein catabolic process);GO:0050920(regulation of chemotaxis);GO:0010951(negative regulation of endopep…	GO:0005737(cytoplasm);GO:0070062(extracellular exosome);GO:0000502(proteasome complex);GO:0005886(plasma membrane);GO:0045202(synapse);GO:0016020(membrane);GO:0009986(cell surface);GO:0031410(cytoplasmic vesicle);GO:0005875(microtubule associated complex)	GO:0008233(peptidase activity);GO:0004197(cysteine-type endopeptidase activity);GO:0008234(cysteine-type peptidase activity);GO:0070628(proteasome binding);GO:0036459(thiol-dependent ubiquitinyl hydrolase activity);GO:0008193(tRNA guanylyltransferase activity);GO:0016787(hydrolase activity);GO:0005515(protein binding);GO:0004843(thiol-dependent ubiquitin-specific protease activity);GO:0004866(end…
unknown_sample_HQ_transcript/7545	3.48689e-30	GO:0009966(regulation of signal transduction);GO:0016485(protein processing)	GO:0016021(integral component of membrane);GO:0016020(membrane)	—
unknown_sample_HQ_transcript/16183	4.46519e-30	GO:0006730(one-carbon metabolic process)	—	GO:0008270(zinc ion binding);GO:0004089(carbonate dehydratase activity)
unknown_sample_HQ_transcript/2326	4.84114e-30	GO:0016310(phosphorylation);GO:0006468(protein phosphorylation)	—	GO:0004672(protein kinase activity);GO:0005524(ATP binding);GO:0016301(kinase activity);GO:0016740(transferase activity)
unknown_sample_HQ_transcript/2866	5.39002e-30	GO:0045454(cell redox homeostasis);GO:1902175(regulation of oxidative stress-induced intrinsic apoptotic signaling pathway);GO:0034976(response to endoplasmic reticulum stress);GO:0006457(protein folding);GO:0036508(protein alpha-1,2-demannosylation);GO:0055114(oxidation-reduction process);GO:1904382(mannose trimming involved in glycoprotein ERAD pathway);GO:0006621(protein retention in ER lumen)…	GO:0005783(endoplasmic reticulum);GO:0005737(cytoplasm);GO:0005788(endoplasmic reticulum lumen);GO:0005615(extracellular space);GO:0005635(nuclear envelope);GO:0060187(cell pole);GO:0048471(perinuclear region of cytoplasm);GO:0070732(spindle envelope);GO:0045169(fusome);GO:0043025(neuronal cell body);GO:0005791(rough endoplasmic reticulum);GO:0005811(lipid droplet);GO:0012505(endomembrane system)	GO:0003756(protein disulfide isomerase activity);GO:0016853(isomerase activity);GO:0031545(peptidyl-proline 4-dioxygenase activity);GO:0051082(unfolded protein binding);GO:0005515(protein binding);GO:0015035(protein disulfide oxidoreductase activity);GO:0005496(steroid binding);GO:0015036(disulfide oxidoreductase activity);GO:0008289(lipid binding)
unknown_sample_HQ_transcript/13118	6.15785e-30	GO:0035774(positive regulation of insulin secretion involved in cellular response to glucose stimulus);GO:0050860(negative regulation of T cell receptor signaling pathway);GO:2000147(positive regulation of cell motility);GO:0051350(negative regulation of lyase activity);GO:2000984(negative regulation of ATP citrate synthase activity);GO:0035971(peptidyl-histidine dephosphorylation);GO:2000249(reg…	GO:0005737(cytoplasm);GO:0070062(extracellular exosome);GO:0005829(cytosol)	GO:0008969(phosphohistidine phosphatase activity);GO:0044325(ion channel binding);GO:0016787(hydrolase activity);GO:0004721(phosphoprotein phosphatase activity);GO:0019855(calcium channel inhibitor activity)
unknown_sample_HQ_transcript/13897	6.20536e-30	GO:0055085(transmembrane transport)	GO:0016020(membrane);GO:0016021(integral component of membrane)	—
unknown_sample_HQ_transcript/26266	6.76946e-30	GO:0006351(transcription, DNA-templated);GO:0006396(RNA processing);GO:0010501(RNA secondary structure unwinding);GO:0033148(positive regulation of intracellular estrogen receptor signaling pathway);GO:0045944(positive regulation of transcription from RNA polymerase II promoter);GO:2001014(regulation of skeletal muscle cell differentiation)	GO:0005829(cytosol);GO:0005654(nucleoplasm);GO:0005634(nucleus);GO:0005730(nucleolus);GO:0016020(membrane)	GO:0003676(nucleic acid binding);GO:0005524(ATP binding);GO:0004386(helicase activity);GO:0000166(nucleotide binding);GO:0016787(hydrolase activity);GO:0003713(transcription coactivator activity);GO:0003723(RNA binding);GO:0003724(RNA helicase activity);GO:0004004(ATP-dependent RNA helicase activity);GO:0005515(protein binding);GO:0008186(RNA-dependent ATPase activity);GO:0030331(estrogen recepto…
unknown_sample_HQ_transcript/4497	7.28061e-30	GO:0016310(phosphorylation)	—	GO:0004674(protein serine/threonine kinase activity);GO:0016301(kinase activity);GO:0016491(oxidoreductase activity)
unknown_sample_HQ_transcript/24534	9.95664e-30	GO:0045454(cell redox homeostasis)	—	GO:0009055(electron carrier activity);GO:0016740(transferase activity)
unknown_sample_HQ_transcript/26557	1.33727e-29	GO:0016310(phosphorylation);GO:0006468(protein phosphorylation)	—	GO:0004672(protein kinase activity);GO:0005524(ATP binding);GO:0004674(protein serine/threonine kinase activity);GO:0016301(kinase activity);GO:0016740(transferase activity);GO:0000166(nucleotide binding);GO:0004707(MAP kinase activity)
unknown_sample_HQ_transcript/12468	1.47113e-29	GO:0015031(protein transport);GO:0001836(release of cytochrome c from mitochondria);GO:0006470(protein dephosphorylation);GO:0007006(mitochondrial membrane organization);GO:0030150(protein import into mitochondrial matrix);GO:0035335(peptidyl-tyrosine dephosphorylation);GO:0006810(transport)	GO:0005743(mitochondrial inner membrane);GO:0005744(mitochondrial inner membrane presequence translocase complex);GO:0005654(nucleoplasm);GO:0005739(mitochondrion);GO:0016021(integral component of membrane);GO:0016607(nuclear speck);GO:0016020(membrane);GO:0005634(nucleus)	GO:0003723(RNA binding);GO:0004721(phosphoprotein phosphatase activity);GO:0004722(protein serine/threonine phosphatase activity);GO:0004725(protein tyrosine phosphatase activity);GO:0005134(interleukin-2 receptor binding);GO:0005515(protein binding);GO:0043021(ribonucleoprotein complex binding)
unknown_sample_HQ_transcript/1424	1.53726e-29	GO:0007165(signal transduction);GO:0046069(cGMP catabolic process);GO:0001505(regulation of neurotransmitter levels);GO:0006915(apoptotic process);GO:0001975(response to amphetamine);GO:0007626(locomotory behavior);GO:0036006(cellular response to macrophage colony-stimulating factor stimulus);GO:0006198(cAMP catabolic process);GO:0008542(visual learning);GO:0097011(cellular response to granulocyt…	GO:0016021(integral component of membrane);GO:0016020(membrane);GO:0005737(cytoplasm);GO:0005829(cytosol);GO:0043025(neuronal cell body)	GO:0004114(3',5'-cyclic-nucleotide phosphodiesterase activity);GO:0008081(phosphoric diester hydrolase activity);GO:0016787(hydrolase activity);GO:0046872(metal ion binding);GO:0004112(cyclic-nucleotide phosphodiesterase activity);GO:0004117(calmodulin-dependent cyclic-nucleotide phosphodiesterase activity);GO:0047555(3',5'-cyclic-GMP phosphodiesterase activity);GO:0048101(calcium- and calmodulin…
unknown_sample_HQ_transcript/26886	1.87971e-29	GO:0046777(protein autophosphorylation);GO:0006468(protein phosphorylation);GO:0016310(phosphorylation)	GO:0055028(cortical microtubule);GO:0005856(cytoskeleton)	GO:0004672(protein kinase activity);GO:0004674(protein serine/threonine kinase activity);GO:0005524(ATP binding);GO:0000166(nucleotide binding);GO:0016301(kinase activity)
unknown_sample_HQ_transcript/8428	2.14905e-29	GO:0048814(regulation of dendrite morphogenesis);GO:0007186(G-protein coupled receptor signaling pathway);GO:0007520(myoblast fusion);GO:0007165(signal transduction);GO:0016525(negative regulation of angiogenesis);GO:0007166(cell surface receptor signaling pathway);GO:0051965(positive regulation of synapse assembly);GO:0043547(positive regulation of GTPase activity);GO:0016322(neuron remodeling);…	GO:0005886(plasma membrane);GO:0016020(membrane);GO:0016021(integral component of membrane);GO:0043083(synaptic cleft);GO:0098794(postsynapse)	GO:0004888(transmembrane signaling receptor activity);GO:0005096(GTPase activator activity);GO:0004871(signal transducer activity);GO:0005515(protein binding);GO:0004930(G-protein coupled receptor activity)
unknown_sample_HQ_transcript/8143	2.37927e-29	—	—	GO:0035091(phosphatidylinositol binding)
unknown_sample_HQ_transcript/1330	2.48837e-29	GO:0015074(DNA integration)	—	GO:0003676(nucleic acid binding);GO:0008270(zinc ion binding)
unknown_sample_HQ_transcript/16041	2.88231e-29	GO:0051276(chromosome organization)	GO:0005694(chromosome);GO:0005634(nucleus)	GO:0005524(ATP binding)
unknown_sample_HQ_transcript/293	3.06838e-29	—	GO:0016020(membrane);GO:0005576(extracellular region);GO:0070062(extracellular exosome);GO:0016021(integral component of membrane)	—
unknown_sample_HQ_transcript/21113	3.35518e-29	GO:0016310(phosphorylation);GO:0006468(protein phosphorylation)	GO:0005737(cytoplasm);GO:0005886(plasma membrane);GO:0005634(nucleus)	GO:0004672(protein kinase activity);GO:0004674(protein serine/threonine kinase activity);GO:0005509(calcium ion binding);GO:0016301(kinase activity);GO:0016740(transferase activity);GO:0005524(ATP binding);GO:0004683(calmodulin-dependent protein kinase activity);GO:0000166(nucleotide binding)
unknown_sample_HQ_transcript/8250	3.40921e-29	GO:0009405(pathogenesis)	GO:0016020(membrane);GO:0016021(integral component of membrane)	—
unknown_sample_HQ_transcript/16026	4.17043e-29	GO:0007264(small GTPase mediated signal transduction);GO:0031584(activation of phospholipase D activity);GO:0042147(retrograde transport, endosome to Golgi);GO:0007030(Golgi organization);GO:0009404(toxin metabolic process);GO:0048193(Golgi vesicle transport);GO:0034067(protein localization to Golgi apparatus);GO:0050873(brown fat cell differentiation);GO:0006810(transport);GO:0032456(endocytic r…	GO:0005622(intracellular);GO:0005737(cytoplasm);GO:0032588(trans-Golgi network membrane);GO:0005829(cytosol);GO:0005802(trans-Golgi network);GO:0016020(membrane);GO:0000139(Golgi membrane);GO:0070062(extracellular exosome);GO:0005794(Golgi apparatus);GO:0005730(nucleolus);GO:0005886(plasma membrane);GO:0005654(nucleoplasm);GO:0005634(nucleus);GO:0031410(cytoplasmic vesicle);GO:0030175(filopodium)…	GO:0000166(nucleotide binding);GO:0005525(GTP binding);GO:0003924(GTPase activity);GO:0008047(enzyme activator activity);GO:0046872(metal ion binding);GO:0019904(protein domain specific binding);GO:0005515(protein binding);GO:0043014(alpha-tubulin binding)
unknown_sample_HQ_transcript/9389	5.65162e-29	GO:0015031(protein transport);GO:0006810(transport);GO:0042147(retrograde transport, endosome to Golgi);GO:0006886(intracellular protein transport);GO:0016055(Wnt signaling pathway);GO:0016241(regulation of macroautophagy);GO:1990126(retrograde transport, endosome to plasma membrane)	GO:0030904(retromer complex);GO:0005768(endosome);GO:0030906(retromer, cargo-selective complex);GO:0005737(cytoplasm);GO:0005769(early endosome);GO:0010008(endosome membrane);GO:0005829(cytosol);GO:0016020(membrane);GO:0097422(tubular endosome);GO:0031982(vesicle);GO:0070062(extracellular exosome);GO:0043231(intracellular membrane-bounded organelle);GO:0005770(late endosome)	GO:0008565(protein transporter activity);GO:0005515(protein binding)
unknown_sample_HQ_transcript/9078	8.11836e-29	—	GO:0016021(integral component of membrane);GO:0016020(membrane)	—
unknown_sample_HQ_transcript/386	8.81376e-29	GO:0006468(protein phosphorylation)	—	GO:0004672(protein kinase activity);GO:0005524(ATP binding);GO:0004674(protein serine/threonine kinase activity);GO:0000166(nucleotide binding)
unknown_sample_HQ_transcript/1352	9.34573e-29	—	GO:0016021(integral component of membrane);GO:0016020(membrane)	GO:0008270(zinc ion binding);GO:0046872(metal ion binding)
unknown_sample_HQ_transcript/9200	1.00139e-28	GO:0043161(proteasome-mediated ubiquitin-dependent protein catabolic process)	GO:0016021(integral component of membrane);GO:0016020(membrane)	GO:0008270(zinc ion binding);GO:0046872(metal ion binding);GO:0061630(ubiquitin protein ligase activity)
unknown_sample_HQ_transcript/3714	1.51473e-28	GO:0016192(vesicle-mediated transport);GO:0043547(positive regulation of GTPase activity)	GO:0005737(cytoplasm);GO:0005765(lysosomal membrane);GO:0016020(membrane);GO:0005764(lysosome);GO:0043231(intracellular membrane-bounded organelle);GO:0016235(aggresome)	GO:0005085(guanyl-nucleotide exchange factor activity);GO:0005515(protein binding)
unknown_sample_HQ_transcript/4858	3.29684e-28	GO:0006810(transport);GO:0042332(gravitaxis);GO:0048072(compound eye pigmentation);GO:0006856(eye pigment precursor transport);GO:0042441(eye pigment metabolic process);GO:0042401(cellular biogenic amine biosynthetic process);GO:0007613(memory);GO:0006727(ommochrome biosynthetic process);GO:0070731(cGMP transport);GO:0008049(male courtship behavior);GO:0006855(drug transmembrane transport);GO:000…	GO:0005886(plasma membrane);GO:0016021(integral component of membrane);GO:0016020(membrane);GO:0005887(integral component of plasma membrane);GO:0031410(cytoplasmic vesicle);GO:0005634(nucleus);GO:0031966(mitochondrial membrane);GO:0005739(mitochondrion);GO:0016324(apical plasma membrane)	GO:0031409(pigment binding);GO:0005524(ATP binding);GO:0005395(eye pigment precursor transporter activity);GO:0004888(transmembrane signaling receptor activity);GO:0000166(nucleotide binding);GO:0016887(ATPase activity);GO:0042626(ATPase activity, coupled to transmembrane movement of substances);GO:0005215(transporter activity);GO:0005515(protein binding);GO:0008559(xenobiotic-transporting ATPase…
unknown_sample_HQ_transcript/22802	4.38215e-28	GO:0006457(protein folding)	GO:0016272(prefoldin complex)	GO:0051082(unfolded protein binding)
unknown_sample_HQ_transcript/5788	5.66746e-28	GO:0006099(tricarboxylic acid cycle);GO:0006101(citrate metabolic process)	—	GO:0016740(transferase activity);GO:0046912(transferase activity, transferring acyl groups, acyl groups converted into alkyl on transfer);GO:0004108(citrate (Si)-synthase activity)
unknown_sample_HQ_transcript/6948	6.1096e-28	GO:0000375(RNA splicing, via transesterification reactions);GO:0008380(RNA splicing);GO:0000389(mRNA 3'-splice site recognition);GO:0006397(mRNA processing);GO:0034605(cellular response to heat);GO:0006886(intracellular protein transport);GO:0000380(alternative mRNA splicing, via spliceosome);GO:0000398(mRNA splicing, via spliceosome);GO:0006369(termination of RNA polymerase II transcription);GO:…	GO:0005737(cytoplasm);GO:0005654(nucleoplasm);GO:0016607(nuclear speck);GO:0071013(catalytic step 2 spliceosome);GO:0016020(membrane);GO:0005681(spliceosomal complex);GO:0043231(intracellular membrane-bounded organelle);GO:0005634(nucleus);GO:0030532(small nuclear ribonucleoprotein complex)	GO:0030628(pre-mRNA 3'-splice site binding);GO:0008270(zinc ion binding);GO:0000386(second spliceosomal transesterification activity);GO:0046872(metal ion binding);GO:0005515(protein binding)
unknown_sample_HQ_transcript/24575	1.11169e-27	—	GO:0016020(membrane);GO:0005892(acetylcholine-gated channel complex);GO:0016021(integral component of membrane)	GO:0051537(2 iron, 2 sulfur cluster binding);GO:0046872(metal ion binding);GO:0051536(iron-sulfur cluster binding);GO:0009055(electron carrier activity)
unknown_sample_HQ_transcript/23017	1.7643e-27	GO:0006986(response to unfolded protein);GO:0009408(response to heat)	—	—
unknown_sample_HQ_transcript/29739	2.06799e-27	GO:0008152(metabolic process);GO:0019427(acetyl-CoA biosynthetic process from acetate)	—	GO:0003987(acetate-CoA ligase activity);GO:0003824(catalytic activity);GO:0016874(ligase activity);GO:0046872(metal ion binding);GO:0016208(AMP binding);GO:0000166(nucleotide binding)
unknown_sample_HQ_transcript/4994	2.7715e-27	GO:0009615(response to virus);GO:0009737(response to abscisic acid)	—	GO:0003723(RNA binding)
unknown_sample_HQ_transcript/16533	4.0569e-27	GO:0042026(protein refolding);GO:0006457(protein folding)	GO:0005737(cytoplasm)	GO:0005524(ATP binding);GO:0000166(nucleotide binding);GO:0051082(unfolded protein binding)
unknown_sample_HQ_transcript/7569	4.70456e-27	GO:0006506(GPI anchor biosynthetic process)	GO:0016021(integral component of membrane);GO:0016020(membrane);GO:0005789(endoplasmic reticulum membrane);GO:0005783(endoplasmic reticulum)	GO:0016746(transferase activity, transferring acyl groups);GO:0016740(transferase activity)
unknown_sample_HQ_transcript/16081	7.18216e-27	GO:0008333(endosome to lysosome transport);GO:0006810(transport);GO:0006906(vesicle fusion);GO:0016192(vesicle-mediated transport);GO:0006887(exocytosis);GO:0097352(autophagosome maturation);GO:0006897(endocytosis);GO:0009651(response to salt stress)	GO:0031902(late endosome membrane);GO:0031201(SNARE complex);GO:0016021(integral component of membrane);GO:0016020(membrane);GO:0044754(autolysosome);GO:0005773(vacuole)	GO:0019905(syntaxin binding);GO:0005484(SNAP receptor activity);GO:0000149(SNARE binding)
unknown_sample_HQ_transcript/5789	1.57967e-26	—	—	GO:0008270(zinc ion binding);GO:0046872(metal ion binding)
unknown_sample_HQ_transcript/2241	1.63992e-26	GO:0005975(carbohydrate metabolic process);GO:0007154(cell communication)	GO:0016021(integral component of membrane)	GO:0003824(catalytic activity);GO:0016901(oxidoreductase activity, acting on the CH-OH group of donors, quinone or similar compound as acceptor);GO:0048038(quinone binding)
unknown_sample_HQ_transcript/1806	2.24872e-26	GO:0048814(regulation of dendrite morphogenesis);GO:0007186(G-protein coupled receptor signaling pathway);GO:0007520(myoblast fusion);GO:0007165(signal transduction);GO:0016525(negative regulation of angiogenesis);GO:0007166(cell surface receptor signaling pathway);GO:0051965(positive regulation of synapse assembly);GO:0043547(positive regulation of GTPase activity);GO:0016322(neuron remodeling);…	GO:0005886(plasma membrane);GO:0016020(membrane);GO:0016021(integral component of membrane);GO:0043083(synaptic cleft);GO:0098794(postsynapse)	GO:0004888(transmembrane signaling receptor activity);GO:0005096(GTPase activator activity);GO:0004871(signal transducer activity);GO:0005515(protein binding);GO:0004930(G-protein coupled receptor activity)
unknown_sample_HQ_transcript/5160	2.29392e-26	GO:0048146(positive regulation of fibroblast proliferation);GO:0008284(positive regulation of cell proliferation);GO:0034097(response to cytokine);GO:0018343(protein farnesylation);GO:0022400(regulation of rhodopsin mediated signaling pathway);GO:0008285(negative regulation of cell proliferation);GO:0014070(response to organic cyclic compound);GO:0042127(regulation of cell proliferation);GO:00457…	GO:0005965(protein farnesyltransferase complex);GO:0005829(cytosol);GO:0005875(microtubule associated complex);GO:0043234(protein complex)	GO:0019840(isoprenoid binding);GO:0008144(drug binding);GO:0016740(transferase activity);GO:0008270(zinc ion binding);GO:0046872(metal ion binding);GO:0004659(prenyltransferase activity);GO:0003824(catalytic activity);GO:0004660(protein farnesyltransferase activity);GO:0004311(farnesyltranstransferase activity);GO:0005515(protein binding);GO:0042277(peptide binding);GO:0004663(Rab geranylgeranylt…
unknown_sample_HQ_transcript/17526	2.30512e-26	GO:0006810(transport);GO:0033043(regulation of organelle organization);GO:0015031(protein transport);GO:0016192(vesicle-mediated transport);GO:0006887(exocytosis);GO:0048280(vesicle fusion with Golgi apparatus);GO:0045732(positive regulation of protein catabolic process);GO:0006888(ER to Golgi vesicle-mediated transport);GO:0048208(COPII vesicle coating);GO:0006890(retrograde vesicle-mediated tra…	GO:0005793(endoplasmic reticulum-Golgi intermediate compartment);GO:0016020(membrane);GO:0005789(endoplasmic reticulum membrane);GO:0005783(endoplasmic reticulum);GO:0033116(endoplasmic reticulum-Golgi intermediate compartment membrane);GO:0000139(Golgi membrane);GO:0031201(SNARE complex);GO:0042470(melanosome);GO:0016021(integral component of membrane);GO:0005794(Golgi apparatus);GO:0012507(ER t…	GO:0019905(syntaxin binding);GO:0000149(SNARE binding);GO:0005484(SNAP receptor activity);GO:0005515(protein binding)
unknown_sample_HQ_transcript/5156	2.50081e-26	GO:0016226(iron-sulfur cluster assembly)	—	GO:0051536(iron-sulfur cluster binding);GO:0005198(structural molecule activity)
unknown_sample_HQ_transcript/17749	2.85793e-26	GO:0009652(thigmotropism)	GO:0005730(nucleolus);GO:0009524(phragmoplast);GO:0005618(cell wall);GO:0005819(spindle);GO:0005634(nucleus)	GO:0008017(microtubule binding)
unknown_sample_HQ_transcript/28410	2.88492e-26	GO:0060327(cytoplasmic actin-based contraction involved in cell motility);GO:0030036(actin cytoskeleton organization)	GO:0005737(cytoplasm);GO:0005856(cytoskeleton);GO:0015629(actin cytoskeleton)	GO:0005543(phospholipid binding);GO:0003779(actin binding);GO:0008289(lipid binding);GO:0003785(actin monomer binding);GO:0005515(protein binding)
unknown_sample_HQ_transcript/23887	3.39839e-26	GO:0007067(mitotic cell cycle);GO:0048477(oogenesis);GO:0046331(lateral inhibition);GO:0007307(eggshell chorion gene amplification);GO:0006267(pre-replicative complex assembly involved in nuclear cell cycle DNA replication);GO:0007049(cell cycle);GO:0051301(cell division);GO:0006260(DNA replication);GO:0006270(DNA replication initiation)	GO:0042555(MCM complex);GO:0005656(nuclear pre-replicative complex);GO:0005634(nucleus)	GO:0003677(DNA binding);GO:0046872(metal ion binding);GO:0043138(3'-5' DNA helicase activity);GO:0005524(ATP binding);GO:0003682(chromatin binding);GO:0003678(DNA helicase activity);GO:0004386(helicase activity);GO:0000166(nucleotide binding);GO:0016787(hydrolase activity);GO:0003688(DNA replication origin binding)
unknown_sample_HQ_transcript/18273	3.55604e-26	GO:0055085(transmembrane transport);GO:0009567(double fertilization forming a zygote and endosperm)	GO:0016021(integral component of membrane);GO:0016020(membrane)	—
unknown_sample_HQ_transcript/15084	3.65032e-26	GO:0008152(metabolic process);GO:0009058(biosynthetic process)	GO:0016021(integral component of membrane);GO:0016020(membrane)	GO:0003824(catalytic activity);GO:0030170(pyridoxal phosphate binding);GO:0016740(transferase activity);GO:0004758(serine C-palmitoyltransferase activity);GO:0016746(transferase activity, transferring acyl groups);GO:0031177(phosphopantetheine binding);GO:0004467(long-chain fatty acid-CoA ligase activity);GO:0008890(glycine C-acetyltransferase activity);GO:0016874(ligase activity)
unknown_sample_HQ_transcript/17692	3.8697e-26	GO:0006470(protein dephosphorylation)	—	GO:0003824(catalytic activity);GO:0004722(protein serine/threonine phosphatase activity);GO:0016787(hydrolase activity);GO:0004721(phosphoprotein phosphatase activity);GO:0043169(cation binding);GO:0046872(metal ion binding)
unknown_sample_HQ_transcript/27167	4.00799e-26	GO:0030091(protein repair);GO:0055114(oxidation-reduction process);GO:0006979(response to oxidative stress)	—	GO:0016671(oxidoreductase activity, acting on a sulfur group of donors, disulfide as acceptor);GO:0033743(peptide-methionine (R)-S-oxide reductase activity);GO:0016491(oxidoreductase activity)
unknown_sample_HQ_transcript/29176	5.13453e-26	—	GO:0016020(membrane);GO:0016021(integral component of membrane)	—
unknown_sample_HQ_transcript/5369	5.93563e-26	GO:0016064(immunoglobulin mediated immune response);GO:1904385(cellular response to angiotensin);GO:0032615(interleukin-12 production);GO:0032091(negative regulation of protein binding);GO:0010469(regulation of receptor activity);GO:0018105(peptidyl-serine phosphorylation);GO:2000755(positive regulation of sphingomyelin catabolic process);GO:0030168(platelet activation);GO:0090398(cellular senesc…	GO:0005737(cytoplasm);GO:0070062(extracellular exosome);GO:0005654(nucleoplasm);GO:0005886(plasma membrane);GO:0005911(cell-cell junction);GO:0048471(perinuclear region of cytoplasm);GO:0005829(cytosol);GO:0016363(nuclear matrix);GO:0016020(membrane);GO:0005783(endoplasmic reticulum);GO:0005634(nucleus)	GO:0004672(protein kinase activity);GO:0005524(ATP binding);GO:0004697(protein kinase C activity);GO:0004674(protein serine/threonine kinase activity);GO:0016301(kinase activity);GO:0016740(transferase activity);GO:0000166(nucleotide binding);GO:0004715(non-membrane spanning protein tyrosine kinase activity);GO:0004699(calcium-independent protein kinase C activity);GO:0005515(protein binding);GO:…
unknown_sample_HQ_transcript/4040	6.59624e-26	GO:0006470(protein dephosphorylation);GO:0045454(cell redox homeostasis);GO:0016311(dephosphorylation);GO:0043542(endothelial cell migration);GO:0007219(Notch signaling pathway);GO:1900746(regulation of vascular endothelial growth factor signaling pathway);GO:0043117(positive regulation of vascular permeability);GO:0035335(peptidyl-tyrosine dephosphorylation)	GO:0005737(cytoplasm);GO:0005769(early endosome);GO:0005886(plasma membrane);GO:0005768(endosome);GO:0016020(membrane);GO:0005634(nucleus);GO:0070062(extracellular exosome)	GO:0016791(phosphatase activity);GO:0008138(protein tyrosine/serine/threonine phosphatase activity);GO:0004725(protein tyrosine phosphatase activity);GO:0004727(prenylated protein tyrosine phosphatase activity);GO:0016787(hydrolase activity);GO:0004721(phosphoprotein phosphatase activity)
unknown_sample_HQ_transcript/23100	6.9869e-26	GO:0009116(nucleoside metabolic process);GO:0007420(brain development);GO:0032263(GMP salvage);GO:0032869(cellular response to insulin stimulus);GO:0043103(hypoxanthine salvage);GO:0032264(IMP salvage);GO:0007283(spermatogenesis);GO:0046040(IMP metabolic process);GO:0006168(adenine salvage);GO:0046100(hypoxanthine metabolic process);GO:0001975(response to amphetamine);GO:0006164(purine nucleotide…	GO:0005737(cytoplasm);GO:0005829(cytosol);GO:0070062(extracellular exosome)	GO:0000287(magnesium ion binding);GO:0016740(transferase activity);GO:0004422(hypoxanthine phosphoribosyltransferase activity);GO:0052657(guanine phosphoribosyltransferase activity);GO:0000166(nucleotide binding);GO:0016757(transferase activity, transferring glycosyl groups);GO:0046872(metal ion binding);GO:0042802(identical protein binding);GO:0042803(protein homodimerization activity);GO:000551…
unknown_sample_HQ_transcript/280	8.98223e-26	GO:0006355(regulation of transcription, DNA-templated)	—	GO:0003700(transcription factor activity, sequence-specific DNA binding)
unknown_sample_HQ_transcript/5983	9.13746e-26	GO:0008152(metabolic process)	—	GO:0003824(catalytic activity)
unknown_sample_HQ_transcript/3220	1.1063e-25	GO:0006810(transport)	GO:0016020(membrane);GO:0016021(integral component of membrane)	—
unknown_sample_HQ_transcript/24404	1.52055e-25	—	—	GO:0016787(hydrolase activity)
unknown_sample_HQ_transcript/22693	1.97492e-25	GO:0055085(transmembrane transport);GO:0009567(double fertilization forming a zygote and endosperm)	GO:0016021(integral component of membrane);GO:0016020(membrane)	—
unknown_sample_HQ_transcript/12991	3.76715e-25	—	GO:0016021(integral component of membrane);GO:0016020(membrane)	—
unknown_sample_HQ_transcript/9676	4.6759e-25	GO:0008643(carbohydrate transport);GO:0006814(sodium ion transport)	GO:0016020(membrane);GO:0016021(integral component of membrane)	GO:0005215(transporter activity)
unknown_sample_HQ_transcript/526	5.3839e-25	GO:0006511(ubiquitin-dependent protein catabolic process);GO:0072576(liver morphogenesis);GO:0048208(COPII vesicle coating);GO:0044346(fibroblast apoptotic process);GO:0016055(Wnt signaling pathway);GO:0000278(mitotic cell cycle);GO:0000122(negative regulation of transcription from RNA polymerase II promoter);GO:0040016(embryonic cleavage);GO:0006810(transport);GO:0000902(cell morphogenesis);GO:0…	GO:0005737(cytoplasm);GO:0070062(extracellular exosome);GO:0005654(nucleoplasm);GO:0031461(cullin-RING ubiquitin ligase complex);GO:0005829(cytosol);GO:0031463(Cul3-RING ubiquitin ligase complex);GO:0016020(membrane);GO:0005827(polar microtubule);GO:0005634(nucleus);GO:0005794(Golgi apparatus);GO:0000139(Golgi membrane);GO:0035324(female germline ring canal)	GO:0031625(ubiquitin protein ligase binding);GO:0031208(POZ domain binding);GO:0030332(cyclin binding);GO:0061630(ubiquitin protein ligase activity);GO:0046982(protein heterodimerization activity);GO:0042803(protein homodimerization activity);GO:0004842(ubiquitin-protein transferase activity);GO:0005515(protein binding)
unknown_sample_HQ_transcript/16017	7.99419e-25	GO:0008152(metabolic process)	—	GO:0003824(catalytic activity)
unknown_sample_HQ_transcript/3739	9.25617e-25	GO:0055114(oxidation-reduction process)	GO:0016020(membrane);GO:0016021(integral component of membrane);GO:0005886(plasma membrane)	GO:0008750(NAD(P)+ transhydrogenase (AB-specific) activity);GO:0050661(NADP binding);GO:0003957(NAD(P)+ transhydrogenase (B-specific) activity);GO:0016491(oxidoreductase activity)
unknown_sample_HQ_transcript/25670	1.03058e-24	—	—	GO:0005509(calcium ion binding)
unknown_sample_HQ_transcript/15020	1.10548e-24	GO:0006351(transcription, DNA-templated)	GO:0005634(nucleus)	—
unknown_sample_HQ_transcript/24520	1.14083e-24	GO:0030148(sphingolipid biosynthetic process);GO:0046513(ceramide biosynthetic process);GO:0006665(sphingolipid metabolic process);GO:0006629(lipid metabolic process);GO:0046889(positive regulation of lipid biosynthetic process);GO:0050995(negative regulation of lipid catabolic process);GO:0032933(SREBP signaling pathway);GO:0006641(triglyceride metabolic process)	GO:0016020(membrane);GO:0005783(endoplasmic reticulum);GO:0016021(integral component of membrane);GO:0031965(nuclear membrane);GO:0005789(endoplasmic reticulum membrane);GO:0005634(nucleus);GO:0005886(plasma membrane);GO:0005637(nuclear inner membrane)	GO:0016740(transferase activity);GO:0016746(transferase activity, transferring acyl groups);GO:0050291(sphingosine N-acyltransferase activity);GO:0003677(DNA binding)
unknown_sample_HQ_transcript/2994	1.23785e-24	GO:0006520(cellular amino acid metabolic process)	—	GO:0030170(pyridoxal phosphate binding);GO:0004795(threonine synthase activity);GO:0016829(lyase activity)
unknown_sample_HQ_transcript/17445	1.27387e-24	GO:0006098(pentose-phosphate shunt);GO:0055114(oxidation-reduction process)	—	GO:0004616(phosphogluconate dehydrogenase (decarboxylating) activity);GO:0016491(oxidoreductase activity)
unknown_sample_HQ_transcript/2041	1.55085e-24	GO:0006397(mRNA processing)	GO:0005634(nucleus);GO:0016020(membrane)	GO:0003676(nucleic acid binding);GO:0003723(RNA binding);GO:0000166(nucleotide binding);GO:0005515(protein binding)
unknown_sample_HQ_transcript/19384	1.59244e-24	GO:0009691(cytokinin biosynthetic process)	GO:0016020(membrane);GO:0016021(integral component of membrane)	GO:0008923(lysine decarboxylase activity);GO:0016829(lyase activity);GO:0016799(hydrolase activity, hydrolyzing N-glycosyl compounds);GO:0016787(hydrolase activity)
unknown_sample_HQ_transcript/15027	2.0404e-24	—	GO:0016020(membrane);GO:0016021(integral component of membrane)	—
unknown_sample_HQ_transcript/17610	3.42086e-24	GO:0055085(transmembrane transport);GO:0009567(double fertilization forming a zygote and endosperm)	GO:0016020(membrane);GO:0016021(integral component of membrane)	GO:0005215(transporter activity)
unknown_sample_HQ_transcript/19376	3.85676e-24	—	—	GO:0046872(metal ion binding)
unknown_sample_HQ_transcript/19085	4.21375e-24	GO:0015074(DNA integration)	—	GO:0003676(nucleic acid binding);GO:0008270(zinc ion binding);GO:0046872(metal ion binding)
unknown_sample_HQ_transcript/1305	5.43134e-24	GO:0015074(DNA integration)	—	GO:0003676(nucleic acid binding);GO:0008270(zinc ion binding)
unknown_sample_HQ_transcript/3296	5.94832e-24	GO:0006470(protein dephosphorylation)	—	GO:0003824(catalytic activity);GO:0004722(protein serine/threonine phosphatase activity);GO:0016787(hydrolase activity);GO:0004721(phosphoprotein phosphatase activity);GO:0043169(cation binding);GO:0046872(metal ion binding)
unknown_sample_HQ_transcript/3252	9.9626e-24	GO:0019985(translesion synthesis);GO:0006260(DNA replication);GO:0006281(DNA repair);GO:0006974(cellular response to DNA damage stimulus);GO:0006261(DNA-dependent DNA replication);GO:0042276(error-prone translesion synthesis);GO:0090305(nucleic acid phosphodiester bond hydrolysis)	GO:0016035(zeta DNA polymerase complex);GO:0005654(nucleoplasm);GO:0005730(nucleolus);GO:0005634(nucleus)	GO:0003677(DNA binding);GO:0016740(transferase activity);GO:0003887(DNA-directed DNA polymerase activity);GO:0008408(3'-5' exonuclease activity);GO:0000166(nucleotide binding);GO:0003676(nucleic acid binding);GO:0016779(nucleotidyltransferase activity);GO:0051536(iron-sulfur cluster binding);GO:0005515(protein binding);GO:0051539(4 iron, 4 sulfur cluster binding);GO:0046872(metal ion binding)
unknown_sample_HQ_transcript/252	1.16212e-23	GO:0016310(phosphorylation);GO:0006468(protein phosphorylation);GO:0010830(regulation of myotube differentiation);GO:0002028(regulation of sodium ion transport);GO:0032792(negative regulation of CREB transcription factor activity);GO:0046777(protein autophosphorylation);GO:0010868(negative regulation of triglyceride biosynthetic process);GO:0045721(negative regulation of gluconeogenesis);GO:00301…	GO:0005737(cytoplasm);GO:0005634(nucleus);GO:0005829(cytosol);GO:0016607(nuclear speck)	GO:0004672(protein kinase activity);GO:0005524(ATP binding);GO:0004674(protein serine/threonine kinase activity);GO:0005509(calcium ion binding);GO:0004683(calmodulin-dependent protein kinase activity);GO:0016301(kinase activity);GO:0016740(transferase activity);GO:0000166(nucleotide binding);GO:0000287(magnesium ion binding);GO:0019901(protein kinase binding);GO:0071889(14-3-3 protein binding);G…
unknown_sample_HQ_transcript/12677	1.19028e-23	GO:0044237(cellular metabolic process);GO:0031297(replication fork processing);GO:0000079(regulation of cyclin-dependent protein serine/threonine kinase activity);GO:0000733(DNA strand renaturation);GO:0072711(cellular response to hydroxyurea);GO:0006974(cellular response to DNA damage stimulus);GO:0045910(negative regulation of DNA recombination);GO:0006310(DNA recombination);GO:0051098(regulati…	GO:0005737(cytoplasm);GO:0005730(nucleolus);GO:0016363(nuclear matrix);GO:0000781(chromosome, telomeric region);GO:0045120(pronucleus);GO:0000800(lateral element);GO:0000228(nuclear chromosome);GO:0016605(PML body);GO:0005654(nucleoplasm);GO:0005622(intracellular);GO:0001673(male germ cell nucleus);GO:0005634(nucleus);GO:0005657(replication fork)	GO:0004003(ATP-dependent DNA helicase activity);GO:0003677(DNA binding);GO:0009378(four-way junction helicase activity);GO:0016818(hydrolase activity, acting on acid anhydrides, in phosphorus-containing anhydrides);GO:0008026(ATP-dependent helicase activity);GO:0000405(bubble DNA binding);GO:0051880(G-quadruplex DNA binding);GO:0003676(nucleic acid binding);GO:0043140(ATP-dependent 3'-5' DNA heli…
unknown_sample_HQ_transcript/20478	1.54984e-23	GO:0016310(phosphorylation);GO:0001822(kidney development);GO:0006974(cellular response to DNA damage stimulus);GO:0007067(mitotic cell cycle);GO:2000001(regulation of DNA damage checkpoint);GO:0006468(protein phosphorylation);GO:0035264(multicellular organism growth);GO:0007049(cell cycle);GO:0051301(cell division);GO:0007283(spermatogenesis);GO:0010212(response to ionizing radiation);GO:0030030…	GO:0005737(cytoplasm);GO:0005813(centrosome);GO:0005856(cytoskeleton);GO:0000242(pericentriolar material);GO:0005815(microtubule organizing center);GO:0005634(nucleus)	GO:0004672(protein kinase activity);GO:0004674(protein serine/threonine kinase activity);GO:0016301(kinase activity);GO:0016740(transferase activity);GO:0004713(protein tyrosine kinase activity);GO:0046872(metal ion binding);GO:0005524(ATP binding);GO:0004702(signal transducer, downstream of receptor, with serine/threonine kinase activity);GO:0000166(nucleotide binding)
unknown_sample_HQ_transcript/12609	1.82764e-23	GO:0005975(carbohydrate metabolic process);GO:0071704(organic substance metabolic process);GO:0006006(glucose metabolic process);GO:0016310(phosphorylation)	GO:0005829(cytosol)	GO:0000287(magnesium ion binding);GO:0004615(phosphomannomutase activity);GO:0016868(intramolecular transferase activity, phosphotransferases);GO:0016853(isomerase activity);GO:0004614(phosphoglucomutase activity);GO:0046872(metal ion binding);GO:0047933(glucose-1,6-bisphosphate synthase activity)
unknown_sample_HQ_transcript/17855	1.87181e-23	GO:0035556(intracellular signal transduction);GO:0045454(cell redox homeostasis);GO:0055114(oxidation-reduction process)	—	GO:0047134(protein-disulfide reductase activity);GO:0016853(isomerase activity)
unknown_sample_HQ_transcript/13414	1.9011e-23	GO:0019432(triglyceride biosynthetic process);GO:0006094(gluconeogenesis);GO:0006116(NADH oxidation);GO:0006072(glycerol-3-phosphate metabolic process);GO:0005975(carbohydrate metabolic process);GO:0006127(glycerophosphate shuttle);GO:0045821(positive regulation of glycolytic process);GO:0046168(glycerol-3-phosphate catabolic process);GO:0046486(glycerolipid metabolic process);GO:0006654(phosphat…	GO:0005737(cytoplasm);GO:0070062(extracellular exosome);GO:0005739(mitochondrion);GO:0009331(glycerol-3-phosphate dehydrogenase complex);GO:0005829(cytosol)	GO:0016491(oxidoreductase activity);GO:0042803(protein homodimerization activity);GO:0004368(glycerol-3-phosphate dehydrogenase activity);GO:0016616(oxidoreductase activity, acting on the CH-OH group of donors, NAD or NADP as acceptor);GO:0051287(NAD binding);GO:0004367(glycerol-3-phosphate dehydrogenase [NAD+] activity)
unknown_sample_HQ_transcript/10774	2.01818e-23	GO:0006260(DNA replication);GO:0007275(multicellular organism development);GO:0012501(programmed cell death);GO:0009186(deoxyribonucleoside diphosphate metabolic process);GO:0051726(regulation of cell cycle);GO:0055114(oxidation-reduction process)	GO:0005829(cytosol)	GO:0016491(oxidoreductase activity);GO:0004748(ribonucleoside-diphosphate reductase activity, thioredoxin disulfide as acceptor)
unknown_sample_HQ_transcript/22181	2.06192e-23	GO:0009116(nucleoside metabolic process);GO:0007420(brain development);GO:0032263(GMP salvage);GO:0032869(cellular response to insulin stimulus);GO:0043103(hypoxanthine salvage);GO:0032264(IMP salvage);GO:0007283(spermatogenesis);GO:0046040(IMP metabolic process);GO:0006168(adenine salvage);GO:0046100(hypoxanthine metabolic process);GO:0001975(response to amphetamine);GO:0006164(purine nucleotide…	GO:0005737(cytoplasm);GO:0005829(cytosol);GO:0070062(extracellular exosome)	GO:0000287(magnesium ion binding);GO:0016740(transferase activity);GO:0004422(hypoxanthine phosphoribosyltransferase activity);GO:0052657(guanine phosphoribosyltransferase activity);GO:0000166(nucleotide binding);GO:0016757(transferase activity, transferring glycosyl groups);GO:0046872(metal ion binding);GO:0042802(identical protein binding);GO:0042803(protein homodimerization activity);GO:000551…
unknown_sample_HQ_transcript/15641	2.1069e-23	GO:0055085(transmembrane transport);GO:0009567(double fertilization forming a zygote and endosperm)	GO:0016021(integral component of membrane);GO:0016020(membrane)	—
unknown_sample_HQ_transcript/6155	2.97787e-23	GO:0006436(tryptophanyl-tRNA aminoacylation);GO:0006418(tRNA aminoacylation for protein translation);GO:0001525(angiogenesis);GO:0008285(negative regulation of cell proliferation);GO:0045765(regulation of angiogenesis);GO:0006412(translation);GO:0022008(neurogenesis);GO:0048813(dendrite morphogenesis)	GO:0005737(cytoplasm);GO:0005829(cytosol);GO:0070062(extracellular exosome);GO:0005634(nucleus)	GO:0004812(aminoacyl-tRNA ligase activity);GO:0005524(ATP binding);GO:0004830(tryptophan-tRNA ligase activity);GO:0000166(nucleotide binding);GO:0016874(ligase activity);GO:0005515(protein binding)
unknown_sample_HQ_transcript/16846	3.07974e-23	—	GO:0016021(integral component of membrane);GO:0016020(membrane)	GO:0008270(zinc ion binding);GO:0046872(metal ion binding)
unknown_sample_HQ_transcript/5886	3.11555e-23	GO:0006754(ATP biosynthetic process);GO:0006810(transport);GO:0015992(proton transport);GO:0006811(ion transport)	GO:0016020(membrane);GO:0016021(integral component of membrane)	GO:0046872(metal ion binding);GO:0008553(hydrogen-exporting ATPase activity, phosphorylative mechanism);GO:0005524(ATP binding);GO:0000166(nucleotide binding);GO:0016787(hydrolase activity);GO:0016887(ATPase activity)
unknown_sample_HQ_transcript/12058	3.31448e-23	GO:0045861(negative regulation of proteolysis);GO:0006508(proteolysis)	GO:0005615(extracellular space);GO:0005575(cellular_component)	GO:0008233(peptidase activity);GO:0004867(serine-type endopeptidase inhibitor activity)
unknown_sample_HQ_transcript/27708	3.80807e-23	—	GO:0016020(membrane);GO:0016021(integral component of membrane)	—
unknown_sample_HQ_transcript/17797	3.94314e-23	GO:0016310(phosphorylation);GO:0006468(protein phosphorylation)	GO:0005737(cytoplasm);GO:0005886(plasma membrane);GO:0005634(nucleus)	GO:0004672(protein kinase activity);GO:0004674(protein serine/threonine kinase activity);GO:0005509(calcium ion binding);GO:0016301(kinase activity);GO:0016740(transferase activity);GO:0005524(ATP binding);GO:0004683(calmodulin-dependent protein kinase activity);GO:0000166(nucleotide binding)
unknown_sample_HQ_transcript/4178	4.90596e-23	GO:0019886(antigen processing and presentation of exogenous peptide antigen via MHC class II);GO:0000086(G2/M transition of mitotic cell cycle);GO:0016192(vesicle-mediated transport);GO:0007283(spermatogenesis);GO:0008090(retrograde axonal transport);GO:0008089(anterograde axonal transport);GO:0007010(cytoskeleton organization);GO:0007067(mitotic cell cycle);GO:0019896(axonal transport of mitocho…	GO:0005869(dynactin complex);GO:0005737(cytoplasm);GO:0005829(cytosol);GO:0016020(membrane);GO:0005813(centrosome);GO:0070062(extracellular exosome);GO:0005856(cytoskeleton);GO:1990752(microtubule end);GO:0005815(microtubule organizing center);GO:0015630(microtubule cytoskeleton);GO:0043209(myelin sheath);GO:0005875(microtubule associated complex);GO:0002177(manchette);GO:0005814(centriole);GO:00…	GO:0005524(ATP binding);GO:0000166(nucleotide binding);GO:0005515(protein binding);GO:0003674(molecular_function);GO:0005200(structural constituent of cytoskeleton)
unknown_sample_HQ_transcript/12899	5.23393e-23	GO:0006284(base-excision repair);GO:0006281(DNA repair)	—	GO:0003824(catalytic activity)
unknown_sample_HQ_transcript/17557	5.59056e-23	GO:0016226(iron-sulfur cluster assembly)	—	GO:0005506(iron ion binding);GO:0051536(iron-sulfur cluster binding)
unknown_sample_HQ_transcript/16525	6.5671e-23	GO:0006810(transport);GO:0006890(retrograde vesicle-mediated transport, Golgi to ER);GO:0006906(vesicle fusion);GO:0016192(vesicle-mediated transport);GO:0006887(exocytosis);GO:0006888(ER to Golgi vesicle-mediated transport);GO:0015031(protein transport);GO:0006904(vesicle docking involved in exocytosis);GO:0042147(retrograde transport, endosome to Golgi);GO:0006903(vesicle targeting);GO:0098609(…	GO:0016020(membrane);GO:0030133(transport vesicle);GO:0031201(SNARE complex);GO:0005768(endosome);GO:0016021(integral component of membrane);GO:0005794(Golgi apparatus);GO:0005737(cytoplasm);GO:0070062(extracellular exosome);GO:0005739(mitochondrion);GO:0005829(cytosol);GO:0097440(apical dendrite);GO:0043025(neuronal cell body);GO:0097441(basilar dendrite);GO:0005887(integral component of plasma …	GO:0016740(transferase activity);GO:0016746(transferase activity, transferring acyl groups);GO:0000149(SNARE binding);GO:0019706(protein-cysteine S-palmitoyltransferase activity);GO:0005484(SNAP receptor activity);GO:0005515(protein binding);GO:0098641(cadherin binding involved in cell-cell adhesion)
unknown_sample_HQ_transcript/12418	7.03343e-23	GO:0016310(phosphorylation);GO:0006468(protein phosphorylation);GO:0008360(regulation of cell shape);GO:0016601(Rac protein signal transduction);GO:0010906(regulation of glucose metabolic process);GO:0045887(positive regulation of synaptic growth at neuromuscular junction);GO:0050803(regulation of synapse structure or activity);GO:0007155(cell adhesion);GO:0007395(dorsal closure, spreading of lea…	GO:0005737(cytoplasm);GO:0031252(cell leading edge);GO:0016328(lateral plasma membrane);GO:0097482(muscle cell postsynaptic density);GO:0005856(cytoskeleton);GO:0005925(focal adhesion);GO:0005884(actin filament)	GO:0004672(protein kinase activity);GO:0005509(calcium ion binding);GO:0016301(kinase activity);GO:0016740(transferase activity);GO:0005524(ATP binding);GO:0004683(calmodulin-dependent protein kinase activity);GO:0000166(nucleotide binding);GO:0017124(SH3 domain binding);GO:0004697(protein kinase C activity);GO:0004674(protein serine/threonine kinase activity);GO:0017048(Rho GTPase binding);GO:00…
unknown_sample_HQ_transcript/12895	7.06763e-23	GO:0042026(protein refolding);GO:0006457(protein folding)	GO:0005737(cytoplasm)	GO:0005524(ATP binding);GO:0000166(nucleotide binding);GO:0051082(unfolded protein binding)
unknown_sample_HQ_transcript/16661	7.20094e-23	—	—	GO:0046872(metal ion binding)
unknown_sample_HQ_transcript/26349	8.86399e-23	GO:0006914(autophagy);GO:1900102(negative regulation of endoplasmic reticulum unfolded protein response);GO:0060548(negative regulation of cell death);GO:0009267(cellular response to starvation);GO:0006986(response to unfolded protein);GO:0006915(apoptotic process);GO:0010507(negative regulation of autophagy);GO:0043066(negative regulation of apoptotic process);GO:0035071(salivary gland cell auto…	GO:0016020(membrane);GO:0016021(integral component of membrane);GO:0005789(endoplasmic reticulum membrane);GO:0005783(endoplasmic reticulum);GO:0043234(protein complex)	GO:0060698(endoribonuclease inhibitor activity);GO:0003674(molecular_function)
unknown_sample_HQ_transcript/13228	9.1354e-23	GO:0006508(proteolysis)	GO:0016021(integral component of membrane);GO:0016020(membrane)	GO:0008233(peptidase activity);GO:0016787(hydrolase activity);GO:0004252(serine-type endopeptidase activity)
unknown_sample_HQ_transcript/27195	1.05142e-22	GO:0046080(dUTP metabolic process);GO:0006220(pyrimidine nucleotide metabolic process);GO:0009117(nucleotide metabolic process)	—	GO:0016787(hydrolase activity);GO:0046872(metal ion binding);GO:0004170(dUTP diphosphatase activity);GO:0000287(magnesium ion binding)
unknown_sample_HQ_transcript/22563	1.1922e-22	—	GO:0005634(nucleus)	—
unknown_sample_HQ_transcript/10362	1.49735e-22	GO:0000226(microtubule cytoskeleton organization);GO:0006289(nucleotide-excision repair);GO:0006351(transcription, DNA-templated);GO:0006355(regulation of transcription, DNA-templated);GO:0006511(ubiquitin-dependent protein catabolic process);GO:0006515(misfolded or incompletely synthesized protein catabolic process);GO:0007268(chemical synaptic transmission);GO:0007399(nervous system development…	GO:0005634(nucleus);GO:0005654(nucleoplasm);GO:0005737(cytoplasm);GO:0005759(mitochondrial matrix);GO:0005789(endoplasmic reticulum membrane);GO:0005829(cytosol);GO:0016363(nuclear matrix);GO:0031966(mitochondrial membrane);GO:0042405(nuclear inclusion body);GO:0005622(intracellular)	GO:0036459(thiol-dependent ubiquitinyl hydrolase activity);GO:0008242(omega peptidase activity);GO:0016787(hydrolase activity);GO:0001012(RNA polymerase II regulatory region DNA binding);GO:0004407(histone deacetylase activity);GO:0004843(thiol-dependent ubiquitin-specific protease activity);GO:0005515(protein binding);GO:0031625(ubiquitin protein ligase binding);GO:0042802(identical protein bind…
unknown_sample_HQ_transcript/13311	1.50049e-22	—	—	GO:0050662(coenzyme binding);GO:0003824(catalytic activity)
unknown_sample_HQ_transcript/19292	1.68912e-22	GO:0016070(RNA metabolic process);GO:0016075(rRNA catabolic process);GO:0006364(rRNA processing);GO:0006402(mRNA catabolic process);GO:0010587(miRNA catabolic process)	GO:0005737(cytoplasm);GO:0000177(cytoplasmic exosome (RNase complex));GO:0000176(nuclear exosome (RNase complex));GO:0000932(P-body)	GO:0004540(ribonuclease activity);GO:0004518(nuclease activity);GO:0003676(nucleic acid binding);GO:0004527(exonuclease activity);GO:0003723(RNA binding);GO:0008859(exoribonuclease II activity);GO:0016787(hydrolase activity);GO:0000175(3'-5'-exoribonuclease activity)
unknown_sample_HQ_transcript/3740	1.93333e-22	GO:0010118(stomatal movement);GO:0006777(Mo-molybdopterin cofactor biosynthetic process);GO:0018315(molybdenum incorporation into molybdenum-molybdopterin complex);GO:0009734(auxin-activated signaling pathway);GO:0009688(abscisic acid biosynthetic process);GO:0006970(response to osmotic stress);GO:0042742(defense response to bacterium);GO:0009409(response to cold);GO:0009408(response to heat);GO:…	GO:0005622(intracellular);GO:0005575(cellular_component);GO:0005829(cytosol)	GO:0008265(Mo-molybdopterin cofactor sulfurase activity);GO:0016740(transferase activity);GO:0003824(catalytic activity);GO:0030170(pyridoxal phosphate binding);GO:0016829(lyase activity);GO:0030151(molybdenum ion binding);GO:0009000(selenocysteine lyase activity);GO:0005515(protein binding)
unknown_sample_HQ_transcript/27639	1.99259e-22	GO:0016226(iron-sulfur cluster assembly);GO:0055114(oxidation-reduction process)	GO:0005739(mitochondrion)	GO:0008199(ferric iron binding);GO:0004322(ferroxidase activity)
unknown_sample_HQ_transcript/7078	2.63059e-22	—	—	GO:0003723(RNA binding)
unknown_sample_HQ_transcript/6022	2.9441e-22	GO:0005975(carbohydrate metabolic process);GO:0006508(proteolysis)	—	GO:0008233(peptidase activity);GO:0030246(carbohydrate binding);GO:0008236(serine-type peptidase activity);GO:0016787(hydrolase activity);GO:0030248(cellulose binding);GO:0004252(serine-type endopeptidase activity)
unknown_sample_HQ_transcript/15945	3.96259e-22	GO:0055114(oxidation-reduction process);GO:0042853(L-alanine catabolic process)	—	GO:0016491(oxidoreductase activity);GO:0000286(alanine dehydrogenase activity)
unknown_sample_HQ_transcript/22902	4.34599e-22	GO:0006413(translational initiation);GO:0006412(translation);GO:0048515(spermatid differentiation);GO:0048137(spermatocyte division);GO:0010032(meiotic chromosome condensation);GO:0007283(spermatogenesis);GO:0007112(male meiosis cytokinesis);GO:0045727(positive regulation of translation);GO:0007060(male meiosis chromosome segregation);GO:0017148(negative regulation of translation);GO:0048102(auto…	GO:0005737(cytoplasm);GO:0016281(eukaryotic translation initiation factor 4F complex);GO:0005829(cytosol);GO:0005845(mRNA cap binding complex);GO:0005875(microtubule associated complex);GO:0000932(P-body);GO:0031594(neuromuscular junction);GO:0097482(muscle cell postsynaptic density)	GO:0003723(RNA binding);GO:0000339(RNA cap binding);GO:0003743(translation initiation factor activity);GO:0000340(RNA 7-methylguanosine cap binding);GO:0005515(protein binding);GO:0031370(eukaryotic initiation factor 4G binding);GO:0031369(translation initiation factor binding);GO:0030371(translation repressor activity)
unknown_sample_HQ_transcript/6129	7.21152e-22	—	GO:0016020(membrane);GO:0016021(integral component of membrane)	—
unknown_sample_HQ_transcript/8444	1.18357e-21	—	—	GO:0008239(dipeptidyl-peptidase activity);GO:0016787(hydrolase activity)
unknown_sample_HQ_transcript/5427	1.19515e-21	GO:0018345(protein palmitoylation)	GO:0016020(membrane);GO:0016021(integral component of membrane);GO:0005886(plasma membrane)	GO:0016740(transferase activity);GO:0016746(transferase activity, transferring acyl groups);GO:0008270(zinc ion binding);GO:0046872(metal ion binding);GO:0019706(protein-cysteine S-palmitoyltransferase activity);GO:0016409(palmitoyltransferase activity)
unknown_sample_HQ_transcript/30753	1.20023e-21	GO:0000184(nuclear-transcribed mRNA catabolic process, nonsense-mediated decay);GO:0000463(maturation of LSU-rRNA from tricistronic rRNA transcript (SSU-rRNA, 5.8S rRNA, LSU-rRNA));GO:0006364(rRNA processing);GO:0006412(translation);GO:0006413(translational initiation);GO:0006614(SRP-dependent cotranslational protein targeting to membrane);GO:0019083(viral transcription)	GO:0005730(nucleolus);GO:0005737(cytoplasm);GO:0005829(cytosol);GO:0016020(membrane);GO:0022625(cytosolic large ribosomal subunit);GO:0005622(intracellular);GO:0005840(ribosome);GO:0030529(intracellular ribonucleoprotein complex)	GO:0003729(mRNA binding);GO:0003735(structural constituent of ribosome);GO:0044822(RNA binding)
unknown_sample_HQ_transcript/7782	1.58281e-21	GO:0030163(protein catabolic process);GO:0051301(cell division);GO:0006508(proteolysis)	GO:0005886(plasma membrane);GO:0016020(membrane);GO:0016021(integral component of membrane)	GO:0008233(peptidase activity);GO:0008270(zinc ion binding);GO:0046872(metal ion binding);GO:0005524(ATP binding);GO:0004222(metalloendopeptidase activity);GO:0008237(metallopeptidase activity);GO:0000166(nucleotide binding);GO:0016787(hydrolase activity);GO:0016887(ATPase activity)
unknown_sample_HQ_transcript/7077	1.83205e-21	GO:0016567(protein ubiquitination);GO:0006950(response to stress);GO:0007023(post-chaperonin tubulin folding pathway);GO:0007021(tubulin complex assembly);GO:0008610(lipid biosynthetic process);GO:0045665(negative regulation of neuron differentiation);GO:0000209(protein polyubiquitination);GO:0034613(cellular protein localization);GO:0006974(cellular response to DNA damage stimulus);GO:0000245(sp…	GO:0005737(cytoplasm);GO:0016607(nuclear speck);GO:0035861(site of double-strand break);GO:0016020(membrane);GO:0000974(Prp19 complex);GO:0005654(nucleoplasm);GO:0005662(DNA replication factor A complex);GO:0071013(catalytic step 2 spliceosome);GO:0005856(cytoskeleton);GO:0005681(spliceosomal complex);GO:0005811(lipid droplet);GO:0005634(nucleus);GO:0005819(spindle);GO:0071006(U2-type catalytic s…	GO:0004842(ubiquitin-protein transferase activity);GO:0048487(beta-tubulin binding);GO:0061630(ubiquitin protein ligase activity);GO:0034450(ubiquitin-ubiquitin ligase activity);GO:0042802(identical protein binding);GO:0016874(ligase activity);GO:0005515(protein binding)
unknown_sample_HQ_transcript/30099	1.92188e-21	GO:0008152(metabolic process);GO:0019427(acetyl-CoA biosynthetic process from acetate)	GO:0016021(integral component of membrane);GO:0016020(membrane)	GO:0016208(AMP binding);GO:0003824(catalytic activity);GO:0005524(ATP binding);GO:0003987(acetate-CoA ligase activity);GO:0000166(nucleotide binding);GO:0016874(ligase activity);GO:0046872(metal ion binding)
unknown_sample_HQ_transcript/1216	1.92661e-21	GO:0006260(DNA replication);GO:0006270(DNA replication initiation);GO:0000082(G1/S transition of mitotic cell cycle);GO:0006268(DNA unwinding involved in DNA replication)	GO:0042555(MCM complex);GO:0005634(nucleus);GO:0005829(cytosol);GO:0000347(THO complex);GO:0000784(nuclear chromosome, telomeric region);GO:0005654(nucleoplasm);GO:0016020(membrane)	GO:0003677(DNA binding);GO:0005524(ATP binding);GO:0003678(DNA helicase activity);GO:0004386(helicase activity);GO:0000166(nucleotide binding);GO:0016787(hydrolase activity);GO:0003697(single-stranded DNA binding);GO:0004003(ATP-dependent DNA helicase activity);GO:0005515(protein binding)
unknown_sample_HQ_transcript/12076	1.98872e-21	GO:0000398(mRNA splicing, via spliceosome);GO:0000375(RNA splicing, via transesterification reactions);GO:0006397(mRNA processing);GO:0090502(RNA phosphodiester bond hydrolysis, endonucleolytic)	GO:0005634(nucleus)	GO:0008419(RNA lariat debranching enzyme activity);GO:0046872(metal ion binding);GO:0044822(RNA binding);GO:0016788(hydrolase activity, acting on ester bonds);GO:0016787(hydrolase activity)
unknown_sample_HQ_transcript/22225	2.14007e-21	GO:0045454(cell redox homeostasis);GO:0002026(regulation of the force of heart contraction);GO:0010614(negative regulation of cardiac muscle hypertrophy);GO:0055114(oxidation-reduction process);GO:0072593(reactive oxygen species metabolic process);GO:0009926(auxin polar transport);GO:0009408(response to heat)	GO:0005634(nucleus);GO:0005938(cell cortex);GO:0030018(Z disc);GO:0030425(dendrite);GO:0070062(extracellular exosome);GO:0005737(cytoplasm);GO:0005829(cytosol)	GO:0015035(protein disulfide oxidoreductase activity);GO:0009055(electron carrier activity);GO:0005080(protein kinase C binding);GO:0005515(protein binding);GO:0044822(RNA binding);GO:0046872(metal ion binding);GO:0051536(iron-sulfur cluster binding)
unknown_sample_HQ_transcript/6779	3.59757e-21	—	GO:0016021(integral component of membrane);GO:0016020(membrane)	—
unknown_sample_HQ_transcript/26131	3.61067e-21	GO:0032259(methylation)	GO:0016020(membrane);GO:0016021(integral component of membrane)	GO:0016740(transferase activity);GO:0016746(transferase activity, transferring acyl groups);GO:0008168(methyltransferase activity);GO:0003824(catalytic activity);GO:0004402(histone acetyltransferase activity);GO:0051536(iron-sulfur cluster binding)
unknown_sample_HQ_transcript/24694	5.00425e-21	GO:0006014(D-ribose metabolic process);GO:0016310(phosphorylation)	—	GO:0016301(kinase activity);GO:0016740(transferase activity);GO:0004747(ribokinase activity);GO:0016773(phosphotransferase activity, alcohol group as acceptor)
unknown_sample_HQ_transcript/6569	5.22221e-21	—	GO:0016021(integral component of membrane);GO:0016020(membrane)	—
unknown_sample_HQ_transcript/25881	5.85366e-21	GO:0006412(translation);GO:0006364(rRNA processing);GO:0006614(SRP-dependent cotranslational protein targeting to membrane);GO:0000184(nuclear-transcribed mRNA catabolic process, nonsense-mediated decay);GO:0006413(translational initiation);GO:0019083(viral transcription);GO:0030154(cell differentiation);GO:0043066(negative regulation of apoptotic process)	GO:0005737(cytoplasm);GO:0005840(ribosome);GO:0005622(intracellular);GO:0030529(intracellular ribonucleoprotein complex);GO:0022627(cytosolic small ribosomal subunit);GO:0070062(extracellular exosome);GO:0005654(nucleoplasm);GO:0005730(nucleolus);GO:0005829(cytosol);GO:0005925(focal adhesion);GO:0005634(nucleus);GO:0031012(extracellular matrix)	GO:0003735(structural constituent of ribosome);GO:0044822(RNA binding);GO:0003723(RNA binding);GO:0005515(protein binding)
unknown_sample_HQ_transcript/2482	7.3654e-21	GO:0008152(metabolic process)	—	GO:0003824(catalytic activity)
unknown_sample_HQ_transcript/14630	8.33299e-21	—	—	GO:0005509(calcium ion binding)
unknown_sample_HQ_transcript/8891	9.41169e-21	—	—	GO:0016787(hydrolase activity)
unknown_sample_HQ_transcript/29852	9.77428e-21	—	—	GO:0000062(fatty-acyl-CoA binding)
unknown_sample_HQ_transcript/12038	9.86648e-21	GO:0006508(proteolysis)	GO:0016021(integral component of membrane);GO:0016020(membrane)	GO:0008233(peptidase activity);GO:0016787(hydrolase activity);GO:0004252(serine-type endopeptidase activity)
unknown_sample_HQ_transcript/17787	1.08277e-20	—	—	GO:0004462(lactoylglutathione lyase activity);GO:0016829(lyase activity);GO:0046872(metal ion binding)
unknown_sample_HQ_transcript/18400	1.19035e-20	GO:0006414(translational elongation);GO:0006412(translation);GO:0006749(glutathione metabolic process)	GO:0005737(cytoplasm);GO:0005634(nucleus)	GO:0003746(translation elongation factor activity);GO:0016740(transferase activity);GO:0004364(glutathione transferase activity)
unknown_sample_HQ_transcript/2274	1.20094e-20	—	GO:0016459(myosin complex)	GO:0005524(ATP binding);GO:0003774(motor activity);GO:0000166(nucleotide binding);GO:0003779(actin binding)
unknown_sample_HQ_transcript/26615	1.63882e-20	—	GO:0005759(mitochondrial matrix)	—
unknown_sample_HQ_transcript/3478	2.20048e-20	—	—	GO:0000166(nucleotide binding);GO:0003676(nucleic acid binding)
unknown_sample_HQ_transcript/1558	2.62797e-20	GO:0006886(intracellular protein transport);GO:0010628(positive regulation of gene expression);GO:0010821(regulation of mitochondrion organization);GO:0016055(Wnt signaling pathway);GO:0016241(regulation of macroautophagy);GO:0031647(regulation of protein stability);GO:0032268(regulation of cellular protein metabolic process);GO:0042147(retrograde transport, endosome to Golgi);GO:0043653(mitochon…	GO:0005739(mitochondrion);GO:0005765(lysosomal membrane);GO:0005768(endosome);GO:0005769(early endosome);GO:0005770(late endosome);GO:0005829(cytosol);GO:0010008(endosome membrane);GO:0014069(postsynaptic density of dendrite);GO:0030904(retromer complex);GO:0030906(retromer, cargo-selective complex);GO:0070062(extracellular exosome);GO:0097422(tubular endosome);GO:0099073(mitochondrion-derived ve…	GO:0005515(protein binding);GO:0008565(protein transporter activity);GO:0031748(D1 dopamine receptor binding)
unknown_sample_HQ_transcript/6130	3.2046e-20	GO:0055085(transmembrane transport)	GO:0016020(membrane);GO:0016021(integral component of membrane)	—
unknown_sample_HQ_transcript/7049	3.22039e-20	GO:0015074(DNA integration)	—	GO:0003676(nucleic acid binding);GO:0008270(zinc ion binding);GO:0046872(metal ion binding)
unknown_sample_HQ_transcript/10238	3.32888e-20	GO:0006730(one-carbon metabolic process)	—	GO:0008270(zinc ion binding);GO:0004089(carbonate dehydratase activity)
unknown_sample_HQ_transcript/27956	3.4469e-20	GO:0055114(oxidation-reduction process);GO:0015992(proton transport)	GO:0016021(integral component of membrane);GO:0016020(membrane)	GO:0008750(NAD(P)+ transhydrogenase (AB-specific) activity);GO:0008746(NAD(P)+ transhydrogenase activity);GO:0000166(nucleotide binding);GO:0016491(oxidoreductase activity)
unknown_sample_HQ_transcript/29878	3.53386e-20	GO:0006810(transport);GO:0061384(heart trabecula morphogenesis);GO:0003231(cardiac ventricle development);GO:2000138(positive regulation of cell proliferation involved in heart morphogenesis);GO:0006351(transcription, DNA-templated);GO:0016032(viral process);GO:0015031(protein transport);GO:0048742(regulation of skeletal muscle fiber development);GO:1901227(negative regulation of transcription fr…	GO:0005737(cytoplasm);GO:0005854(nascent polypeptide-associated complex);GO:0070062(extracellular exosome);GO:0005634(nucleus);GO:0005829(cytosol)	GO:0003677(DNA binding);GO:0003713(transcription coactivator activity);GO:0005515(protein binding);GO:0017025(TBP-class protein binding)
unknown_sample_HQ_transcript/15199	3.83479e-20	—	GO:0016020(membrane);GO:0016021(integral component of membrane)	GO:0016787(hydrolase activity);GO:0003993(acid phosphatase activity)
unknown_sample_HQ_transcript/25669	4.01964e-20	GO:0046034(ATP metabolic process);GO:0098609(cell-cell adhesion)	GO:0005737(cytoplasm);GO:0005829(cytosol);GO:0009506(plasmodesma);GO:0005730(nucleolus);GO:0005813(centrosome);GO:0005913(cell-cell adherens junction);GO:0016020(membrane);GO:0070062(extracellular exosome)	GO:0005524(ATP binding);GO:0043022(ribosome binding);GO:0000166(nucleotide binding);GO:0016787(hydrolase activity);GO:0043023(ribosomal large subunit binding);GO:0016887(ATPase activity);GO:0005525(GTP binding);GO:0005515(protein binding);GO:0046872(metal ion binding);GO:0098641(cadherin binding involved in cell-cell adhesion)
unknown_sample_HQ_transcript/26919	5.78754e-20	—	GO:0016020(membrane);GO:0005892(acetylcholine-gated channel complex);GO:0016021(integral component of membrane)	—
unknown_sample_HQ_transcript/28555	6.93915e-20	—	—	GO:0005509(calcium ion binding)
unknown_sample_HQ_transcript/11964	1.04061e-19	GO:0006072(glycerol-3-phosphate metabolic process);GO:0005975(carbohydrate metabolic process);GO:0046168(glycerol-3-phosphate catabolic process);GO:0055114(oxidation-reduction process);GO:0019432(triglyceride biosynthetic process);GO:0006094(gluconeogenesis);GO:0006116(NADH oxidation);GO:0006127(glycerophosphate shuttle);GO:0045821(positive regulation of glycolytic process);GO:0046486(glycerolipi…	GO:0009331(glycerol-3-phosphate dehydrogenase complex);GO:0005737(cytoplasm);GO:0070062(extracellular exosome);GO:0005739(mitochondrion);GO:0005829(cytosol)	GO:0016491(oxidoreductase activity);GO:0042803(protein homodimerization activity);GO:0016616(oxidoreductase activity, acting on the CH-OH group of donors, NAD or NADP as acceptor);GO:0051287(NAD binding);GO:0004367(glycerol-3-phosphate dehydrogenase [NAD+] activity);GO:0004368(glycerol-3-phosphate dehydrogenase activity)
unknown_sample_HQ_transcript/6419	1.31351e-19	GO:0042254(ribosome biogenesis);GO:0090307(mitotic spindle assembly);GO:0007067(mitotic cell cycle);GO:0007049(cell cycle);GO:0051301(cell division);GO:0033342(negative regulation of collagen binding);GO:0000079(regulation of cyclin-dependent protein serine/threonine kinase activity);GO:0022408(negative regulation of cell-cell adhesion);GO:0030336(negative regulation of cell migration);GO:0050821…	GO:0005730(nucleolus);GO:0005634(nucleus);GO:0005737(cytoplasm);GO:0016020(membrane);GO:0031965(nuclear membrane);GO:0048471(perinuclear region of cytoplasm);GO:0005794(Golgi apparatus);GO:0030687(preribosome, large subunit precursor)	GO:0005525(GTP binding);GO:0000166(nucleotide binding);GO:0003924(GTPase activity);GO:0044822(RNA binding);GO:0005515(protein binding)
unknown_sample_HQ_transcript/25761	1.62975e-19	—	GO:0016020(membrane);GO:0016021(integral component of membrane)	—
unknown_sample_HQ_transcript/30047	1.76378e-19	—	—	GO:0005524(ATP binding);GO:0000166(nucleotide binding)
unknown_sample_HQ_transcript/12007	1.86381e-19	GO:0000398(mRNA splicing, via spliceosome);GO:0006406(mRNA export from nucleus)	GO:0070274(RES complex);GO:0005634(nucleus)	GO:0044822(RNA binding);GO:0005515(protein binding)
unknown_sample_HQ_transcript/28785	1.96432e-19	GO:0006412(translation);GO:0000022(mitotic spindle elongation);GO:0051298(centrosome duplication);GO:0007052(mitotic spindle organization);GO:0002181(cytoplasmic translation);GO:0006364(rRNA processing);GO:0006614(SRP-dependent cotranslational protein targeting to membrane);GO:0000184(nuclear-transcribed mRNA catabolic process, nonsense-mediated decay);GO:0006413(translational initiation);GO:0019…	GO:0005840(ribosome);GO:0030529(intracellular ribonucleoprotein complex);GO:0022625(cytosolic large ribosomal subunit);GO:0005829(cytosol);GO:0016020(membrane)	GO:0003735(structural constituent of ribosome);GO:0044822(RNA binding);GO:0003723(RNA binding);GO:0005515(protein binding)
unknown_sample_HQ_transcript/4782	2.01336e-19	GO:0006506(GPI anchor biosynthetic process);GO:0009893(positive regulation of metabolic process);GO:0016254(preassembly of GPI anchor in ER membrane)	GO:0016020(membrane);GO:0016021(integral component of membrane);GO:0005789(endoplasmic reticulum membrane);GO:0005783(endoplasmic reticulum);GO:0000506(glycosylphosphatidylinositol-N-acetylglucosaminyltransferase (GPI-GnT) complex)	GO:0016740(transferase activity);GO:0016757(transferase activity, transferring glycosyl groups);GO:0017176(phosphatidylinositol N-acetylglucosaminyltransferase activity);GO:0008194(UDP-glycosyltransferase activity);GO:0005515(protein binding)
unknown_sample_HQ_transcript/29383	2.04042e-19	GO:0006364(rRNA processing)	GO:0005892(acetylcholine-gated channel complex)	GO:0004222(metalloendopeptidase activity)
unknown_sample_HQ_transcript/24446	2.38493e-19	GO:0006606(protein import into nucleus);GO:0006810(transport);GO:0006913(nucleocytoplasmic transport);GO:0007165(signal transduction);GO:0051726(regulation of cell cycle);GO:0006886(intracellular protein transport);GO:0015031(protein transport);GO:0007264(small GTPase mediated signal transduction);GO:0006405(RNA export from nucleus);GO:0000054(ribosomal subunit export from nucleus);GO:0001654(eye…	GO:0005737(cytoplasm);GO:0005634(nucleus);GO:0005635(nuclear envelope);GO:0070062(extracellular exosome);GO:0005654(nucleoplasm);GO:0030496(midbody);GO:0005730(nucleolus);GO:0042565(RNA nuclear export complex);GO:0005814(centriole);GO:0016020(membrane);GO:0000785(chromatin);GO:0055037(recycling endosome);GO:0002177(manchette);GO:0036126(sperm flagellum);GO:0005829(cytosol);GO:0042470(melanosome);…	GO:0003924(GTPase activity);GO:0000166(nucleotide binding);GO:0005525(GTP binding);GO:0005515(protein binding);GO:0019003(GDP binding);GO:0044822(RNA binding);GO:0070883(pre-miRNA binding);GO:0019904(protein domain specific binding);GO:0003713(transcription coactivator activity);GO:0003682(chromatin binding);GO:0061676(importin-alpha family protein binding);GO:0032403(protein complex binding);GO:…
unknown_sample_HQ_transcript/18372	2.82365e-19	GO:0046487(glyoxylate metabolic process);GO:0009735(response to cytokinin);GO:0009845(seed germination)	GO:0005777(peroxisome)	—
unknown_sample_HQ_transcript/6192	3.24785e-19	GO:0033120(positive regulation of RNA splicing);GO:0045292(mRNA cis splicing, via spliceosome);GO:0008380(RNA splicing);GO:0045787(positive regulation of cell cycle);GO:0000387(spliceosomal snRNP assembly);GO:0006397(mRNA processing);GO:0000398(mRNA splicing, via spliceosome);GO:0007049(cell cycle)	GO:0000974(Prp19 complex);GO:0071006(U2-type catalytic step 1 spliceosome);GO:0005681(spliceosomal complex);GO:0071007(U2-type catalytic step 2 spliceosome);GO:0005634(nucleus)	GO:0003723(RNA binding);GO:0000166(nucleotide binding);GO:0003676(nucleic acid binding);GO:0046872(metal ion binding);GO:0036002(pre-mRNA binding);GO:0017070(U6 snRNA binding);GO:0000384(first spliceosomal transesterification activity);GO:0000386(second spliceosomal transesterification activity)
unknown_sample_HQ_transcript/325	3.2518e-19	GO:0006412(translation)	GO:0005840(ribosome);GO:0030529(intracellular ribonucleoprotein complex)	GO:0003735(structural constituent of ribosome);GO:0003676(nucleic acid binding);GO:0003723(RNA binding)
unknown_sample_HQ_transcript/1144	3.81046e-19	GO:0007033(vacuole organization);GO:0006886(intracellular protein transport);GO:0006810(transport);GO:0006914(autophagy);GO:0008333(endosome to lysosome transport);GO:0015031(protein transport);GO:0016197(endosomal transport);GO:0032889(regulation of vacuole fusion, non-autophagic);GO:0035542(regulation of SNARE complex assembly);GO:0046718(viral entry into host cell);GO:0097352(autophagosome mat…	GO:0005737(cytoplasm);GO:0005764(lysosome);GO:0005765(lysosomal membrane);GO:0005768(endosome);GO:0005769(early endosome);GO:0005770(late endosome);GO:0005884(actin filament);GO:0016020(membrane);GO:0030123(AP-3 adaptor complex);GO:0030136(clathrin-coated vesicle);GO:0030424(axon);GO:0030897(HOPS complex);GO:0031410(cytoplasmic vesicle);GO:0031901(early endosome membrane);GO:0033263(CORVET comple…	GO:0003779(actin binding);GO:0005515(protein binding);GO:0051015(actin filament binding);GO:0019905(syntaxin binding)
unknown_sample_HQ_transcript/26070	3.96912e-19	GO:0006979(response to oxidative stress);GO:0055114(oxidation-reduction process)	—	GO:0004602(glutathione peroxidase activity);GO:0016491(oxidoreductase activity);GO:0004601(peroxidase activity)
unknown_sample_HQ_transcript/9388	4.81042e-19	—	GO:0016021(integral component of membrane);GO:0016020(membrane)	GO:0008270(zinc ion binding);GO:0046872(metal ion binding)
unknown_sample_HQ_transcript/23101	5.92314e-19	GO:0006508(proteolysis)	—	GO:0004252(serine-type endopeptidase activity)
unknown_sample_HQ_transcript/232	7.39106e-19	GO:0031338(regulation of vesicle fusion);GO:0090630(activation of GTPase activity);GO:0006886(intracellular protein transport);GO:1902017(regulation of cilium assembly)	GO:0005622(intracellular);GO:0012505(endomembrane system)	GO:0005096(GTPase activator activity);GO:0017137(Rab GTPase binding);GO:0005515(protein binding)
unknown_sample_HQ_transcript/19823	7.64057e-19	GO:0055114(oxidation-reduction process);GO:0009060(aerobic respiration);GO:0006119(oxidative phosphorylation);GO:0006810(transport);GO:0022900(electron transport chain)	GO:0005743(mitochondrial inner membrane);GO:0070469(respiratory chain);GO:0016020(membrane);GO:0005739(mitochondrion);GO:0016021(integral component of membrane);GO:0005886(plasma membrane)	GO:0020037(heme binding);GO:0046872(metal ion binding);GO:0004129(cytochrome-c oxidase activity);GO:0005506(iron ion binding);GO:0009055(electron carrier activity);GO:0016491(oxidoreductase activity);GO:0005507(copper ion binding)
unknown_sample_HQ_transcript/17172	8.68123e-19	GO:0006413(translational initiation);GO:0098792(xenophagy);GO:1990737(response to manganese-induced endoplasmic reticulum stress);GO:0036499(PERK-mediated unfolded protein response);GO:0046777(protein autophosphorylation);GO:0034644(cellular response to UV);GO:0098779(positive regulation of macromitophagy in response to mitochondrial depolarization);GO:0034976(response to endoplasmic reticulum st…	GO:0005840(ribosome);GO:0005851(eukaryotic translation initiation factor 2B complex);GO:0005850(eukaryotic translation initiation factor 2 complex);GO:0043614(multi-eIF complex);GO:0033290(eukaryotic 48S preinitiation complex);GO:0005737(cytoplasm);GO:0005829(cytosol);GO:0016020(membrane);GO:0097451(glial limiting end-foot);GO:0044207(translation initiation ternary complex);GO:0070062(extracellul…	GO:0003743(translation initiation factor activity);GO:0003676(nucleic acid binding);GO:0003723(RNA binding);GO:0043022(ribosome binding);GO:0044822(RNA binding);GO:0005515(protein binding)
unknown_sample_HQ_transcript/24475	9.93728e-19	GO:0006810(transport)	GO:0005622(intracellular)	GO:0005215(transporter activity)
unknown_sample_HQ_transcript/2700	1.09148e-18	GO:0016310(phosphorylation);GO:0006468(protein phosphorylation);GO:0008360(regulation of cell shape);GO:0016601(Rac protein signal transduction);GO:0010906(regulation of glucose metabolic process);GO:0045887(positive regulation of synaptic growth at neuromuscular junction);GO:0050803(regulation of synapse structure or activity);GO:0007155(cell adhesion);GO:0007395(dorsal closure, spreading of lea…	GO:0005737(cytoplasm);GO:0031252(cell leading edge);GO:0016328(lateral plasma membrane);GO:0097482(muscle cell postsynaptic density);GO:0005856(cytoskeleton);GO:0005925(focal adhesion);GO:0005884(actin filament)	GO:0004672(protein kinase activity);GO:0005509(calcium ion binding);GO:0016301(kinase activity);GO:0016740(transferase activity);GO:0005524(ATP binding);GO:0004683(calmodulin-dependent protein kinase activity);GO:0000166(nucleotide binding);GO:0017124(SH3 domain binding);GO:0004697(protein kinase C activity);GO:0004674(protein serine/threonine kinase activity);GO:0017048(Rho GTPase binding);GO:00…
unknown_sample_HQ_transcript/20176	1.2308e-18	GO:0006364(rRNA processing)	—	GO:0004222(metalloendopeptidase activity);GO:0016787(hydrolase activity)
unknown_sample_HQ_transcript/24971	1.41003e-18	GO:0001649(osteoblast differentiation);GO:0030335(positive regulation of cell migration);GO:0032436(positive regulation of proteasomal ubiquitin-dependent protein catabolic process);GO:0071333(cellular response to glucose stimulus);GO:0006919(activation of cysteine-type endopeptidase activity involved in apoptotic process);GO:0042998(positive regulation of Golgi to plasma membrane protein transpo…	GO:0030425(dendrite);GO:0005737(cytoplasm);GO:0070062(extracellular exosome);GO:0043005(neuron projection);GO:0042995(cell projection);GO:0030496(midbody);GO:0005739(mitochondrion);GO:0005886(plasma membrane);GO:0043204(perikaryon);GO:0048471(perinuclear region of cytoplasm);GO:0016020(membrane);GO:0015935(small ribosomal subunit);GO:0044297(cell body);GO:0043025(neuronal cell body);GO:0005829(cy…	GO:0008200(ion channel inhibitor activity);GO:0019903(protein phosphatase binding);GO:0005102(receptor binding);GO:0044822(RNA binding);GO:0008656(cysteine-type endopeptidase activator activity involved in apoptotic process);GO:0030971(receptor tyrosine kinase binding);GO:0042169(SH2 domain binding);GO:0042803(protein homodimerization activity);GO:0005080(protein kinase C binding);GO:0005515(prot…
unknown_sample_HQ_transcript/23884	1.47779e-18	GO:0007018(microtubule-based movement);GO:0007017(microtubule-based process);GO:0006914(autophagy);GO:0007291(sperm individualization);GO:0048477(oogenesis);GO:0007476(imaginal disc-derived wing morphogenesis);GO:0034454(microtubule anchoring at centrosome);GO:0008407(chaeta morphogenesis);GO:0022416(chaeta development);GO:0007283(spermatogenesis);GO:0000132(establishment of mitotic spindle orien…	GO:0005737(cytoplasm);GO:0030286(dynein complex);GO:0005875(microtubule associated complex);GO:0005856(cytoskeleton);GO:0005874(microtubule);GO:0005814(centriole);GO:0005868(cytoplasmic dynein complex);GO:0016459(myosin complex);GO:0016020(membrane);GO:0005634(nucleus);GO:0005813(centrosome);GO:0005886(plasma membrane);GO:0005829(cytosol);GO:0097542(ciliary tip);GO:0005622(intracellular);GO:00056…	GO:0003774(motor activity);GO:0042623(ATPase activity, coupled);GO:0016787(hydrolase activity);GO:0016887(ATPase activity);GO:0051959(dynein light intermediate chain binding);GO:0042803(protein homodimerization activity);GO:0005515(protein binding);GO:0045505(dynein intermediate chain binding);GO:0008092(cytoskeletal protein binding);GO:0008022(protein C-terminus binding);GO:0019904(protein domai…
unknown_sample_HQ_transcript/6038	1.50911e-18	GO:0009405(pathogenesis)	GO:0016020(membrane);GO:0016021(integral component of membrane)	—
unknown_sample_HQ_transcript/4152	1.59129e-18	GO:0000413(protein peptidyl-prolyl isomerization);GO:0006457(protein folding);GO:0015031(protein transport);GO:0034389(lipid particle organization);GO:0000122(negative regulation of transcription from RNA polymerase II promoter);GO:0006810(transport);GO:0050714(positive regulation of protein secretion);GO:0071492(cellular response to UV-A);GO:0006461(protein complex assembly);GO:0019076(viral rel…	GO:0005737(cytoplasm);GO:0005654(nucleoplasm);GO:0005730(nucleolus);GO:0005634(nucleus)	GO:0016853(isomerase activity);GO:0003755(peptidyl-prolyl cis-trans isomerase activity);GO:0030544(Hsp70 protein binding);GO:0030331(estrogen receptor binding);GO:0031072(heat shock protein binding);GO:0008134(transcription factor binding);GO:0005515(protein binding);GO:0042277(peptide binding);GO:0051879(Hsp90 protein binding);GO:0016018(cyclosporin A binding)
unknown_sample_HQ_transcript/17050	1.99837e-18	—	—	GO:0016787(hydrolase activity)
unknown_sample_HQ_transcript/20178	2.02412e-18	GO:0060271(cilium assembly);GO:0021762(substantia nigra development);GO:0030036(actin cytoskeleton organization);GO:0006810(transport);GO:0019886(antigen processing and presentation of exogenous peptide antigen via MHC class II);GO:0000086(G2/M transition of mitotic cell cycle);GO:1900740(positive regulation of protein insertion into mitochondrial membrane involved in apoptotic signaling pathway)…	GO:0005737(cytoplasm);GO:0070062(extracellular exosome);GO:0000776(kinetochore);GO:0005739(mitochondrion);GO:0005886(plasma membrane);GO:0005856(cytoskeleton);GO:0030286(dynein complex);GO:0005829(cytosol);GO:0016020(membrane);GO:0008180(COP9 signalosome);GO:0005875(microtubule associated complex);GO:0005929(cilium);GO:0005868(cytoplasmic dynein complex);GO:0005813(centrosome);GO:0072686(mitotic …	GO:0003774(motor activity);GO:0005515(protein binding);GO:0008022(protein C-terminus binding);GO:0019904(protein domain specific binding);GO:0004857(enzyme inhibitor activity);GO:0045505(dynein intermediate chain binding);GO:0030235(nitric-oxide synthase regulator activity);GO:0042803(protein homodimerization activity);GO:0019899(enzyme binding);GO:0051959(dynein light intermediate chain binding)…
unknown_sample_HQ_transcript/5672	2.70413e-18	GO:0055085(transmembrane transport);GO:0008643(carbohydrate transport)	GO:0016021(integral component of membrane);GO:0016020(membrane)	—
unknown_sample_HQ_transcript/1105	3.04331e-18	GO:0016310(phosphorylation);GO:0006468(protein phosphorylation)	—	GO:0004672(protein kinase activity);GO:0004674(protein serine/threonine kinase activity);GO:0016301(kinase activity);GO:0004713(protein tyrosine kinase activity);GO:0005524(ATP binding)
unknown_sample_HQ_transcript/7383	3.33612e-18	GO:0006355(regulation of transcription, DNA-templated)	GO:0005739(mitochondrion);GO:0005737(cytoplasm);GO:0005829(cytosol)	GO:0003676(nucleic acid binding);GO:0000166(nucleotide binding);GO:0003690(double-stranded DNA binding);GO:0003723(RNA binding)
unknown_sample_HQ_transcript/2323	3.53031e-18	GO:0000209(protein polyubiquitination);GO:0016567(protein ubiquitination);GO:0006974(cellular response to DNA damage stimulus);GO:0006302(double-strand break repair);GO:0010390(histone monoubiquitination);GO:0006281(DNA repair);GO:0007219(Notch signaling pathway);GO:0032479(regulation of type I interferon production)	GO:0005737(cytoplasm);GO:0005654(nucleoplasm);GO:0005829(cytosol);GO:0005634(nucleus)	GO:0042393(histone binding);GO:0004842(ubiquitin-protein transferase activity);GO:0016874(ligase activity);GO:0005515(protein binding);GO:0008270(zinc ion binding);GO:0046872(metal ion binding)
unknown_sample_HQ_transcript/9569	3.58697e-18	GO:0006486(protein glycosylation);GO:0018146(keratan sulfate biosynthetic process);GO:0016266(O-glycan processing);GO:0007608(sensory perception of smell);GO:0030311(poly-N-acetyllactosamine biosynthetic process);GO:0007411(axon guidance);GO:0006351(transcription, DNA-templated);GO:0007517(muscle organ development);GO:0014842(regulation of skeletal muscle satellite cell proliferation);GO:0031062(…	GO:0000139(Golgi membrane);GO:0005783(endoplasmic reticulum);GO:0005794(Golgi apparatus);GO:0016021(integral component of membrane);GO:0016020(membrane);GO:0070062(extracellular exosome);GO:0005634(nucleus);GO:0005829(cytosol)	GO:0008499(UDP-galactose:beta-N-acetylglucosamine beta-1,3-galactosyltransferase activity);GO:0016740(transferase activity);GO:0008532(N-acetyllactosaminide beta-1,3-N-acetylglucosaminyltransferase activity);GO:0016757(transferase activity, transferring glycosyl groups);GO:0008378(galactosyltransferase activity);GO:0000978(RNA polymerase II core promoter proximal region sequence-specific DNA bind…
unknown_sample_HQ_transcript/26959	3.93389e-18	GO:0008407(chaeta morphogenesis);GO:0008360(regulation of cell shape);GO:0008154(actin polymerization or depolymerization);GO:0000902(cell morphogenesis);GO:0046716(muscle cell cellular homeostasis);GO:0042052(rhabdomere development);GO:0007010(cytoskeleton organization);GO:0008103(oocyte microtubule cytoskeleton polarization);GO:0048190(wing disc dorsal/ventral pattern formation);GO:0048477(ooge…	GO:0005737(cytoplasm);GO:0005829(cytosol)	GO:0008179(adenylate cyclase binding);GO:0003779(actin binding)
unknown_sample_HQ_transcript/23853	4.14422e-18	GO:0031122(cytoplasmic microtubule organization);GO:0007020(microtubule nucleation);GO:0007017(microtubule-based process);GO:0000212(meiotic spindle organization);GO:0000226(microtubule cytoskeleton organization);GO:0000086(G2/M transition of mitotic cell cycle)	GO:0005737(cytoplasm);GO:0005856(cytoskeleton);GO:0000930(gamma-tubulin complex);GO:0005874(microtubule);GO:0005815(microtubule organizing center);GO:0045177(apical part of cell);GO:0031252(cell leading edge);GO:0005881(cytoplasmic microtubule);GO:0005829(cytosol);GO:0005813(centrosome);GO:0000794(condensed nuclear chromosome);GO:0036064(ciliary basal body);GO:0005814(centriole);GO:0055037(recycl…	GO:0003924(GTPase activity);GO:0000166(nucleotide binding);GO:0005525(GTP binding);GO:0005515(protein binding);GO:0005200(structural constituent of cytoskeleton);GO:0005198(structural molecule activity)
unknown_sample_HQ_transcript/30589	5.38742e-18	GO:0006364(rRNA processing);GO:0006614(SRP-dependent cotranslational protein targeting to membrane);GO:0008284(positive regulation of cell proliferation);GO:0000184(nuclear-transcribed mRNA catabolic process, nonsense-mediated decay);GO:0006413(translational initiation);GO:0006412(translation);GO:0019083(viral transcription);GO:0045903(positive regulation of translational fidelity);GO:0008150(bio…	GO:0005737(cytoplasm);GO:0070062(extracellular exosome);GO:0005654(nucleoplasm);GO:0005622(intracellular);GO:0005840(ribosome);GO:0005730(nucleolus);GO:0030529(intracellular ribonucleoprotein complex);GO:0005829(cytosol);GO:0022627(cytosolic small ribosomal subunit);GO:0016020(membrane);GO:0015935(small ribosomal subunit);GO:0005925(focal adhesion);GO:0005634(nucleus);GO:0000228(nuclear chromosom…	GO:0003735(structural constituent of ribosome);GO:0044822(RNA binding);GO:0003723(RNA binding);GO:0019843(rRNA binding);GO:0045182(translation regulator activity);GO:0005515(protein binding);GO:1990932(5.8S rRNA binding);GO:0003674(molecular_function)
unknown_sample_HQ_transcript/6709	6.00768e-18	GO:0008152(metabolic process);GO:0055114(oxidation-reduction process)	—	GO:0016491(oxidoreductase activity);GO:0008802(betaine-aldehyde dehydrogenase activity)
unknown_sample_HQ_transcript/19190	6.03852e-18	GO:0046487(glyoxylate metabolic process);GO:0009735(response to cytokinin);GO:0009845(seed germination)	GO:0005777(peroxisome)	—
unknown_sample_HQ_transcript/9701	6.78071e-18	GO:0005986(sucrose biosynthetic process)	—	GO:0000287(magnesium ion binding);GO:0050307(sucrose-phosphate phosphatase activity)
unknown_sample_HQ_transcript/22005	7.24682e-18	GO:0090385(phagosome-lysosome fusion);GO:0007264(small GTPase mediated signal transduction);GO:0033227(dsRNA transport);GO:0048102(autophagic cell death);GO:0008333(endosome to lysosome transport);GO:0032510(endosome to lysosome transport via multivesicular body sorting pathway);GO:0016192(vesicle-mediated transport);GO:0035071(salivary gland cell autophagic cell death);GO:0007298(border follicle…	GO:0016020(membrane);GO:0005764(lysosome);GO:0005770(late endosome);GO:0005773(vacuole);GO:0045335(phagocytic vesicle);GO:0005774(vacuolar membrane);GO:0005886(plasma membrane);GO:0031982(vesicle);GO:0031902(late endosome membrane);GO:0045202(synapse);GO:0043025(neuronal cell body);GO:0005811(lipid droplet);GO:0030904(retromer complex);GO:0005737(cytoplasm);GO:0070062(extracellular exosome);GO:00…	GO:0005515(protein binding);GO:0005525(GTP binding);GO:0003924(GTPase activity);GO:0032403(protein complex binding);GO:0019003(GDP binding);GO:0048365(Rac GTPase binding);GO:0000166(nucleotide binding);GO:1905394(retromer complex binding)
unknown_sample_HQ_transcript/10945	7.77066e-18	GO:0008345(larval locomotory behavior);GO:0030432(peristalsis);GO:0030706(germarium-derived oocyte differentiation);GO:0048477(oogenesis);GO:0030537(larval behavior);GO:0030154(cell differentiation);GO:0007275(multicellular organism development);GO:0007283(spermatogenesis)	GO:0005739(mitochondrion);GO:0005758(mitochondrial intermembrane space)	GO:1990050(phosphatidic acid transporter activity);GO:0003674(molecular_function)
unknown_sample_HQ_transcript/27601	7.90873e-18	GO:0042254(ribosome biogenesis);GO:0006364(rRNA processing);GO:0000470(maturation of LSU-rRNA);GO:0006614(SRP-dependent cotranslational protein targeting to membrane);GO:0000184(nuclear-transcribed mRNA catabolic process, nonsense-mediated decay);GO:0006413(translational initiation);GO:0006412(translation);GO:0019083(viral transcription);GO:1904401(cellular response to Thyroid stimulating hormone…	GO:0005840(ribosome);GO:0030529(intracellular ribonucleoprotein complex);GO:0005737(cytoplasm);GO:0070062(extracellular exosome);GO:0005730(nucleolus);GO:0022625(cytosolic large ribosomal subunit);GO:0005829(cytosol);GO:0016020(membrane);GO:0005925(focal adhesion);GO:0005634(nucleus);GO:0042788(polysomal ribosome);GO:0005913(cell-cell adherens junction)	GO:0003735(structural constituent of ribosome);GO:0044822(RNA binding);GO:0003723(RNA binding);GO:0005515(protein binding);GO:0098641(cadherin binding involved in cell-cell adhesion);GO:0003674(molecular_function)
unknown_sample_HQ_transcript/20765	8.25728e-18	GO:0006412(translation);GO:0000027(ribosomal large subunit assembly);GO:0071353(cellular response to interleukin-4);GO:0006614(SRP-dependent cotranslational protein targeting to membrane);GO:0000184(nuclear-transcribed mRNA catabolic process, nonsense-mediated decay);GO:0006413(translational initiation);GO:0019083(viral transcription);GO:0006364(rRNA processing)	GO:0005840(ribosome);GO:0005622(intracellular);GO:0030529(intracellular ribonucleoprotein complex);GO:0022625(cytosolic large ribosomal subunit);GO:0005634(nucleus);GO:0005654(nucleoplasm);GO:0005730(nucleolus);GO:0005737(cytoplasm);GO:0005925(focal adhesion);GO:0070062(extracellular exosome);GO:0005829(cytosol)	GO:0003735(structural constituent of ribosome);GO:0003723(RNA binding);GO:0019843(rRNA binding);GO:0008097(5S rRNA binding);GO:0044822(RNA binding);GO:0005515(protein binding)
unknown_sample_HQ_transcript/10830	8.52296e-18	GO:0035329(hippo signaling);GO:0031952(regulation of protein autophosphorylation);GO:0046777(protein autophosphorylation);GO:0042327(positive regulation of phosphorylation);GO:0016310(phosphorylation)	GO:0005737(cytoplasm);GO:0005829(cytosol);GO:0070062(extracellular exosome);GO:0005634(nucleus);GO:0005622(intracellular)	GO:0019900(kinase binding);GO:0046872(metal ion binding);GO:0005515(protein binding);GO:0019209(kinase activator activity);GO:0016301(kinase activity)
unknown_sample_HQ_transcript/14622	1.00474e-17	—	GO:0016021(integral component of membrane);GO:0016020(membrane);GO:0005794(Golgi apparatus)	GO:0019706(protein-cysteine S-palmitoyltransferase activity);GO:0016740(transferase activity);GO:0016746(transferase activity, transferring acyl groups);GO:0008270(zinc ion binding);GO:0046872(metal ion binding)
unknown_sample_HQ_transcript/22960	1.29169e-17	GO:0006810(transport)	GO:0016020(membrane);GO:0016021(integral component of membrane)	—
unknown_sample_HQ_transcript/15495	1.34153e-17	GO:0007010(cytoskeleton organization)	GO:0005737(cytoplasm);GO:0005856(cytoskeleton);GO:0005884(actin filament)	GO:0005524(ATP binding);GO:0000166(nucleotide binding);GO:0005200(structural constituent of cytoskeleton)
unknown_sample_HQ_transcript/7048	2.02393e-17	GO:0006098(pentose-phosphate shunt);GO:0055114(oxidation-reduction process)	GO:0005829(cytosol);GO:0005777(peroxisome);GO:0009570(chloroplast stroma)	GO:0016491(oxidoreductase activity);GO:0004616(phosphogluconate dehydrogenase (decarboxylating) activity)
unknown_sample_HQ_transcript/29917	2.21154e-17	GO:0009637(response to blue light);GO:0010099(regulation of photomorphogenesis);GO:0042752(regulation of circadian rhythm);GO:0009873(ethylene-activated signaling pathway);GO:0010114(response to red light);GO:0022008(neurogenesis);GO:0007283(spermatogenesis)	GO:0005634(nucleus);GO:0005654(nucleoplasm)	GO:0005515(protein binding);GO:0044822(RNA binding)
unknown_sample_HQ_transcript/25282	2.27657e-17	GO:0016973(poly(A)+ mRNA export from nucleus);GO:0071028(nuclear mRNA surveillance);GO:0000723(telomere maintenance);GO:0006351(transcription, DNA-templated);GO:0030182(neuron differentiation);GO:0014902(myotube differentiation)	GO:0020020(food vacuole);GO:0005829(cytosol);GO:0000781(chromosome, telomeric region);GO:0005694(chromosome);GO:0010494(cytoplasmic stress granule);GO:0005634(nucleus);GO:0005737(cytoplasm);GO:0005654(nucleoplasm)	GO:0003676(nucleic acid binding);GO:0000166(nucleotide binding);GO:0003677(DNA binding);GO:0043047(single-stranded telomeric DNA binding);GO:0003723(RNA binding);GO:0003729(mRNA binding);GO:0044822(RNA binding);GO:0005515(protein binding)
unknown_sample_HQ_transcript/17098	2.41705e-17	GO:0006099(tricarboxylic acid cycle)	GO:0005737(cytoplasm)	GO:0016740(transferase activity);GO:0016746(transferase activity, transferring acyl groups);GO:0046912(transferase activity, transferring acyl groups, acyl groups converted into alkyl on transfer)
unknown_sample_HQ_transcript/14978	2.83392e-17	GO:0006508(proteolysis);GO:0007586(digestion);GO:0030163(protein catabolic process);GO:0019886(antigen processing and presentation of exogenous peptide antigen via MHC class II);GO:0016540(protein autoprocessing);GO:0044267(cellular protein metabolic process)	GO:0016021(integral component of membrane);GO:0016020(membrane);GO:0070062(extracellular exosome);GO:0005768(endosome);GO:0097486(multivesicular body lumen);GO:0005576(extracellular region)	GO:0008233(peptidase activity);GO:0004190(aspartic-type endopeptidase activity);GO:0016787(hydrolase activity);GO:0004180(carboxypeptidase activity);GO:0042803(protein homodimerization activity)
unknown_sample_HQ_transcript/6220	2.95836e-17	GO:0006915(apoptotic process);GO:0033173(calcineurin-NFAT signaling cascade);GO:0045944(positive regulation of transcription from RNA polymerase II promoter);GO:0019233(sensory perception of pain)	GO:0005955(calcineurin complex)	GO:0043130(ubiquitin binding);GO:0005515(protein binding);GO:0019904(protein domain specific binding)
unknown_sample_HQ_transcript/4573	3.50373e-17	GO:0016567(protein ubiquitination);GO:0043161(proteasome-mediated ubiquitin-dependent protein catabolic process);GO:0006355(regulation of transcription, DNA-templated);GO:0008584(male gonad development)	GO:0005737(cytoplasm);GO:0036126(sperm flagellum);GO:0005654(nucleoplasm);GO:0005634(nucleus);GO:0016020(membrane);GO:0016021(integral component of membrane)	GO:0061630(ubiquitin protein ligase activity);GO:0004842(ubiquitin-protein transferase activity);GO:0008270(zinc ion binding);GO:0046872(metal ion binding);GO:0016874(ligase activity)
unknown_sample_HQ_transcript/13166	4.8269e-17	GO:0015074(DNA integration)	GO:0005634(nucleus)	GO:0003676(nucleic acid binding);GO:0008270(zinc ion binding)
unknown_sample_HQ_transcript/1830	4.91589e-17	—	GO:0016459(myosin complex)	GO:0005524(ATP binding);GO:0003774(motor activity);GO:0003779(actin binding);GO:0000166(nucleotide binding)
unknown_sample_HQ_transcript/18520	5.45448e-17	GO:0002181(cytoplasmic translation);GO:0006614(SRP-dependent cotranslational protein targeting to membrane);GO:0000184(nuclear-transcribed mRNA catabolic process, nonsense-mediated decay);GO:0006413(translational initiation);GO:0019083(viral transcription);GO:0016032(viral process);GO:0006364(rRNA processing);GO:0042254(ribosome biogenesis);GO:0006412(translation);GO:0071353(cellular response to …	GO:0005737(cytoplasm);GO:0005840(ribosome);GO:0005829(cytosol);GO:0016020(membrane);GO:0070062(extracellular exosome);GO:0005622(intracellular);GO:0030529(intracellular ribonucleoprotein complex);GO:0022625(cytosolic large ribosomal subunit);GO:0005925(focal adhesion);GO:0036464(cytoplasmic ribonucleoprotein granule);GO:0005634(nucleus);GO:0030425(dendrite);GO:0030687(preribosome, large subunit p…	GO:0003735(structural constituent of ribosome);GO:0044822(RNA binding);GO:0005515(protein binding);GO:0070180(large ribosomal subunit rRNA binding);GO:0042277(peptide binding)
unknown_sample_HQ_transcript/28246	6.39788e-17	—	—	GO:0005509(calcium ion binding)
unknown_sample_HQ_transcript/10805	7.04714e-17	GO:0036155(acylglycerol acyl-chain remodeling);GO:0006629(lipid metabolic process);GO:0060613(fat pad development);GO:0090181(regulation of cholesterol metabolic process);GO:0045722(positive regulation of gluconeogenesis);GO:0050746(regulation of lipoprotein metabolic process);GO:0010867(positive regulation of triglyceride biosynthetic process);GO:0097006(regulation of plasma lipoprotein particle…	GO:0016020(membrane);GO:0016021(integral component of membrane);GO:0005789(endoplasmic reticulum membrane);GO:0005783(endoplasmic reticulum);GO:0030176(integral component of endoplasmic reticulum membrane);GO:0005739(mitochondrion);GO:0048471(perinuclear region of cytoplasm);GO:0043231(intracellular membrane-bounded organelle);GO:0005811(lipid droplet)	GO:0016747(transferase activity, transferring acyl groups other than amino-acyl groups);GO:0016740(transferase activity);GO:0016746(transferase activity, transferring acyl groups);GO:0004144(diacylglycerol O-acyltransferase activity);GO:0042803(protein homodimerization activity);GO:0050252(retinol O-fatty-acyltransferase activity);GO:0003846(2-acylglycerol O-acyltransferase activity)
unknown_sample_HQ_transcript/3598	7.12715e-17	GO:0042742(defense response to bacterium);GO:0051607(defense response to virus);GO:0098609(cell-cell adhesion)	GO:0005829(cytosol);GO:0016020(membrane);GO:0005913(cell-cell adherens junction)	GO:0005524(ATP binding);GO:0000166(nucleotide binding);GO:0016887(ATPase activity);GO:0005515(protein binding);GO:0098641(cadherin binding involved in cell-cell adhesion);GO:0016787(hydrolase activity)
unknown_sample_HQ_transcript/28251	7.13794e-17	GO:0006914(autophagy);GO:1900102(negative regulation of endoplasmic reticulum unfolded protein response);GO:0060548(negative regulation of cell death);GO:0009267(cellular response to starvation);GO:0006986(response to unfolded protein);GO:0006915(apoptotic process);GO:0010507(negative regulation of autophagy);GO:0043066(negative regulation of apoptotic process);GO:0035071(salivary gland cell auto…	GO:0016020(membrane);GO:0016021(integral component of membrane);GO:0005789(endoplasmic reticulum membrane);GO:0005783(endoplasmic reticulum);GO:0043234(protein complex)	GO:0060698(endoribonuclease inhibitor activity);GO:0003674(molecular_function)
unknown_sample_HQ_transcript/28465	7.80395e-17	—	GO:0016021(integral component of membrane);GO:0016020(membrane)	—
unknown_sample_HQ_transcript/21482	8.07321e-17	GO:0045454(cell redox homeostasis);GO:0008616(queuosine biosynthetic process);GO:0008150(biological_process);GO:0098609(cell-cell adhesion)	GO:0005737(cytoplasm);GO:0030496(midbody);GO:0005813(centrosome);GO:0005856(cytoskeleton);GO:0005815(microtubule organizing center);GO:0005634(nucleus);GO:0005575(cellular_component);GO:0005913(cell-cell adherens junction)	GO:0008479(queuine tRNA-ribosyltransferase activity);GO:0005515(protein binding);GO:0098641(cadherin binding involved in cell-cell adhesion)
unknown_sample_HQ_transcript/4037	1.00597e-16	GO:0030509(BMP signaling pathway);GO:0006810(transport);GO:0060395(SMAD protein signal transduction);GO:0055085(transmembrane transport);GO:0015876(acetyl-CoA transport);GO:0015992(proton transport)	GO:0016021(integral component of membrane);GO:0016020(membrane);GO:0005789(endoplasmic reticulum membrane);GO:0005783(endoplasmic reticulum);GO:0000139(Golgi membrane);GO:0005887(integral component of plasma membrane)	GO:0008521(acetyl-CoA transporter activity);GO:0015295(solute:proton symporter activity)
unknown_sample_HQ_transcript/14579	1.04154e-16	—	—	GO:0005524(ATP binding);GO:0000166(nucleotide binding);GO:0016887(ATPase activity)
unknown_sample_HQ_transcript/30060	1.08236e-16	GO:0008610(lipid biosynthetic process);GO:0006629(lipid metabolic process);GO:0055114(oxidation-reduction process);GO:0008611(ether lipid biosynthetic process)	GO:0005777(peroxisome)	GO:0050660(flavin adenine dinucleotide binding);GO:0016614(oxidoreductase activity, acting on CH-OH group of donors);GO:0016740(transferase activity);GO:0008609(alkylglycerone-phosphate synthase activity);GO:0071949(FAD binding);GO:0003824(catalytic activity);GO:0016491(oxidoreductase activity)
unknown_sample_HQ_transcript/6358	1.10141e-16	GO:0006810(transport)	GO:0016021(integral component of membrane);GO:0016020(membrane)	—
unknown_sample_HQ_transcript/25579	1.26154e-16	GO:0030855(epithelial cell differentiation);GO:0055114(oxidation-reduction process);GO:0042373(vitamin K metabolic process);GO:0019371(cyclooxygenase pathway);GO:0017144(drug metabolic process)	GO:0005737(cytoplasm);GO:1903561(extracellular vesicle);GO:0005829(cytosol);GO:0070062(extracellular exosome)	GO:0016491(oxidoreductase activity);GO:0047021(15-hydroxyprostaglandin dehydrogenase (NADP+) activity);GO:0050221(prostaglandin-E2 9-reductase activity);GO:0016655(oxidoreductase activity, acting on NAD(P)H, quinone or similar compound as acceptor);GO:0004090(carbonyl reductase (NADPH) activity)
unknown_sample_HQ_transcript/25437	1.26276e-16	GO:0006810(transport);GO:0055085(transmembrane transport);GO:0015884(folic acid transport);GO:0046655(folic acid metabolic process);GO:0006839(mitochondrial transport);GO:1904947(folic acid import into mitochondrion);GO:0006544(glycine metabolic process);GO:0006412(translation)	GO:0016020(membrane);GO:0016021(integral component of membrane);GO:0009941(chloroplast envelope);GO:0009507(chloroplast);GO:0005743(mitochondrial inner membrane);GO:0005739(mitochondrion);GO:0031966(mitochondrial membrane)	GO:0003735(structural constituent of ribosome);GO:0008517(folic acid transporter activity)
unknown_sample_HQ_transcript/4003	1.43419e-16	GO:0030727(germarium-derived female germ-line cyst formation);GO:2000738(positive regulation of stem cell differentiation)	GO:0005829(cytosol)	—
unknown_sample_HQ_transcript/7421	1.49714e-16	GO:0005975(carbohydrate metabolic process);GO:0006508(proteolysis)	—	GO:0008233(peptidase activity);GO:0030246(carbohydrate binding);GO:0008236(serine-type peptidase activity);GO:0016787(hydrolase activity);GO:0030248(cellulose binding);GO:0004252(serine-type endopeptidase activity)
unknown_sample_HQ_transcript/30435	1.62675e-16	GO:0008150(biological_process)	GO:0005886(plasma membrane);GO:0016020(membrane);GO:0031225(anchored component of membrane);GO:0005575(cellular_component)	GO:0003674(molecular_function)
unknown_sample_HQ_transcript/23758	1.67256e-16	GO:0031101(fin regeneration);GO:0050790(regulation of catalytic activity);GO:0006508(proteolysis);GO:0006914(autophagy);GO:0046718(viral entry into host cell);GO:0060548(negative regulation of cell death);GO:0030855(epithelial cell differentiation);GO:0097067(cellular response to thyroid hormone stimulus);GO:0014075(response to amine);GO:0009611(response to wounding);GO:0034097(response to cytoki…	GO:0009897(external side of plasma membrane);GO:0005737(cytoplasm);GO:0005730(nucleolus);GO:0016324(apical plasma membrane);GO:0005901(caveola);GO:0005576(extracellular region);GO:0042383(sarcolemma);GO:0005615(extracellular space);GO:0009986(cell surface);GO:0070062(extracellular exosome);GO:0005739(mitochondrion);GO:0005622(intracellular);GO:0005764(lysosome);GO:0036021(endolysosome lumen);GO:0…	GO:0008233(peptidase activity);GO:0008234(cysteine-type peptidase activity);GO:0004197(cysteine-type endopeptidase activity);GO:0016787(hydrolase activity);GO:0005518(collagen binding);GO:0043394(proteoglycan binding);GO:0030984(kininogen binding);GO:0032403(protein complex binding);GO:0004175(endopeptidase activity);GO:0043621(protein self-association);GO:0042277(peptide binding);GO:0004252(seri…
unknown_sample_HQ_transcript/4875	1.72818e-16	GO:0006810(transport);GO:0055085(transmembrane transport);GO:0008643(carbohydrate transport);GO:0008646(high-affinity hexose transport)	GO:0016021(integral component of membrane);GO:0016020(membrane);GO:0005887(integral component of plasma membrane)	GO:0022891(substrate-specific transmembrane transporter activity);GO:0005215(transporter activity);GO:0022857(transmembrane transporter activity);GO:0015149(hexose transmembrane transporter activity);GO:0005353(fructose transmembrane transporter activity);GO:0005355(glucose transmembrane transporter activity)
unknown_sample_HQ_transcript/24724	1.72957e-16	GO:0006810(transport);GO:0015746(citrate transport);GO:0006842(tricarboxylic acid transport);GO:0035674(tricarboxylic acid transmembrane transport);GO:0006814(sodium ion transport);GO:0055085(transmembrane transport);GO:0006811(ion transport);GO:0071422(succinate transmembrane transport);GO:0015744(succinate transport)	GO:0005886(plasma membrane);GO:0016020(membrane);GO:0016021(integral component of membrane);GO:0005887(integral component of plasma membrane)	GO:0015137(citrate transmembrane transporter activity);GO:0015141(succinate transmembrane transporter activity);GO:0015293(symporter activity);GO:0005215(transporter activity);GO:0015142(tricarboxylic acid transmembrane transporter activity);GO:0017153(sodium:dicarboxylate symporter activity)
unknown_sample_HQ_transcript/22131	1.78396e-16	—	GO:0016020(membrane);GO:0016021(integral component of membrane)	—
unknown_sample_HQ_transcript/3017	1.79639e-16	GO:0006810(transport)	GO:0016020(membrane);GO:0016021(integral component of membrane)	—
unknown_sample_HQ_transcript/860	1.83105e-16	GO:0019538(protein metabolic process)	—	GO:0005524(ATP binding);GO:0000166(nucleotide binding)
unknown_sample_HQ_transcript/14114	1.86116e-16	GO:0008333(endosome to lysosome transport);GO:0032092(positive regulation of protein binding);GO:0007040(lysosome organization);GO:0045022(early endosome to late endosome transport);GO:0001934(positive regulation of protein phosphorylation);GO:0007032(endosome organization);GO:0006810(transport);GO:0006915(apoptotic process);GO:0015031(protein transport);GO:0016567(protein ubiquitination);GO:0007…	GO:0005737(cytoplasm);GO:0005730(nucleolus);GO:0005886(plasma membrane);GO:0070695(FHF complex);GO:0030897(HOPS complex);GO:0005794(Golgi apparatus);GO:0016020(membrane);GO:0005829(cytosol);GO:0005575(cellular_component)	GO:0031625(ubiquitin protein ligase binding);GO:0061630(ubiquitin protein ligase activity);GO:0019787(ubiquitin-like protein transferase activity);GO:0005515(protein binding);GO:0004842(ubiquitin-protein transferase activity)
unknown_sample_HQ_transcript/4556	2.01207e-16	GO:0016055(Wnt signaling pathway);GO:0031333(negative regulation of protein complex assembly);GO:0007059(chromosome segregation);GO:0030307(positive regulation of cell growth);GO:0042256(mature ribosome assembly);GO:0043280(positive regulation of cysteine-type endopeptidase activity involved in apoptotic process);GO:0010501(RNA secondary structure unwinding);GO:0071243(cellular response to arseni…	GO:0005737(cytoplasm);GO:0016607(nuclear speck);GO:0005852(eukaryotic translation initiation factor 3 complex);GO:0016020(membrane);GO:0070062(extracellular exosome);GO:0005739(mitochondrion);GO:0005741(mitochondrial outer membrane);GO:0022627(cytosolic small ribosomal subunit);GO:0010494(cytoplasmic stress granule);GO:0005634(nucleus);GO:0036464(cytoplasmic ribonucleoprotein granule);GO:0005913(…	GO:0003676(nucleic acid binding);GO:0005524(ATP binding);GO:0004386(helicase activity);GO:0016787(hydrolase activity);GO:0000166(nucleotide binding);GO:0048027(mRNA 5'-UTR binding);GO:0043273(CTPase activity);GO:0043024(ribosomal small subunit binding);GO:0004003(ATP-dependent DNA helicase activity);GO:0003924(GTPase activity);GO:0003677(DNA binding);GO:0017111(nucleoside-triphosphatase activity)…
unknown_sample_HQ_transcript/5222	2.03843e-16	GO:0016310(phosphorylation);GO:0006468(protein phosphorylation);GO:0031398(positive regulation of protein ubiquitination);GO:0046777(protein autophosphorylation);GO:0008156(negative regulation of DNA replication);GO:0001934(positive regulation of protein phosphorylation);GO:0051973(positive regulation of telomerase activity);GO:0000122(negative regulation of transcription from RNA polymerase II p…	GO:0005576(extracellular region);GO:0005622(intracellular);GO:0005634(nucleus)	GO:0004672(protein kinase activity);GO:0004674(protein serine/threonine kinase activity);GO:0016301(kinase activity);GO:0016740(transferase activity);GO:0004707(MAP kinase activity);GO:0005524(ATP binding);GO:0000166(nucleotide binding);GO:0017124(SH3 domain binding);GO:0005515(protein binding)
unknown_sample_HQ_transcript/110	2.04735e-16	GO:0016310(phosphorylation);GO:0006468(protein phosphorylation);GO:0001558(regulation of cell growth);GO:0018105(peptidyl-serine phosphorylation);GO:0034220(ion transmembrane transport);GO:0042127(regulation of cell proliferation);GO:0010765(positive regulation of sodium ion transport);GO:0006979(response to oxidative stress);GO:0006883(cellular sodium ion homeostasis);GO:0032411(positive regulat…	GO:0005737(cytoplasm);GO:0005622(intracellular);GO:0005829(cytosol);GO:0005634(nucleus);GO:0005575(cellular_component);GO:0005654(nucleoplasm);GO:0043005(neuron projection);GO:0005739(mitochondrion);GO:0005886(plasma membrane);GO:0048471(perinuclear region of cytoplasm);GO:0016020(membrane);GO:0005789(endoplasmic reticulum membrane);GO:0005783(endoplasmic reticulum)	GO:0004672(protein kinase activity);GO:0004674(protein serine/threonine kinase activity);GO:0016301(kinase activity);GO:0016740(transferase activity);GO:0005524(ATP binding);GO:0000166(nucleotide binding);GO:0017081(chloride channel regulator activity);GO:0005246(calcium channel regulator activity);GO:0017080(sodium channel regulator activity);GO:0015459(potassium channel regulator activity);GO:0…
unknown_sample_HQ_transcript/1582	2.17821e-16	GO:0006397(mRNA processing)	GO:0005634(nucleus)	GO:0000166(nucleotide binding);GO:0003676(nucleic acid binding);GO:0003723(RNA binding)
unknown_sample_HQ_transcript/17838	2.20892e-16	GO:0009058(biosynthetic process);GO:0042439(ethanolamine-containing compound metabolic process)	GO:0016020(membrane);GO:0005739(mitochondrion);GO:0031307(integral component of mitochondrial outer membrane);GO:0016021(integral component of membrane)	GO:0004306(ethanolamine-phosphate cytidylyltransferase activity);GO:0003824(catalytic activity);GO:0016740(transferase activity);GO:0016779(nucleotidyltransferase activity)
unknown_sample_HQ_transcript/18227	2.33386e-16	GO:0007059(chromosome segregation);GO:0000122(negative regulation of transcription from RNA polymerase II promoter);GO:0006464(cellular protein modification process);GO:0051301(cell division);GO:0016925(protein sumoylation);GO:0045892(negative regulation of transcription, DNA-templated);GO:1903755(positive regulation of SUMO transferase activity);GO:0007067(mitotic cell cycle);GO:0006511(ubiquiti…	GO:0005737(cytoplasm);GO:0016605(PML body);GO:0005654(nucleoplasm);GO:0005829(cytosol);GO:0000795(synaptonemal complex);GO:0016604(nuclear body);GO:0005635(nuclear envelope);GO:1990234(transferase complex);GO:0005634(nucleus);GO:0030425(dendrite);GO:0045202(synapse);GO:0001650(fibrillar center);GO:1990356(sumoylated E2 ligase complex);GO:0000940(condensed chromosome outer kinetochore);GO:0000780(…	GO:0031625(ubiquitin protein ligase binding);GO:0061656(SUMO conjugating enzyme activity);GO:0005524(ATP binding);GO:0019789(SUMO transferase activity);GO:0043398(HLH domain binding);GO:0061630(ubiquitin protein ligase activity);GO:0044822(RNA binding);GO:0000166(nucleotide binding);GO:0008134(transcription factor binding);GO:0016874(ligase activity);GO:0005515(protein binding);GO:0004842(ubiquit…
unknown_sample_HQ_transcript/310	2.58893e-16	GO:0007076(mitotic chromosome condensation);GO:0051276(chromosome organization);GO:0007067(mitotic cell cycle);GO:0022008(neurogenesis);GO:0007052(mitotic spindle organization);GO:0030261(chromosome condensation);GO:2000736(regulation of stem cell differentiation);GO:0007059(chromosome segregation);GO:0006260(DNA replication);GO:0007062(sister chromatid cohesion)	GO:0000796(condensin complex);GO:0005694(chromosome);GO:0005634(nucleus);GO:0005737(cytoplasm);GO:0005875(microtubule associated complex);GO:0000793(condensed chromosome);GO:0000785(chromatin)	GO:0005524(ATP binding);GO:0046982(protein heterodimerization activity);GO:0003682(chromatin binding);GO:0016787(hydrolase activity);GO:0016887(ATPase activity);GO:0003677(DNA binding);GO:0000166(nucleotide binding)
unknown_sample_HQ_transcript/2385	2.6817e-16	GO:0006520(cellular amino acid metabolic process)	—	GO:0030170(pyridoxal phosphate binding);GO:0004795(threonine synthase activity);GO:0016829(lyase activity)
unknown_sample_HQ_transcript/14091	2.71407e-16	GO:0001731(formation of translation preinitiation complex);GO:0006413(translational initiation);GO:0006412(translation);GO:0006446(regulation of translational initiation);GO:0045747(positive regulation of Notch signaling pathway);GO:0022008(neurogenesis)	GO:0005737(cytoplasm);GO:0005852(eukaryotic translation initiation factor 3 complex);GO:0016282(eukaryotic 43S preinitiation complex);GO:0033290(eukaryotic 48S preinitiation complex);GO:0070062(extracellular exosome);GO:0071541(eukaryotic translation initiation factor 3 complex, eIF3m);GO:0005829(cytosol);GO:0016020(membrane)	GO:0003743(translation initiation factor activity);GO:0044822(RNA binding);GO:0005515(protein binding)
unknown_sample_HQ_transcript/1002	3.96604e-16	GO:0008152(metabolic process)	—	GO:0016787(hydrolase activity)
unknown_sample_HQ_transcript/8943	4.28265e-16	GO:0006072(glycerol-3-phosphate metabolic process);GO:0005975(carbohydrate metabolic process);GO:0046168(glycerol-3-phosphate catabolic process);GO:0055114(oxidation-reduction process);GO:0019432(triglyceride biosynthetic process);GO:0006094(gluconeogenesis);GO:0006116(NADH oxidation);GO:0006127(glycerophosphate shuttle);GO:0045821(positive regulation of glycolytic process);GO:0046486(glycerolipi…	GO:0009331(glycerol-3-phosphate dehydrogenase complex);GO:0005737(cytoplasm);GO:0070062(extracellular exosome);GO:0005739(mitochondrion);GO:0005829(cytosol)	GO:0016491(oxidoreductase activity);GO:0042803(protein homodimerization activity);GO:0016616(oxidoreductase activity, acting on the CH-OH group of donors, NAD or NADP as acceptor);GO:0051287(NAD binding);GO:0004367(glycerol-3-phosphate dehydrogenase [NAD+] activity);GO:0004368(glycerol-3-phosphate dehydrogenase activity)
unknown_sample_HQ_transcript/9471	4.51992e-16	—	GO:0016020(membrane);GO:0016021(integral component of membrane)	GO:0016740(transferase activity);GO:0016746(transferase activity, transferring acyl groups);GO:0008270(zinc ion binding);GO:0046872(metal ion binding);GO:0019706(protein-cysteine S-palmitoyltransferase activity)
unknown_sample_HQ_transcript/21988	4.92499e-16	—	GO:0016020(membrane);GO:0016021(integral component of membrane)	GO:0004089(carbonate dehydratase activity);GO:0016829(lyase activity)
unknown_sample_HQ_transcript/16737	4.95776e-16	GO:0045454(cell redox homeostasis);GO:0043277(apoptotic cell clearance);GO:0034976(response to endoplasmic reticulum stress);GO:2000427(positive regulation of apoptotic cell clearance);GO:0006457(protein folding);GO:0009306(protein secretion);GO:0061077(chaperone-mediated protein folding)	GO:0005783(endoplasmic reticulum);GO:0009986(cell surface);GO:0012505(endomembrane system);GO:0005788(endoplasmic reticulum lumen);GO:0042470(melanosome)	GO:0016853(isomerase activity);GO:0003756(protein disulfide isomerase activity);GO:0005515(protein binding);GO:0044822(RNA binding)
unknown_sample_HQ_transcript/25523	5.05709e-16	GO:0008152(metabolic process);GO:0005975(carbohydrate metabolic process);GO:0045493(xylan catabolic process);GO:0007154(cell communication);GO:0000272(polysaccharide catabolic process)	GO:0016021(integral component of membrane)	GO:0005509(calcium ion binding);GO:0004553(hydrolase activity, hydrolyzing O-glycosyl compounds);GO:0031176(endo-1,4-beta-xylanase activity);GO:0016798(hydrolase activity, acting on glycosyl bonds);GO:0016787(hydrolase activity)
unknown_sample_HQ_transcript/158	5.53692e-16	GO:0006508(proteolysis)	GO:0016021(integral component of membrane);GO:0016020(membrane)	GO:0008233(peptidase activity);GO:0016787(hydrolase activity);GO:0004252(serine-type endopeptidase activity);GO:0008236(serine-type peptidase activity)
unknown_sample_HQ_transcript/1893	6.70553e-16	GO:0016310(phosphorylation);GO:0006468(protein phosphorylation)	—	GO:0004672(protein kinase activity);GO:0004674(protein serine/threonine kinase activity);GO:0005509(calcium ion binding);GO:0016301(kinase activity);GO:0016740(transferase activity);GO:0005524(ATP binding);GO:0004683(calmodulin-dependent protein kinase activity);GO:0000166(nucleotide binding)
unknown_sample_HQ_transcript/1963	6.72746e-16	GO:0032436(positive regulation of proteasomal ubiquitin-dependent protein catabolic process);GO:0032091(negative regulation of protein binding);GO:0008360(regulation of cell shape);GO:0090263(positive regulation of canonical Wnt signaling pathway);GO:0016055(Wnt signaling pathway);GO:0016310(phosphorylation);GO:0034613(cellular protein localization);GO:0032922(circadian regulation of gene express…	GO:0005737(cytoplasm);GO:0005829(cytosol);GO:0005654(nucleoplasm);GO:0030529(intracellular ribonucleoprotein complex);GO:0005634(nucleus);GO:0030426(growth cone);GO:0043025(neuronal cell body);GO:0043005(neuron projection);GO:0000139(Golgi membrane);GO:0005794(Golgi apparatus);GO:0005813(centrosome);GO:0005819(spindle);GO:0005876(spindle microtubule);GO:0005886(plasma membrane);GO:0005913(cell-ce…	GO:0004672(protein kinase activity);GO:0004674(protein serine/threonine kinase activity);GO:0016301(kinase activity);GO:0016740(transferase activity);GO:0005524(ATP binding);GO:0044822(RNA binding);GO:0000166(nucleotide binding);GO:0005515(protein binding);GO:0001948(glycoprotein binding);GO:0042277(peptide binding);GO:0050321(tau-protein kinase activity);GO:0098641(cadherin binding involved in c…
unknown_sample_HQ_transcript/6814	7.1984e-16	—	GO:0016020(membrane);GO:0005789(endoplasmic reticulum membrane);GO:0005783(endoplasmic reticulum);GO:0016021(integral component of membrane)	—
unknown_sample_HQ_transcript/16994	8.74392e-16	—	—	GO:0018826(methionine gamma-lyase activity);GO:0003824(catalytic activity);GO:0030170(pyridoxal phosphate binding);GO:0016829(lyase activity)
unknown_sample_HQ_transcript/24465	8.88477e-16	GO:0006979(response to oxidative stress);GO:0055114(oxidation-reduction process)	—	GO:0004602(glutathione peroxidase activity);GO:0016491(oxidoreductase activity);GO:0004601(peroxidase activity)
unknown_sample_HQ_transcript/1649	1.03612e-15	GO:0008152(metabolic process);GO:0009058(biosynthetic process)	GO:0016021(integral component of membrane);GO:0016020(membrane)	GO:0003824(catalytic activity);GO:0030170(pyridoxal phosphate binding);GO:0016740(transferase activity);GO:0004758(serine C-palmitoyltransferase activity);GO:0016746(transferase activity, transferring acyl groups);GO:0031177(phosphopantetheine binding);GO:0008890(glycine C-acetyltransferase activity)
unknown_sample_HQ_transcript/25559	1.08208e-15	—	GO:0016020(membrane);GO:0016021(integral component of membrane)	—
unknown_sample_HQ_transcript/21789	1.12866e-15	GO:0009405(pathogenesis)	GO:0016020(membrane);GO:0016021(integral component of membrane)	—
unknown_sample_HQ_transcript/1622	1.24709e-15	GO:0000381(regulation of alternative mRNA splicing, via spliceosome);GO:0006396(RNA processing);GO:0000349(generation of catalytic spliceosome for first transesterification step);GO:0008380(RNA splicing);GO:0006909(phagocytosis);GO:0000398(mRNA splicing, via spliceosome);GO:0006974(cellular response to DNA damage stimulus);GO:0006351(transcription, DNA-templated);GO:0006281(DNA repair);GO:0021987…	GO:0000974(Prp19 complex);GO:0071013(catalytic step 2 spliceosome);GO:0071014(post-mRNA release spliceosomal complex);GO:0071010(prespliceosome);GO:0071011(precatalytic spliceosome);GO:0071012(catalytic step 1 spliceosome);GO:0005634(nucleus);GO:0016020(membrane);GO:0005654(nucleoplasm);GO:0005681(spliceosomal complex)	GO:0003674(molecular_function);GO:0005515(protein binding)
unknown_sample_HQ_transcript/11034	1.27177e-15	GO:0016310(phosphorylation);GO:0006468(protein phosphorylation)	GO:0016021(integral component of membrane);GO:0016020(membrane)	GO:0004672(protein kinase activity);GO:0005524(ATP binding);GO:0004674(protein serine/threonine kinase activity);GO:0016301(kinase activity);GO:0016740(transferase activity);GO:0000166(nucleotide binding)
unknown_sample_HQ_transcript/18677	1.33864e-15	GO:0006810(transport)	GO:0016021(integral component of membrane);GO:0016020(membrane)	GO:0005215(transporter activity)
unknown_sample_HQ_transcript/10648	1.60012e-15	GO:0007165(signal transduction);GO:0071872(cellular response to epinephrine stimulus);GO:0006198(cAMP catabolic process);GO:0050900(leukocyte migration);GO:1901841(regulation of high voltage-gated calcium channel activity);GO:1901898(negative regulation of relaxation of cardiac muscle);GO:0030593(neutrophil chemotaxis);GO:0035690(cellular response to drug);GO:0071222(cellular response to lipopoly…	GO:0016021(integral component of membrane);GO:0016020(membrane);GO:0008021(synaptic vesicle);GO:0014069(postsynaptic density of dendrite);GO:0005829(cytosol);GO:0060076(excitatory synapse);GO:0043197(dendritic spine);GO:0005891(voltage-gated calcium channel complex);GO:0000930(gamma-tubulin complex);GO:0071944(cell periphery);GO:0030018(Z disc);GO:0005813(centrosome);GO:0005737(cytoplasm);GO:0005…	GO:0004114(3',5'-cyclic-nucleotide phosphodiesterase activity);GO:0008081(phosphoric diester hydrolase activity);GO:0016787(hydrolase activity);GO:0046872(metal ion binding);GO:0044325(ion channel binding);GO:0004115(3',5'-cyclic-AMP phosphodiesterase activity);GO:0043015(gamma-tubulin binding);GO:0030552(cAMP binding);GO:0047555(3',5'-cyclic-GMP phosphodiesterase activity);GO:0005515(protein bin…
unknown_sample_HQ_transcript/27689	2.13153e-15	GO:0006413(translational initiation)	—	GO:0003743(translation initiation factor activity)
unknown_sample_HQ_transcript/30597	2.5754e-15	GO:0006412(translation);GO:0016567(protein ubiquitination);GO:0007219(Notch signaling pathway);GO:0007173(epidermal growth factor receptor signaling pathway);GO:0050803(regulation of synapse structure or activity);GO:0042048(olfactory behavior);GO:0007613(memory);GO:0045471(response to ethanol);GO:0002181(cytoplasmic translation)	GO:0005840(ribosome);GO:0005737(cytoplasm);GO:0030529(intracellular ribonucleoprotein complex);GO:0005634(nucleus);GO:0022627(cytosolic small ribosomal subunit);GO:0005794(Golgi apparatus);GO:0005829(cytosol);GO:0005875(microtubule associated complex);GO:0045202(synapse)	GO:0003735(structural constituent of ribosome);GO:0046872(metal ion binding);GO:0031386(protein tag)
unknown_sample_HQ_transcript/19862	2.67465e-15	GO:0032436(positive regulation of proteasomal ubiquitin-dependent protein catabolic process);GO:0008360(regulation of cell shape);GO:0090263(positive regulation of canonical Wnt signaling pathway);GO:0016055(Wnt signaling pathway);GO:0007030(Golgi organization);GO:0071539(protein localization to centrosome);GO:0016310(phosphorylation);GO:0061512(protein localization to cilium);GO:0032922(circadia…	GO:0005737(cytoplasm);GO:0043005(neuron projection);GO:0005886(plasma membrane);GO:0005829(cytosol);GO:0016020(membrane);GO:0033116(endoplasmic reticulum-Golgi intermediate compartment membrane);GO:0005813(centrosome);GO:0005654(nucleoplasm);GO:0005856(cytoskeleton);GO:0048471(perinuclear region of cytoplasm);GO:0005819(spindle);GO:0005876(spindle microtubule);GO:0005634(nucleus);GO:0005794(Golgi…	GO:0004672(protein kinase activity);GO:0004674(protein serine/threonine kinase activity);GO:0016301(kinase activity);GO:0016740(transferase activity);GO:0051219(phosphoprotein binding);GO:0001948(glycoprotein binding);GO:0005524(ATP binding);GO:0000166(nucleotide binding);GO:0050321(tau-protein kinase activity);GO:0005515(protein binding);GO:0042277(peptide binding);GO:0098641(cadherin binding in…
unknown_sample_HQ_transcript/5131	2.78791e-15	GO:0055085(transmembrane transport);GO:0009567(double fertilization forming a zygote and endosperm)	GO:0016021(integral component of membrane);GO:0016020(membrane)	—
unknown_sample_HQ_transcript/9812	2.94684e-15	GO:0006606(protein import into nucleus);GO:0006810(transport);GO:0015031(protein transport);GO:0060135(maternal process involved in female pregnancy);GO:0006607(NLS-bearing protein import into nucleus);GO:0045944(positive regulation of transcription from RNA polymerase II promoter);GO:0075733(intracellular transport of virus);GO:0019054(modulation by virus of host process)	GO:0005737(cytoplasm);GO:0005634(nucleus);GO:0005654(nucleoplasm);GO:0005829(cytosol);GO:0016020(membrane);GO:0005643(nuclear pore)	GO:0008565(protein transporter activity);GO:0008139(nuclear localization sequence binding);GO:0005515(protein binding)
unknown_sample_HQ_transcript/17767	3.51369e-15	—	GO:0016021(integral component of membrane);GO:0016020(membrane);GO:0070258(inner membrane complex)	—
unknown_sample_HQ_transcript/3181	3.83454e-15	—	GO:0016020(membrane);GO:0016021(integral component of membrane)	GO:0008270(zinc ion binding);GO:0046872(metal ion binding)
unknown_sample_HQ_transcript/1104	4.33912e-15	GO:0008152(metabolic process)	—	GO:0003824(catalytic activity)
unknown_sample_HQ_transcript/7760	4.96005e-15	GO:0006606(protein import into nucleus);GO:0000278(mitotic cell cycle);GO:0010506(regulation of autophagy);GO:0051297(centrosome cycle);GO:2000045(regulation of G1/S transition of mitotic cell cycle);GO:0051726(regulation of cell cycle);GO:0000972(transcription-dependent tethering of RNA polymerase II gene DNA at nuclear periphery);GO:0045886(negative regulation of synaptic growth at neuromuscula…	GO:0036126(sperm flagellum);GO:0016006(Nebenkern);GO:0005635(nuclear envelope);GO:0005643(nuclear pore);GO:0005634(nucleus);GO:0005737(cytoplasm);GO:0005730(nucleolus)	GO:0043130(ubiquitin binding);GO:0003723(RNA binding);GO:0005515(protein binding);GO:0008017(microtubule binding)
unknown_sample_HQ_transcript/2200	5.07862e-15	GO:0009653(anatomical structure morphogenesis);GO:0006355(regulation of transcription, DNA-templated);GO:0008150(biological_process)	GO:0005794(Golgi apparatus);GO:0000790(nuclear chromatin)	GO:0003700(transcription factor activity, sequence-specific DNA binding);GO:0003682(chromatin binding);GO:0000062(fatty-acyl-CoA binding)
unknown_sample_HQ_transcript/30345	5.75902e-15	GO:0006412(translation)	GO:0005622(intracellular);GO:0005840(ribosome);GO:0030529(intracellular ribonucleoprotein complex)	GO:0003735(structural constituent of ribosome);GO:0000166(nucleotide binding)
unknown_sample_HQ_transcript/22742	6.75813e-15	GO:0006355(regulation of transcription, DNA-templated)	—	—
unknown_sample_HQ_transcript/22962	8.62999e-15	GO:0006412(translation)	GO:0005840(ribosome);GO:0030529(intracellular ribonucleoprotein complex)	GO:0003735(structural constituent of ribosome);GO:0003723(RNA binding);GO:0019843(rRNA binding)
unknown_sample_HQ_transcript/901	9.43767e-15	GO:0039694(viral RNA genome replication);GO:0018144(RNA-protein covalent cross-linking);GO:0006351(transcription, DNA-templated);GO:0006508(proteolysis)	GO:0030430(host cell cytoplasm);GO:0019012(virion);GO:0019028(viral capsid)	GO:0008233(peptidase activity);GO:0017111(nucleoside-triphosphatase activity);GO:0008234(cysteine-type peptidase activity);GO:0016740(transferase activity);GO:0003968(RNA-directed 5'-3' RNA polymerase activity);GO:0003724(RNA helicase activity);GO:0004197(cysteine-type endopeptidase activity);GO:0005524(ATP binding);GO:0003723(RNA binding);GO:0004386(helicase activity)
unknown_sample_HQ_transcript/24948	9.73247e-15	GO:0006457(protein folding);GO:0034976(response to endoplasmic reticulum stress);GO:0043065(positive regulation of apoptotic process);GO:0045454(cell redox homeostasis);GO:0001666(response to hypoxia);GO:0002931(response to ischemia);GO:0006508(proteolysis);GO:0007623(circadian rhythm);GO:0031667(response to nutrient levels);GO:0033595(response to genistein);GO:0044321(response to leptin);GO:0045…	GO:0005783(endoplasmic reticulum);GO:0005788(endoplasmic reticulum lumen);GO:0009986(cell surface);GO:0042470(melanosome);GO:0001669(acrosomal vesicle);GO:0005576(extracellular region);GO:0005615(extracellular space);GO:0005634(nucleus);GO:0005737(cytoplasm);GO:0005739(mitochondrion);GO:0005758(mitochondrial intermembrane space);GO:0005790(smooth endoplasmic reticulum);GO:0005886(plasma membrane)…	GO:0003756(protein disulfide isomerase activity);GO:0005515(protein binding);GO:0008233(peptidase activity);GO:0019153(protein-disulfide reductase (glutathione) activity);GO:0042288(MHC class I protein binding);GO:0044822(RNA binding);GO:0004197(cysteine-type endopeptidase activity);GO:0015036(disulfide oxidoreductase activity);GO:0016853(isomerase activity);GO:0004629(phospholipase C activity)
unknown_sample_HQ_transcript/5938	9.93776e-15	GO:0015031(protein transport);GO:0006606(protein import into nucleus);GO:0006810(transport);GO:0007283(spermatogenesis);GO:0006607(NLS-bearing protein import into nucleus);GO:0075733(intracellular transport of virus);GO:0019054(modulation by virus of host process)	GO:0005737(cytoplasm);GO:0005634(nucleus);GO:0005654(nucleoplasm);GO:0005829(cytosol);GO:0005643(nuclear pore)	GO:0008565(protein transporter activity);GO:0008139(nuclear localization sequence binding);GO:0008320(protein transmembrane transporter activity);GO:0005515(protein binding)
unknown_sample_HQ_transcript/26537	1.19579e-14	GO:0006810(transport)	GO:0016020(membrane);GO:0016021(integral component of membrane)	—
unknown_sample_HQ_transcript/11569	1.38937e-14	GO:0009408(response to heat);GO:0006260(DNA replication);GO:0006457(protein folding)	GO:0005737(cytoplasm)	GO:0051082(unfolded protein binding);GO:0008270(zinc ion binding);GO:0046872(metal ion binding);GO:0005524(ATP binding);GO:0031072(heat shock protein binding)
unknown_sample_HQ_transcript/11061	1.62002e-14	—	—	GO:0035091(phosphatidylinositol binding)
unknown_sample_HQ_transcript/2670	1.73645e-14	GO:0055114(oxidation-reduction process)	GO:0016020(membrane);GO:0016021(integral component of membrane);GO:0005886(plasma membrane)	GO:0008750(NAD(P)+ transhydrogenase (AB-specific) activity);GO:0050661(NADP binding);GO:0003957(NAD(P)+ transhydrogenase (B-specific) activity);GO:0016491(oxidoreductase activity)
unknown_sample_HQ_transcript/10965	1.92324e-14	GO:0006470(protein dephosphorylation)	GO:0005737(cytoplasm);GO:0005886(plasma membrane);GO:0070062(extracellular exosome)	GO:0004721(phosphoprotein phosphatase activity);GO:0046872(metal ion binding);GO:0016787(hydrolase activity)
unknown_sample_HQ_transcript/993	2.10581e-14	GO:0055114(oxidation-reduction process)	GO:0016020(membrane);GO:0016021(integral component of membrane);GO:0005886(plasma membrane)	GO:0008750(NAD(P)+ transhydrogenase (AB-specific) activity);GO:0050661(NADP binding);GO:0003957(NAD(P)+ transhydrogenase (B-specific) activity);GO:0016491(oxidoreductase activity)
unknown_sample_HQ_transcript/26058	2.24999e-14	GO:0021766(hippocampus development);GO:0021987(cerebral cortex development);GO:0021762(substantia nigra development);GO:0035329(hippo signaling);GO:0000086(G2/M transition of mitotic cell cycle);GO:0043154(negative regulation of cysteine-type endopeptidase activity involved in apoptotic process);GO:1900740(positive regulation of protein insertion into mitochondrial membrane involved in apoptotic …	GO:0005737(cytoplasm);GO:0070062(extracellular exosome);GO:0005739(mitochondrion);GO:0042470(melanosome);GO:0005829(cytosol);GO:0016020(membrane);GO:0005925(focal adhesion);GO:0030424(axon);GO:0030659(cytoplasmic vesicle membrane);GO:0005871(kinesin complex);GO:0005913(cell-cell adherens junction);GO:0043234(protein complex);GO:0048471(perinuclear region of cytoplasm);GO:0017053(transcriptional r…	GO:0050815(phosphoserine residue binding);GO:0031625(ubiquitin protein ligase binding);GO:0042826(histone deacetylase binding);GO:0044822(RNA binding);GO:0046982(protein heterodimerization activity);GO:0044325(ion channel binding);GO:0032403(protein complex binding);GO:0005515(protein binding);GO:0023026(MHC class II protein complex binding);GO:0051219(phosphoprotein binding);GO:0019904(protein d…
unknown_sample_HQ_transcript/26955	2.50814e-14	GO:0002181(cytoplasmic translation);GO:0000463(maturation of LSU-rRNA from tricistronic rRNA transcript (SSU-rRNA, 5.8S rRNA, LSU-rRNA))	GO:0005840(ribosome);GO:0030529(intracellular ribonucleoprotein complex);GO:0022625(cytosolic large ribosomal subunit)	GO:0003735(structural constituent of ribosome);GO:0044822(RNA binding)
unknown_sample_HQ_transcript/7754	2.58966e-14	GO:0016310(phosphorylation);GO:0009156(ribonucleoside monophosphate biosynthetic process);GO:0009165(nucleotide biosynthetic process);GO:0044249(cellular biosynthetic process);GO:0006015(5-phosphoribose 1-diphosphate biosynthetic process)	GO:0005737(cytoplasm)	GO:0000287(magnesium ion binding);GO:0016301(kinase activity);GO:0016740(transferase activity);GO:0004749(ribose phosphate diphosphokinase activity);GO:0046872(metal ion binding);GO:0005524(ATP binding);GO:0000166(nucleotide binding)
unknown_sample_HQ_transcript/30141	2.89797e-14	GO:0006412(translation);GO:0000462(maturation of SSU-rRNA from tricistronic rRNA transcript (SSU-rRNA, 5.8S rRNA, LSU-rRNA));GO:0035167(larval lymph gland hemopoiesis);GO:0022008(neurogenesis);GO:0002181(cytoplasmic translation);GO:0006364(rRNA processing);GO:0006614(SRP-dependent cotranslational protein targeting to membrane);GO:0000184(nuclear-transcribed mRNA catabolic process, nonsense-mediat…	GO:0005622(intracellular);GO:0005840(ribosome);GO:0030529(intracellular ribonucleoprotein complex);GO:0022627(cytosolic small ribosomal subunit);GO:0022626(cytosolic ribosome);GO:0005737(cytoplasm);GO:0070062(extracellular exosome);GO:0005654(nucleoplasm);GO:0005829(cytosol);GO:0016020(membrane);GO:0005925(focal adhesion);GO:0005634(nucleus)	GO:0003735(structural constituent of ribosome);GO:0044822(RNA binding);GO:0005515(protein binding);GO:0003674(molecular_function)
unknown_sample_HQ_transcript/30398	3.12463e-14	GO:0002181(cytoplasmic translation);GO:0006412(translation);GO:0006364(rRNA processing);GO:0006614(SRP-dependent cotranslational protein targeting to membrane);GO:0000184(nuclear-transcribed mRNA catabolic process, nonsense-mediated decay);GO:0006413(translational initiation);GO:0019083(viral transcription)	GO:0005840(ribosome);GO:0015934(large ribosomal subunit);GO:0022625(cytosolic large ribosomal subunit);GO:0005737(cytoplasm);GO:0005622(intracellular);GO:0005730(nucleolus);GO:0030529(intracellular ribonucleoprotein complex);GO:0005829(cytosol);GO:0016020(membrane);GO:0005925(focal adhesion);GO:0005634(nucleus);GO:0031012(extracellular matrix)	GO:0003735(structural constituent of ribosome);GO:0003723(RNA binding);GO:0019843(rRNA binding);GO:0005515(protein binding)
unknown_sample_HQ_transcript/30267	3.85778e-14	GO:0006614(SRP-dependent cotranslational protein targeting to membrane);GO:0008284(positive regulation of cell proliferation);GO:0000184(nuclear-transcribed mRNA catabolic process, nonsense-mediated decay);GO:0006413(translational initiation);GO:0019083(viral transcription);GO:0006364(rRNA processing);GO:0007275(multicellular organism development);GO:0006412(translation);GO:0045727(positive regul…	GO:0005737(cytoplasm);GO:0005840(ribosome);GO:0005829(cytosol);GO:0016020(membrane);GO:0015935(small ribosomal subunit);GO:0070062(extracellular exosome);GO:0005654(nucleoplasm);GO:0005622(intracellular);GO:0030529(intracellular ribonucleoprotein complex);GO:0005844(polysome);GO:0022627(cytosolic small ribosomal subunit);GO:0005925(focal adhesion);GO:0036464(cytoplasmic ribonucleoprotein granule)…	GO:0003735(structural constituent of ribosome);GO:0044822(RNA binding);GO:0003723(RNA binding);GO:0019843(rRNA binding);GO:0005515(protein binding);GO:0003674(molecular_function)
unknown_sample_HQ_transcript/29274	3.93795e-14	GO:0007166(cell surface receptor signaling pathway)	GO:0005886(plasma membrane);GO:0016020(membrane);GO:0005887(integral component of plasma membrane);GO:0031225(anchored component of membrane)	—
unknown_sample_HQ_transcript/24661	4.04069e-14	GO:0000028(ribosomal small subunit assembly);GO:0006412(translation);GO:0006614(SRP-dependent cotranslational protein targeting to membrane);GO:0006450(regulation of translational fidelity);GO:0000184(nuclear-transcribed mRNA catabolic process, nonsense-mediated decay);GO:0006413(translational initiation);GO:0019083(viral transcription);GO:0006364(rRNA processing)	GO:0005840(ribosome);GO:0015935(small ribosomal subunit);GO:0030529(intracellular ribonucleoprotein complex);GO:0022627(cytosolic small ribosomal subunit);GO:0005829(cytosol);GO:0016020(membrane);GO:0070062(extracellular exosome);GO:0005654(nucleoplasm);GO:0005925(focal adhesion);GO:0031012(extracellular matrix)	GO:0003735(structural constituent of ribosome);GO:0003723(RNA binding);GO:0019843(rRNA binding);GO:0003729(mRNA binding);GO:0044822(RNA binding);GO:0005515(protein binding)
unknown_sample_HQ_transcript/24650	5.1529e-14	GO:0006259(DNA metabolic process);GO:0007131(reciprocal meiotic recombination);GO:0006281(DNA repair);GO:0070192(chromosome organization involved in meiotic cell cycle);GO:0006312(mitotic recombination);GO:0042148(strand invasion);GO:0000730(DNA recombinase assembly);GO:0010212(response to ionizing radiation)	GO:0005634(nucleus);GO:0000794(condensed nuclear chromosome);GO:0005654(nucleoplasm)	GO:0008094(DNA-dependent ATPase activity);GO:0003677(DNA binding);GO:0005524(ATP binding);GO:0000166(nucleotide binding);GO:0003697(single-stranded DNA binding);GO:0004520(endodeoxyribonuclease activity);GO:0003690(double-stranded DNA binding);GO:0000150(recombinase activity);GO:0000400(four-way junction DNA binding)
unknown_sample_HQ_transcript/23038	5.81083e-14	—	—	GO:0000062(fatty-acyl-CoA binding)
unknown_sample_HQ_transcript/16858	6.36363e-14	GO:0043161(proteasome-mediated ubiquitin-dependent protein catabolic process);GO:0090263(positive regulation of canonical Wnt signaling pathway);GO:0006521(regulation of cellular amino acid metabolic process);GO:0033209(tumor necrosis factor-mediated signaling pathway);GO:0000165(MAPK cascade);GO:0002223(stimulatory C-type lectin receptor signaling pathway);GO:0060071(Wnt signaling pathway, plana…	GO:0000502(proteasome complex);GO:0070062(extracellular exosome);GO:0005654(nucleoplasm);GO:0005829(cytosol);GO:0016020(membrane);GO:0005838(proteasome regulatory particle);GO:0005634(nucleus);GO:0030425(dendrite);GO:0008541(proteasome regulatory particle, lid subcomplex)	GO:0042803(protein homodimerization activity);GO:0005515(protein binding);GO:0003674(molecular_function)
unknown_sample_HQ_transcript/229	6.45188e-14	GO:0042176(regulation of protein catabolic process);GO:0008283(cell proliferation);GO:0043161(proteasome-mediated ubiquitin-dependent protein catabolic process);GO:0000022(mitotic spindle elongation);GO:0007052(mitotic spindle organization);GO:0090263(positive regulation of canonical Wnt signaling pathway);GO:0006521(regulation of cellular amino acid metabolic process);GO:0033209(tumor necrosis f…	GO:0000502(proteasome complex);GO:0008540(proteasome regulatory particle, base subcomplex);GO:0034515(proteasome storage granule);GO:0005838(proteasome regulatory particle);GO:0005634(nucleus);GO:0005829(cytosol);GO:0016020(membrane);GO:0070062(extracellular exosome);GO:0005654(nucleoplasm);GO:0022624(proteasome accessory complex)	GO:0030234(enzyme regulator activity);GO:0008270(zinc ion binding);GO:0004175(endopeptidase activity);GO:0005515(protein binding)
unknown_sample_HQ_transcript/11634	7.24771e-14	GO:0001824(blastocyst development);GO:0007126(meiotic cell cycle);GO:0007130(synaptonemal complex assembly);GO:0007283(spermatogenesis);GO:0042138(meiotic DNA double-strand break formation);GO:0048477(oogenesis);GO:0051177(meiotic sister chromatid cohesion);GO:0051598(meiotic recombination checkpoint);GO:0060629(regulation of homologous chromosome segregation);GO:0051321(meiotic cell cycle);GO:00…	GO:0000795(synaptonemal complex);GO:0005634(nucleus);GO:0005694(chromosome);GO:0005737(cytoplasm);GO:0000794(condensed nuclear chromosome)	—
unknown_sample_HQ_transcript/30080	7.49561e-14	GO:0006810(transport);GO:0015884(folic acid transport);GO:0015885(5-formyltetrahydrofolate transport);GO:0051958(methotrexate transport)	GO:0016020(membrane);GO:0016021(integral component of membrane);GO:0009941(chloroplast envelope)	GO:0008517(folic acid transporter activity);GO:0015350(methotrexate transporter activity);GO:0015231(5-formyltetrahydrofolate transporter activity)
unknown_sample_HQ_transcript/2112	8.07262e-14	GO:0000122(negative regulation of transcription from RNA polymerase II promoter);GO:0000413(protein peptidyl-prolyl isomerization);GO:0006457(protein folding);GO:0006461(protein complex assembly);GO:0006915(apoptotic process);GO:0015031(protein transport);GO:0019076(viral release from host cell);GO:0034389(lipid particle organization);GO:0043065(positive regulation of apoptotic process);GO:004507…	GO:0005634(nucleus);GO:0005654(nucleoplasm);GO:0005730(nucleolus);GO:0005737(cytoplasm);GO:0043005(neuron projection);GO:0005829(cytosol);GO:0005789(endoplasmic reticulum membrane);GO:0070062(extracellular exosome);GO:0042995(cell projection);GO:0005739(mitochondrion);GO:0044295(axonal growth cone);GO:0043234(protein complex);GO:0005874(microtubule);GO:0043025(neuronal cell body);GO:0048471(perin…	GO:0005524(ATP binding);GO:0000166(nucleotide binding);GO:0003755(peptidyl-prolyl cis-trans isomerase activity);GO:0005515(protein binding);GO:0008134(transcription factor binding);GO:0016018(cyclosporin A binding);GO:0030331(estrogen receptor binding);GO:0030544(Hsp70 protein binding);GO:0031072(heat shock protein binding);GO:0051879(Hsp90 protein binding);GO:0016853(isomerase activity);GO:00422…
unknown_sample_HQ_transcript/1482	8.20445e-14	GO:0006606(protein import into nucleus);GO:0006810(transport);GO:0006607(NLS-bearing protein import into nucleus);GO:0015031(protein transport);GO:0075733(intracellular transport of virus);GO:0019054(modulation by virus of host process);GO:0060135(maternal process involved in female pregnancy);GO:0045944(positive regulation of transcription from RNA polymerase II promoter);GO:0000018(regulation o…	GO:0005737(cytoplasm);GO:0005829(cytosol);GO:0005654(nucleoplasm);GO:0005643(nuclear pore);GO:0005634(nucleus);GO:0030425(dendrite);GO:0016020(membrane)	GO:0008565(protein transporter activity);GO:0008139(nuclear localization sequence binding);GO:0005515(protein binding)
unknown_sample_HQ_transcript/10420	8.39434e-14	GO:0015074(DNA integration)	—	GO:0003676(nucleic acid binding);GO:0008270(zinc ion binding);GO:0046872(metal ion binding)
unknown_sample_HQ_transcript/22105	8.90915e-14	GO:0006096(glycolytic process)	GO:0005737(cytoplasm)	GO:0004332(fructose-bisphosphate aldolase activity);GO:0003824(catalytic activity);GO:0016829(lyase activity)
unknown_sample_HQ_transcript/17742	9.36414e-14	—	—	GO:0005525(GTP binding)
unknown_sample_HQ_transcript/4968	1.03274e-13	GO:0009615(response to virus);GO:0009737(response to abscisic acid);GO:0000184(nuclear-transcribed mRNA catabolic process, nonsense-mediated decay);GO:0000289(nuclear-transcribed mRNA poly(A) tail shortening);GO:0001662(behavioral fear response);GO:0002191(cap-dependent translational initiation);GO:0006412(translation);GO:0006413(translational initiation);GO:0006446(regulation of translational in…	GO:0005634(nucleus);GO:0005737(cytoplasm);GO:0005829(cytosol);GO:0005844(polysome);GO:0005913(cell-cell adherens junction);GO:0016020(membrane);GO:0016281(eukaryotic translation initiation factor 4F complex);GO:0022627(cytosolic small ribosomal subunit)	GO:0003723(RNA binding);GO:0003729(mRNA binding);GO:0003743(translation initiation factor activity);GO:0005515(protein binding);GO:0005524(ATP binding);GO:0008135(translation factor activity, RNA binding);GO:0008190(eukaryotic initiation factor 4E binding);GO:0031369(translation initiation factor binding);GO:0032947(protein complex scaffold activity);GO:0044822(RNA binding);GO:0098641(cadherin bi…
unknown_sample_HQ_transcript/16618	1.17549e-13	GO:0009793(embryo development ending in seed dormancy);GO:0009846(pollen germination);GO:0006413(translational initiation);GO:0001731(formation of translation preinitiation complex);GO:0006412(translation);GO:0006446(regulation of translational initiation);GO:0075522(IRES-dependent viral translational initiation);GO:0016579(protein deubiquitination);GO:0006508(proteolysis);GO:0048102(autophagic c…	GO:0005737(cytoplasm);GO:0005852(eukaryotic translation initiation factor 3 complex);GO:0005829(cytosol);GO:0016282(eukaryotic 43S preinitiation complex);GO:0016020(membrane);GO:0033290(eukaryotic 48S preinitiation complex);GO:0005634(nucleus);GO:0071541(eukaryotic translation initiation factor 3 complex, eIF3m)	GO:0003743(translation initiation factor activity);GO:0008233(peptidase activity);GO:0031369(translation initiation factor binding);GO:0008234(cysteine-type peptidase activity);GO:0036459(thiol-dependent ubiquitinyl hydrolase activity);GO:0016787(hydrolase activity);GO:0005515(protein binding);GO:0004843(thiol-dependent ubiquitin-specific protease activity)
unknown_sample_HQ_transcript/28458	1.20482e-13	—	GO:0016020(membrane);GO:0016021(integral component of membrane)	—
unknown_sample_HQ_transcript/6549	1.25574e-13	—	GO:0016020(membrane);GO:0016021(integral component of membrane)	—
unknown_sample_HQ_transcript/27043	1.40493e-13	GO:0008150(biological_process);GO:0006810(transport);GO:0006351(transcription, DNA-templated);GO:0006355(regulation of transcription, DNA-templated);GO:0006366(transcription from RNA polymerase II promoter);GO:0015031(protein transport);GO:0001701(in utero embryonic development);GO:0060811(intracellular mRNA localization involved in anterior/posterior axis specification);GO:0007317(regulation of …	GO:0005575(cellular_component);GO:0005737(cytoplasm);GO:0005634(nucleus);GO:0005854(nascent polypeptide-associated complex);GO:0005875(microtubule associated complex)	GO:0005515(protein binding);GO:0003674(molecular_function);GO:0044822(RNA binding)
unknown_sample_HQ_transcript/30243	1.4075e-13	GO:0006412(translation);GO:0006364(rRNA processing);GO:0006614(SRP-dependent cotranslational protein targeting to membrane);GO:0000184(nuclear-transcribed mRNA catabolic process, nonsense-mediated decay);GO:0006413(translational initiation);GO:0006610(ribosomal protein import into nucleus);GO:0019083(viral transcription);GO:0008150(biological_process);GO:0000022(mitotic spindle elongation);GO:002…	GO:0005840(ribosome);GO:0030529(intracellular ribonucleoprotein complex);GO:0022625(cytosolic large ribosomal subunit);GO:0005737(cytoplasm);GO:0070062(extracellular exosome);GO:0005730(nucleolus);GO:0005829(cytosol);GO:0016020(membrane);GO:0005925(focal adhesion);GO:0022626(cytosolic ribosome);GO:0031012(extracellular matrix)	GO:0003735(structural constituent of ribosome);GO:0070180(large ribosomal subunit rRNA binding);GO:0044822(RNA binding);GO:0005515(protein binding);GO:0003674(molecular_function);GO:0017022(myosin binding)
unknown_sample_HQ_transcript/17030	1.4348e-13	—	GO:0005737(cytoplasm);GO:0005829(cytosol);GO:0005634(nucleus)	GO:0031593(polyubiquitin binding);GO:0005515(protein binding)
unknown_sample_HQ_transcript/1971	1.62164e-13	GO:0006810(transport);GO:0042332(gravitaxis);GO:0048072(compound eye pigmentation);GO:0006856(eye pigment precursor transport);GO:0042441(eye pigment metabolic process);GO:0042401(cellular biogenic amine biosynthetic process);GO:0007613(memory);GO:0006727(ommochrome biosynthetic process);GO:0070731(cGMP transport);GO:0008049(male courtship behavior)	GO:0016020(membrane);GO:0016021(integral component of membrane);GO:0005886(plasma membrane);GO:0005887(integral component of plasma membrane);GO:0031410(cytoplasmic vesicle)	GO:0005524(ATP binding);GO:0000166(nucleotide binding);GO:0016887(ATPase activity);GO:0031409(pigment binding);GO:0005395(eye pigment precursor transporter activity);GO:0004888(transmembrane signaling receptor activity);GO:0042626(ATPase activity, coupled to transmembrane movement of substances)
unknown_sample_HQ_transcript/26062	1.72899e-13	—	—	GO:0005509(calcium ion binding);GO:0046872(metal ion binding)
unknown_sample_HQ_transcript/5031	1.73251e-13	GO:0032259(methylation);GO:0006479(protein methylation);GO:0006351(transcription, DNA-templated);GO:0016571(histone methylation);GO:0006355(regulation of transcription, DNA-templated);GO:0034969(histone arginine methylation);GO:0019919(peptidyl-arginine methylation, to asymmetrical-dimethyl arginine)	GO:0005737(cytoplasm);GO:0005829(cytosol);GO:0035097(histone methyltransferase complex);GO:0005634(nucleus)	GO:0016740(transferase activity);GO:0008168(methyltransferase activity);GO:0042054(histone methyltransferase activity);GO:0035242(protein-arginine omega-N asymmetric methyltransferase activity);GO:0035241(protein-arginine omega-N monomethyltransferase activity);GO:0008469(histone-arginine N-methyltransferase activity);GO:0018024(histone-lysine N-methyltransferase activity)
unknown_sample_HQ_transcript/30393	1.78484e-13	GO:0006012(galactose metabolic process)	—	GO:0003978(UDP-glucose 4-epimerase activity)
unknown_sample_HQ_transcript/6324	1.96927e-13	GO:0006606(protein import into nucleus);GO:0000278(mitotic cell cycle);GO:0010506(regulation of autophagy);GO:0051297(centrosome cycle);GO:2000045(regulation of G1/S transition of mitotic cell cycle);GO:0051726(regulation of cell cycle);GO:0000972(transcription-dependent tethering of RNA polymerase II gene DNA at nuclear periphery);GO:0045886(negative regulation of synaptic growth at neuromuscula…	GO:0036126(sperm flagellum);GO:0016006(Nebenkern);GO:0005635(nuclear envelope);GO:0005643(nuclear pore);GO:0005634(nucleus);GO:0005737(cytoplasm);GO:0005730(nucleolus)	GO:0043130(ubiquitin binding);GO:0003723(RNA binding);GO:0005515(protein binding);GO:0008017(microtubule binding)
unknown_sample_HQ_transcript/4340	2.14837e-13	GO:0048146(positive regulation of fibroblast proliferation);GO:0008284(positive regulation of cell proliferation);GO:0034097(response to cytokine);GO:0018343(protein farnesylation);GO:0022400(regulation of rhodopsin mediated signaling pathway);GO:0008285(negative regulation of cell proliferation);GO:0014070(response to organic cyclic compound);GO:0042127(regulation of cell proliferation);GO:00457…	GO:0005965(protein farnesyltransferase complex);GO:0005829(cytosol);GO:0005875(microtubule associated complex);GO:0043234(protein complex)	GO:0019840(isoprenoid binding);GO:0008144(drug binding);GO:0016740(transferase activity);GO:0008270(zinc ion binding);GO:0046872(metal ion binding);GO:0004659(prenyltransferase activity);GO:0003824(catalytic activity);GO:0004660(protein farnesyltransferase activity);GO:0004311(farnesyltranstransferase activity);GO:0005515(protein binding);GO:0042277(peptide binding);GO:0004663(Rab geranylgeranylt…
unknown_sample_HQ_transcript/12891	2.28164e-13	GO:0016226(iron-sulfur cluster assembly)	—	GO:0005506(iron ion binding);GO:0051536(iron-sulfur cluster binding)
unknown_sample_HQ_transcript/10319	2.54818e-13	GO:0006396(RNA processing);GO:0001701(in utero embryonic development);GO:0008033(tRNA processing);GO:0001890(placenta development);GO:0006388(tRNA splicing, via endonucleolytic cleavage and ligation);GO:2000237(positive regulation of tRNA processing);GO:0022008(neurogenesis)	GO:0005737(cytoplasm);GO:0005654(nucleoplasm);GO:0072669(tRNA-splicing ligase complex);GO:0005789(endoplasmic reticulum membrane);GO:0005635(nuclear envelope);GO:0005634(nucleus)	GO:0005524(ATP binding);GO:0044822(RNA binding);GO:0003972(RNA ligase (ATP) activity);GO:0000166(nucleotide binding);GO:0017166(vinculin binding);GO:0016874(ligase activity);GO:0005515(protein binding);GO:0046872(metal ion binding);GO:0008452(RNA ligase activity)
unknown_sample_HQ_transcript/21390	2.71641e-13	GO:0051301(cell division);GO:0016310(phosphorylation);GO:0007067(mitotic cell cycle);GO:0030030(cell projection organization);GO:0006468(protein phosphorylation);GO:0007049(cell cycle);GO:0018108(peptidyl-tyrosine phosphorylation);GO:0023014(signal transduction by protein phosphorylation);GO:0060271(cilium assembly)	GO:0005737(cytoplasm);GO:0005856(cytoskeleton);GO:0000242(pericentriolar material);GO:0005815(microtubule organizing center);GO:0005634(nucleus);GO:0005813(centrosome)	GO:0004672(protein kinase activity);GO:0005524(ATP binding);GO:0004674(protein serine/threonine kinase activity);GO:0016301(kinase activity);GO:0016740(transferase activity);GO:0004702(signal transducer, downstream of receptor, with serine/threonine kinase activity);GO:0000166(nucleotide binding);GO:0004713(protein tyrosine kinase activity);GO:0005515(protein binding);GO:0046872(metal ion binding)
unknown_sample_HQ_transcript/8459	2.77741e-13	GO:0008150(biological_process);GO:0010906(regulation of glucose metabolic process);GO:0000398(mRNA splicing, via spliceosome);GO:0010389(regulation of G2/M transition of mitotic cell cycle);GO:0022008(neurogenesis)	GO:0001527(microfibril);GO:0005576(extracellular region);GO:0005578(proteinaceous extracellular matrix);GO:0005634(nucleus);GO:0071011(precatalytic spliceosome);GO:0071013(catalytic step 2 spliceosome);GO:0043234(protein complex)	GO:0044822(RNA binding);GO:0005515(protein binding)
unknown_sample_HQ_transcript/14893	3.08867e-13	GO:0006508(proteolysis);GO:0007586(digestion);GO:0044267(cellular protein metabolic process);GO:0030163(protein catabolic process)	GO:0070062(extracellular exosome);GO:0097486(multivesicular body lumen);GO:0005576(extracellular region)	GO:0008233(peptidase activity);GO:0004190(aspartic-type endopeptidase activity);GO:0016787(hydrolase activity)
unknown_sample_HQ_transcript/4913	3.1523e-13	GO:0055114(oxidation-reduction process)	GO:0005739(mitochondrion);GO:0031314(extrinsic component of mitochondrial inner membrane);GO:0005777(peroxisome)	GO:0005509(calcium ion binding);GO:0016491(oxidoreductase activity)
unknown_sample_HQ_transcript/6026	3.79381e-13	—	—	GO:0008270(zinc ion binding);GO:0046872(metal ion binding)
unknown_sample_HQ_transcript/23516	4.01144e-13	GO:0016567(protein ubiquitination);GO:0006511(ubiquitin-dependent protein catabolic process);GO:0000209(protein polyubiquitination);GO:0030433(ubiquitin-dependent ERAD pathway)	GO:0000151(ubiquitin ligase complex);GO:0005829(cytosol);GO:0005737(cytoplasm);GO:0005634(nucleus)	GO:0004842(ubiquitin-protein transferase activity);GO:0034450(ubiquitin-ubiquitin ligase activity);GO:0061630(ubiquitin protein ligase activity);GO:0016874(ligase activity);GO:0005515(protein binding)
unknown_sample_HQ_transcript/22458	4.19191e-13	GO:0016310(phosphorylation);GO:0006468(protein phosphorylation)	GO:0005737(cytoplasm);GO:0005886(plasma membrane);GO:0005634(nucleus)	GO:0004672(protein kinase activity);GO:0004674(protein serine/threonine kinase activity);GO:0005509(calcium ion binding);GO:0016301(kinase activity);GO:0016740(transferase activity);GO:0005524(ATP binding);GO:0004683(calmodulin-dependent protein kinase activity);GO:0000166(nucleotide binding)
unknown_sample_HQ_transcript/17951	4.46328e-13	—	GO:0016021(integral component of membrane);GO:0016020(membrane);GO:0070258(inner membrane complex)	—
unknown_sample_HQ_transcript/3071	4.81272e-13	GO:0006810(transport);GO:0006869(lipid transport);GO:0070863(positive regulation of protein exit from endoplasmic reticulum)	GO:0016020(membrane);GO:0016021(integral component of membrane);GO:0005886(plasma membrane)	GO:0005515(protein binding)
unknown_sample_HQ_transcript/6608	5.12075e-13	GO:0006396(RNA processing);GO:0098792(xenophagy);GO:0000245(spliceosomal complex assembly);GO:0098779(positive regulation of macromitophagy in response to mitochondrial depolarization);GO:0008380(RNA splicing);GO:0002230(positive regulation of defense response to virus by host);GO:0006397(mRNA processing);GO:0000398(mRNA splicing, via spliceosome);GO:0007443(Malpighian tubule morphogenesis);GO:00…	GO:0005737(cytoplasm);GO:0016607(nuclear speck);GO:0071014(post-mRNA release spliceosomal complex);GO:0071011(precatalytic spliceosome);GO:0000974(Prp19 complex);GO:0071013(catalytic step 2 spliceosome);GO:0005681(spliceosomal complex);GO:0071010(prespliceosome);GO:0071012(catalytic step 1 spliceosome);GO:0005634(nucleus);GO:0005813(centrosome);GO:0072686(mitotic spindle)	GO:0044822(RNA binding);GO:0003723(RNA binding);GO:0005515(protein binding)
unknown_sample_HQ_transcript/11225	5.35804e-13	GO:0008150(biological_process)	GO:0005575(cellular_component)	GO:0003674(molecular_function)
unknown_sample_HQ_transcript/1703	5.59193e-13	GO:0005975(carbohydrate metabolic process);GO:0016266(O-glycan processing);GO:0006486(protein glycosylation)	GO:0000139(Golgi membrane);GO:0005794(Golgi apparatus);GO:0016021(integral component of membrane);GO:0048471(perinuclear region of cytoplasm);GO:0070062(extracellular exosome);GO:0016020(membrane)	GO:0004653(polypeptide N-acetylgalactosaminyltransferase activity);GO:0030246(carbohydrate binding);GO:0046872(metal ion binding);GO:0016740(transferase activity);GO:0016757(transferase activity, transferring glycosyl groups)
unknown_sample_HQ_transcript/9212	5.97509e-13	GO:0001649(osteoblast differentiation);GO:0007155(cell adhesion);GO:0007162(negative regulation of cell adhesion);GO:0007528(neuromuscular junction development);GO:0008284(positive regulation of cell proliferation);GO:0009611(response to wounding);GO:0009612(response to mechanical stimulus);GO:0010628(positive regulation of gene expression);GO:0014012(peripheral nervous system axon regeneration);…	GO:0005576(extracellular region);GO:0005604(basement membrane);GO:0005614(interstitial matrix);GO:0005615(extracellular space);GO:0005925(focal adhesion);GO:0016020(membrane);GO:0031012(extracellular matrix)	GO:0045545(syndecan binding)
unknown_sample_HQ_transcript/30559	6.15109e-13	GO:0006825(copper ion transport);GO:0008535(respiratory chain complex IV assembly)	GO:0005758(mitochondrial intermembrane space)	GO:0005507(copper ion binding);GO:0016531(copper chaperone activity)
unknown_sample_HQ_transcript/27573	6.31405e-13	GO:0001578(microtubule bundle formation);GO:0048675(axon extension);GO:0046785(microtubule polymerization)	GO:0005737(cytoplasm)	GO:0015631(tubulin binding)
unknown_sample_HQ_transcript/1883	6.80714e-13	GO:0048208(COPII vesicle coating);GO:0015031(protein transport);GO:0006810(transport);GO:0048211(Golgi vesicle docking);GO:0045026(plasma membrane fusion);GO:0017157(regulation of exocytosis);GO:0016192(vesicle-mediated transport);GO:0006887(exocytosis);GO:0006813(potassium ion transport);GO:0006891(intra-Golgi vesicle-mediated transport);GO:0001921(positive regulation of receptor recycling);GO:0…	GO:0005886(plasma membrane);GO:0005773(vacuole);GO:0009506(plasmodesma);GO:0005794(Golgi apparatus);GO:0005737(cytoplasm);GO:0070062(extracellular exosome);GO:0005765(lysosomal membrane);GO:0014069(postsynaptic density of dendrite);GO:0005795(Golgi stack);GO:0005829(cytosol);GO:0043209(myelin sheath);GO:0043198(dendritic shaft);GO:0000139(Golgi membrane);GO:0008021(synaptic vesicle);GO:0098527(ne…	GO:0005524(ATP binding);GO:0000166(nucleotide binding);GO:0017075(syntaxin-1 binding);GO:0019901(protein kinase binding);GO:0030165(PDZ domain binding);GO:0042623(ATPase activity, coupled);GO:0019905(syntaxin binding);GO:0032403(protein complex binding);GO:0017137(Rab GTPase binding);GO:0016787(hydrolase activity);GO:0000149(SNARE binding);GO:0005515(protein binding);GO:0016887(ATPase activity);G…
unknown_sample_HQ_transcript/12561	6.84803e-13	GO:0008150(biological_process)	GO:0016020(membrane);GO:0016021(integral component of membrane);GO:0005575(cellular_component)	GO:0003674(molecular_function)
unknown_sample_HQ_transcript/8650	7.57273e-13	GO:0006631(fatty acid metabolic process);GO:0009083(branched-chain amino acid catabolic process);GO:0033539(fatty acid beta-oxidation using acyl-CoA dehydrogenase);GO:0055088(lipid homeostasis);GO:0008152(metabolic process);GO:0006629(lipid metabolic process);GO:0055114(oxidation-reduction process)	GO:0005739(mitochondrion);GO:0005759(mitochondrial matrix);GO:0070062(extracellular exosome)	GO:0000062(fatty-acyl-CoA binding);GO:0003995(acyl-CoA dehydrogenase activity);GO:0009055(electron carrier activity);GO:0050660(flavin adenine dinucleotide binding);GO:0052890(oxidoreductase activity, acting on the CH-CH group of donors, with a flavin as acceptor);GO:0016627(oxidoreductase activity, acting on the CH-CH group of donors);GO:0016491(oxidoreductase activity)
unknown_sample_HQ_transcript/8509	7.68591e-13	—	—	GO:0003723(RNA binding);GO:0000166(nucleotide binding);GO:0003676(nucleic acid binding)
unknown_sample_HQ_transcript/16295	8.16309e-13	GO:0006810(transport);GO:0016192(vesicle-mediated transport);GO:0015031(protein transport)	GO:0016021(integral component of membrane);GO:0016020(membrane)	—
unknown_sample_HQ_transcript/8993	8.39822e-13	GO:0006529(asparagine biosynthetic process)	—	GO:0016874(ligase activity);GO:0004066(asparagine synthase (glutamine-hydrolyzing) activity)
unknown_sample_HQ_transcript/11745	9.39549e-13	GO:0000398(mRNA splicing, via spliceosome);GO:0048026(positive regulation of mRNA splicing, via spliceosome);GO:0000375(RNA splicing, via transesterification reactions);GO:0008380(RNA splicing);GO:0006397(mRNA processing);GO:0008150(biological_process);GO:0022008(neurogenesis);GO:0007052(mitotic spindle organization)	GO:0005730(nucleolus);GO:0005654(nucleoplasm);GO:0005681(spliceosomal complex);GO:0005689(U12-type spliceosomal complex);GO:0005634(nucleus);GO:0005575(cellular_component);GO:0005686(U2 snRNP);GO:0071011(precatalytic spliceosome)	GO:0000166(nucleotide binding);GO:0003676(nucleic acid binding);GO:0044822(RNA binding);GO:0003723(RNA binding);GO:0005515(protein binding);GO:0003674(molecular_function);GO:0003729(mRNA binding)
unknown_sample_HQ_transcript/9167	9.69762e-13	GO:0016310(phosphorylation);GO:0006468(protein phosphorylation)	GO:0005737(cytoplasm);GO:0005886(plasma membrane);GO:0005634(nucleus)	GO:0004672(protein kinase activity);GO:0004674(protein serine/threonine kinase activity);GO:0005509(calcium ion binding);GO:0016301(kinase activity);GO:0016740(transferase activity);GO:0005524(ATP binding);GO:0004683(calmodulin-dependent protein kinase activity);GO:0000166(nucleotide binding)
unknown_sample_HQ_transcript/21276	1.02346e-12	GO:0006529(asparagine biosynthetic process)	—	GO:0004066(asparagine synthase (glutamine-hydrolyzing) activity)
unknown_sample_HQ_transcript/12149	1.18341e-12	GO:0016310(phosphorylation);GO:0006221(pyrimidine nucleotide biosynthetic process);GO:0006139(nucleobase-containing compound metabolic process);GO:0006207('de novo' pyrimidine nucleobase biosynthetic process);GO:0006165(nucleoside diphosphate phosphorylation);GO:0009142(nucleoside triphosphate biosynthetic process);GO:0006222(UMP biosynthetic process);GO:0009220(pyrimidine ribonucleotide biosynth…	GO:0005737(cytoplasm);GO:0005634(nucleus);GO:0005829(cytosol);GO:0070062(extracellular exosome);GO:0016020(membrane);GO:0016021(integral component of membrane)	GO:0005524(ATP binding);GO:0004127(cytidylate kinase activity);GO:0016301(kinase activity);GO:0016740(transferase activity);GO:0000166(nucleotide binding);GO:0019205(nucleobase-containing compound kinase activity);GO:0009041(uridylate kinase activity);GO:0004550(nucleoside diphosphate kinase activity);GO:0004849(uridine kinase activity);GO:0050145(nucleoside phosphate kinase activity)
unknown_sample_HQ_transcript/30338	1.46328e-12	GO:0042273(ribosomal large subunit biogenesis);GO:0000027(ribosomal large subunit assembly);GO:0034504(protein localization to nucleus);GO:0006364(rRNA processing);GO:0006605(protein targeting);GO:0006412(translation);GO:0006614(SRP-dependent cotranslational protein targeting to membrane);GO:0000184(nuclear-transcribed mRNA catabolic process, nonsense-mediated decay);GO:0006413(translational init…	GO:0005737(cytoplasm);GO:0005840(ribosome);GO:0005730(nucleolus);GO:0016020(membrane);GO:0070062(extracellular exosome);GO:0005622(intracellular);GO:0030529(intracellular ribonucleoprotein complex);GO:0022625(cytosolic large ribosomal subunit);GO:0005634(nucleus);GO:0005829(cytosol);GO:0022626(cytosolic ribosome);GO:0005654(nucleoplasm);GO:0031012(extracellular matrix);GO:0005703(polytene chromos…	GO:0003735(structural constituent of ribosome);GO:0044822(RNA binding);GO:0003723(RNA binding);GO:0019843(rRNA binding);GO:0005515(protein binding);GO:0042975(peroxisome proliferator activated receptor binding)
unknown_sample_HQ_transcript/29877	1.48103e-12	GO:0006508(proteolysis)	GO:0016021(integral component of membrane);GO:0016020(membrane)	GO:0008233(peptidase activity);GO:0016787(hydrolase activity);GO:0004252(serine-type endopeptidase activity)
unknown_sample_HQ_transcript/12434	1.49096e-12	GO:0036155(acylglycerol acyl-chain remodeling);GO:0006629(lipid metabolic process);GO:0060613(fat pad development);GO:0090181(regulation of cholesterol metabolic process);GO:0045722(positive regulation of gluconeogenesis);GO:0050746(regulation of lipoprotein metabolic process);GO:0010867(positive regulation of triglyceride biosynthetic process);GO:0097006(regulation of plasma lipoprotein particle…	GO:0016020(membrane);GO:0016021(integral component of membrane);GO:0005789(endoplasmic reticulum membrane);GO:0005783(endoplasmic reticulum);GO:0030176(integral component of endoplasmic reticulum membrane);GO:0005739(mitochondrion);GO:0048471(perinuclear region of cytoplasm);GO:0043231(intracellular membrane-bounded organelle);GO:0005811(lipid droplet)	GO:0016747(transferase activity, transferring acyl groups other than amino-acyl groups);GO:0016740(transferase activity);GO:0016746(transferase activity, transferring acyl groups);GO:0004144(diacylglycerol O-acyltransferase activity);GO:0042803(protein homodimerization activity);GO:0050252(retinol O-fatty-acyltransferase activity);GO:0003846(2-acylglycerol O-acyltransferase activity)
unknown_sample_HQ_transcript/17911	1.75206e-12	GO:0007264(small GTPase mediated signal transduction);GO:0048208(COPII vesicle coating);GO:0006914(autophagy);GO:0015031(protein transport);GO:0006810(transport);GO:2000785(regulation of autophagosome assembly);GO:0090557(establishment of endothelial intestinal barrier);GO:1903020(positive regulation of glycoprotein metabolic process);GO:0019068(virion assembly);GO:0006890(retrograde vesicle-medi…	GO:0005737(cytoplasm);GO:0070062(extracellular exosome);GO:0005739(mitochondrion);GO:0034045(pre-autophagosomal structure membrane);GO:0005793(endoplasmic reticulum-Golgi intermediate compartment);GO:0016020(membrane);GO:0005789(endoplasmic reticulum membrane);GO:0030133(transport vesicle);GO:0033116(endoplasmic reticulum-Golgi intermediate compartment membrane);GO:0000139(Golgi membrane);GO:0005…	GO:0005525(GTP binding);GO:0000166(nucleotide binding);GO:0005515(protein binding);GO:0030742(GTP-dependent protein binding);GO:0080115(myosin XI tail binding);GO:0003924(GTPase activity);GO:0098641(cadherin binding involved in cell-cell adhesion)
unknown_sample_HQ_transcript/17164	1.84423e-12	GO:0007264(small GTPase mediated signal transduction);GO:0043009(chordate embryonic development);GO:0001654(eye development);GO:0034389(lipid particle organization)	GO:0005886(plasma membrane)	GO:0005525(GTP binding)
unknown_sample_HQ_transcript/7451	1.872e-12	GO:0006479(protein methylation);GO:0032259(methylation);GO:0006351(transcription, DNA-templated);GO:0016571(histone methylation);GO:0006355(regulation of transcription, DNA-templated);GO:0034969(histone arginine methylation);GO:0019919(peptidyl-arginine methylation, to asymmetrical-dimethyl arginine)	GO:0005737(cytoplasm);GO:0005829(cytosol);GO:0035097(histone methyltransferase complex);GO:0005634(nucleus)	GO:0016740(transferase activity);GO:0008168(methyltransferase activity);GO:0042054(histone methyltransferase activity);GO:0035242(protein-arginine omega-N asymmetric methyltransferase activity);GO:0035241(protein-arginine omega-N monomethyltransferase activity);GO:0008469(histone-arginine N-methyltransferase activity);GO:0018024(histone-lysine N-methyltransferase activity)
unknown_sample_HQ_transcript/291	1.91891e-12	GO:0006351(transcription, DNA-templated);GO:0031047(gene silencing by RNA);GO:0006370(7-methylguanosine mRNA capping);GO:0006368(transcription elongation from RNA polymerase II promoter);GO:0006366(transcription from RNA polymerase II promoter);GO:0000398(mRNA splicing, via spliceosome);GO:0006283(transcription-coupled nucleotide-excision repair);GO:0006367(transcription initiation from RNA polym…	GO:0005829(cytosol);GO:0005665(DNA-directed RNA polymerase II, core complex);GO:0009506(plasmodesma);GO:0016020(membrane);GO:0005654(nucleoplasm);GO:0000784(nuclear chromosome, telomeric region);GO:0000781(chromosome, telomeric region);GO:0005634(nucleus);GO:0005575(cellular_component)	GO:0003899(DNA-directed 5'-3' RNA polymerase activity);GO:0003677(DNA binding);GO:0016740(transferase activity);GO:0032549(ribonucleoside binding);GO:0016779(nucleotidyltransferase activity);GO:0001055(RNA polymerase II activity);GO:0003682(chromatin binding);GO:0044822(RNA binding);GO:0005515(protein binding);GO:0046872(metal ion binding);GO:0003674(molecular_function)
unknown_sample_HQ_transcript/6244	1.9768e-12	GO:0030163(protein catabolic process);GO:0045899(positive regulation of RNA polymerase II transcriptional preinitiation complex assembly);GO:0070682(proteasome regulatory particle assembly);GO:0030433(ubiquitin-dependent ERAD pathway);GO:0006511(ubiquitin-dependent protein catabolic process);GO:0045732(positive regulation of protein catabolic process);GO:1901800(positive regulation of proteasomal…	GO:0005737(cytoplasm);GO:0000502(proteasome complex);GO:0031595(nuclear proteasome complex);GO:0031597(cytosolic proteasome complex);GO:0008540(proteasome regulatory particle, base subcomplex);GO:0005634(nucleus);GO:0005886(plasma membrane);GO:0005829(cytosol);GO:0000932(P-body);GO:0005654(nucleoplasm);GO:0016020(membrane);GO:0022624(proteasome accessory complex);GO:0043231(intracellular membrane…	GO:0005524(ATP binding);GO:0000166(nucleotide binding);GO:0016787(hydrolase activity);GO:0017025(TBP-class protein binding);GO:0005515(protein binding);GO:0016887(ATPase activity);GO:0036402(proteasome-activating ATPase activity);GO:0008233(peptidase activity);GO:0008134(transcription factor binding)
unknown_sample_HQ_transcript/29181	2.12133e-12	GO:0006508(proteolysis)	GO:0016021(integral component of membrane);GO:0016020(membrane)	GO:0008233(peptidase activity);GO:0016787(hydrolase activity);GO:0004252(serine-type endopeptidase activity)
unknown_sample_HQ_transcript/2009	2.48134e-12	GO:0042742(defense response to bacterium);GO:0050832(defense response to fungus);GO:0009870(defense response signaling pathway, resistance gene-dependent);GO:0010204(defense response signaling pathway, resistance gene-independent);GO:0000398(mRNA splicing, via spliceosome);GO:0051301(cell division);GO:0051298(centrosome duplication);GO:1990646(cellular response to prolactin);GO:0000278(mitotic ce…	GO:0009507(chloroplast);GO:0071011(precatalytic spliceosome);GO:0000974(Prp19 complex);GO:0071013(catalytic step 2 spliceosome);GO:0005681(spliceosomal complex);GO:0005634(nucleus);GO:0005737(cytoplasm);GO:0005654(nucleoplasm);GO:0016607(nuclear speck);GO:0005662(DNA replication factor A complex);GO:0005730(nucleolus);GO:0048471(perinuclear region of cytoplasm);GO:0016020(membrane);GO:0071006(U2-…	GO:0003677(DNA binding);GO:0044822(RNA binding);GO:0019901(protein kinase binding);GO:0008157(protein phosphatase 1 binding);GO:0003723(RNA binding);GO:0001222(transcription corepressor binding);GO:0071987(WD40-repeat domain binding);GO:0043522(leucine zipper domain binding);GO:0005515(protein binding);GO:0000981(RNA polymerase II transcription factor activity, sequence-specific DNA binding);GO:0…
unknown_sample_HQ_transcript/9753	2.51373e-12	GO:0008150(biological_process);GO:0044376(RNA polymerase II complex import to nucleus);GO:1990022(RNA polymerase III complex localization to nucleus);GO:0009790(embryo development);GO:0009793(embryo development ending in seed dormancy);GO:0051301(cell division)	GO:0005575(cellular_component);GO:0005737(cytoplasm);GO:0005874(microtubule)	GO:0000166(nucleotide binding);GO:0016787(hydrolase activity);GO:0005525(GTP binding);GO:0003674(molecular_function);GO:0003924(GTPase activity)
unknown_sample_HQ_transcript/11995	2.52698e-12	GO:0006072(glycerol-3-phosphate metabolic process);GO:0005975(carbohydrate metabolic process);GO:0046168(glycerol-3-phosphate catabolic process);GO:0055114(oxidation-reduction process);GO:0019432(triglyceride biosynthetic process);GO:0006094(gluconeogenesis);GO:0006116(NADH oxidation);GO:0006127(glycerophosphate shuttle);GO:0045821(positive regulation of glycolytic process);GO:0046486(glycerolipi…	GO:0009331(glycerol-3-phosphate dehydrogenase complex);GO:0005737(cytoplasm);GO:0070062(extracellular exosome);GO:0005739(mitochondrion);GO:0005829(cytosol)	GO:0016491(oxidoreductase activity);GO:0042803(protein homodimerization activity);GO:0016616(oxidoreductase activity, acting on the CH-OH group of donors, NAD or NADP as acceptor);GO:0051287(NAD binding);GO:0004367(glycerol-3-phosphate dehydrogenase [NAD+] activity);GO:0004368(glycerol-3-phosphate dehydrogenase activity)
unknown_sample_HQ_transcript/24978	2.6041e-12	GO:0006457(protein folding);GO:0046931(pore complex assembly);GO:1901998(toxin transport);GO:0007339(binding of sperm to zona pellucida);GO:0006458('de novo' protein folding);GO:0061077(chaperone-mediated protein folding);GO:1904851(positive regulation of establishment of protein localization to telomere);GO:0050821(protein stabilization);GO:0032212(positive regulation of telomere maintenance via…	GO:0005737(cytoplasm);GO:0042995(cell projection);GO:0005856(cytoskeleton);GO:0005929(cilium);GO:0005832(chaperonin-containing T-complex);GO:0005815(microtubule organizing center);GO:0002199(zona pellucida receptor complex);GO:0005829(cytosol);GO:0045111(intermediate filament cytoskeleton);GO:0005813(centrosome);GO:0044297(cell body);GO:0070062(extracellular exosome);GO:0005654(nucleoplasm);GO:00…	GO:0051082(unfolded protein binding);GO:0005524(ATP binding);GO:0000166(nucleotide binding);GO:0044183(protein binding involved in protein folding);GO:0042623(ATPase activity, coupled);GO:0005515(protein binding);GO:0098641(cadherin binding involved in cell-cell adhesion)
unknown_sample_HQ_transcript/5845	2.82155e-12	GO:0009615(response to virus);GO:0009737(response to abscisic acid)	—	GO:0003723(RNA binding)
unknown_sample_HQ_transcript/28224	2.93155e-12	GO:0090263(positive regulation of canonical Wnt signaling pathway);GO:0006521(regulation of cellular amino acid metabolic process);GO:0033209(tumor necrosis factor-mediated signaling pathway);GO:0000165(MAPK cascade);GO:0002223(stimulatory C-type lectin receptor signaling pathway);GO:0060071(Wnt signaling pathway, planar cell polarity pathway);GO:0051436(negative regulation of ubiquitin-protein l…	GO:0005737(cytoplasm);GO:0070062(extracellular exosome);GO:0005654(nucleoplasm);GO:0000502(proteasome complex);GO:0005829(cytosol);GO:0005634(nucleus);GO:0005839(proteasome core complex);GO:0005794(Golgi apparatus);GO:0005913(cell-cell adherens junction);GO:0019774(proteasome core complex, beta-subunit complex)	GO:0008233(peptidase activity);GO:0004175(endopeptidase activity);GO:0016787(hydrolase activity);GO:0004298(threonine-type endopeptidase activity);GO:0098641(cadherin binding involved in cell-cell adhesion)
unknown_sample_HQ_transcript/3669	3.08897e-12	—	GO:0005840(ribosome)	GO:0003735(structural constituent of ribosome)
unknown_sample_HQ_transcript/23993	3.21424e-12	GO:0008152(metabolic process);GO:0009226(nucleotide-sugar biosynthetic process);GO:0055114(oxidation-reduction process);GO:0042351('de novo' GDP-L-fucose biosynthetic process);GO:0019835(cytolysis);GO:0007159(leukocyte cell-cell adhesion);GO:0019673(GDP-mannose metabolic process)	GO:0070062(extracellular exosome);GO:0005829(cytosol);GO:0005737(cytoplasm)	GO:0050577(GDP-L-fucose synthase activity);GO:0070401(NADP+ binding);GO:0016853(isomerase activity);GO:0050662(coenzyme binding);GO:0003824(catalytic activity);GO:0016491(oxidoreductase activity);GO:0009055(electron carrier activity);GO:0042356(GDP-4-dehydro-D-rhamnose reductase activity)
unknown_sample_HQ_transcript/16338	3.35951e-12	GO:0001649(osteoblast differentiation);GO:0030335(positive regulation of cell migration);GO:0032436(positive regulation of proteasomal ubiquitin-dependent protein catabolic process);GO:0071333(cellular response to glucose stimulus);GO:0006919(activation of cysteine-type endopeptidase activity involved in apoptotic process);GO:0042998(positive regulation of Golgi to plasma membrane protein transpo…	GO:0030425(dendrite);GO:0005737(cytoplasm);GO:0070062(extracellular exosome);GO:0043005(neuron projection);GO:0042995(cell projection);GO:0030496(midbody);GO:0005739(mitochondrion);GO:0005886(plasma membrane);GO:0043204(perikaryon);GO:0048471(perinuclear region of cytoplasm);GO:0016020(membrane);GO:0015935(small ribosomal subunit);GO:0044297(cell body);GO:0043025(neuronal cell body);GO:0005829(cy…	GO:0008200(ion channel inhibitor activity);GO:0019903(protein phosphatase binding);GO:0005102(receptor binding);GO:0044822(RNA binding);GO:0008656(cysteine-type endopeptidase activator activity involved in apoptotic process);GO:0030971(receptor tyrosine kinase binding);GO:0042169(SH2 domain binding);GO:0042803(protein homodimerization activity);GO:0005080(protein kinase C binding);GO:0005515(prot…
unknown_sample_HQ_transcript/10392	3.57584e-12	GO:0016310(phosphorylation);GO:0006468(protein phosphorylation);GO:0000165(MAPK cascade);GO:0000187(activation of MAPK activity);GO:0006351(transcription, DNA-templated);GO:0006950(response to stress);GO:0007165(signal transduction);GO:0007265(Ras protein signal transduction);GO:0010628(positive regulation of gene expression);GO:0035556(intracellular signal transduction);GO:0045648(positive regul…	GO:0005654(nucleoplasm);GO:0005829(cytosol);GO:0005737(cytoplasm);GO:0005634(nucleus)	GO:0004672(protein kinase activity);GO:0004674(protein serine/threonine kinase activity);GO:0016301(kinase activity);GO:0016740(transferase activity);GO:0004707(MAP kinase activity);GO:0005524(ATP binding);GO:0000166(nucleotide binding);GO:0005515(protein binding)
unknown_sample_HQ_transcript/12869	3.66045e-12	—	—	GO:0016740(transferase activity);GO:0003962(cystathionine gamma-synthase activity);GO:0003824(catalytic activity);GO:0030170(pyridoxal phosphate binding);GO:0016829(lyase activity)
unknown_sample_HQ_transcript/20059	3.83749e-12	GO:0007165(signal transduction);GO:0007264(small GTPase mediated signal transduction)	—	GO:0005525(GTP binding)
unknown_sample_HQ_transcript/20805	3.87192e-12	GO:0002181(cytoplasmic translation);GO:0006614(SRP-dependent cotranslational protein targeting to membrane);GO:0000184(nuclear-transcribed mRNA catabolic process, nonsense-mediated decay);GO:0006413(translational initiation);GO:0019083(viral transcription);GO:0016032(viral process);GO:0006364(rRNA processing);GO:0042254(ribosome biogenesis);GO:0006412(translation);GO:0071353(cellular response to …	GO:0005737(cytoplasm);GO:0005840(ribosome);GO:0005829(cytosol);GO:0016020(membrane);GO:0070062(extracellular exosome);GO:0005622(intracellular);GO:0030529(intracellular ribonucleoprotein complex);GO:0022625(cytosolic large ribosomal subunit);GO:0005925(focal adhesion);GO:0036464(cytoplasmic ribonucleoprotein granule);GO:0005634(nucleus);GO:0030425(dendrite);GO:0030687(preribosome, large subunit p…	GO:0003735(structural constituent of ribosome);GO:0044822(RNA binding);GO:0005515(protein binding);GO:0070180(large ribosomal subunit rRNA binding);GO:0042277(peptide binding)
unknown_sample_HQ_transcript/8470	3.89418e-12	GO:0006099(tricarboxylic acid cycle);GO:0055114(oxidation-reduction process)	—	GO:0016491(oxidoreductase activity);GO:0052589(malate dehydrogenase (menaquinone) activity);GO:0008924(malate dehydrogenase (quinone) activity)
unknown_sample_HQ_transcript/12913	4.21239e-12	GO:0009116(nucleoside metabolic process)	—	GO:0003824(catalytic activity)
unknown_sample_HQ_transcript/9008	4.39319e-12	GO:0006810(transport)	GO:0005622(intracellular)	GO:0005215(transporter activity)
unknown_sample_HQ_transcript/20204	5.68064e-12	GO:0009306(protein secretion);GO:0016192(vesicle-mediated transport);GO:0008150(biological_process)	GO:0016020(membrane);GO:0000139(Golgi membrane);GO:0016021(integral component of membrane);GO:0005794(Golgi apparatus);GO:0030173(integral component of Golgi membrane)	GO:0003674(molecular_function)
unknown_sample_HQ_transcript/10160	5.8663e-12	—	GO:0016020(membrane);GO:0005789(endoplasmic reticulum membrane);GO:0005783(endoplasmic reticulum);GO:0016021(integral component of membrane)	—
unknown_sample_HQ_transcript/1454	6.16803e-12	GO:0006260(DNA replication);GO:0006270(DNA replication initiation);GO:0042325(regulation of phosphorylation);GO:0042493(response to drug);GO:0008283(cell proliferation);GO:0006974(cellular response to DNA damage stimulus);GO:0071310(cellular response to organic substance);GO:0007049(cell cycle);GO:0071364(cellular response to epidermal growth factor stimulus);GO:0006268(DNA unwinding involved in …	GO:0042555(MCM complex);GO:0005634(nucleus);GO:0005737(cytoplasm);GO:0000347(THO complex);GO:0005829(cytosol);GO:0016020(membrane);GO:0005654(nucleoplasm);GO:0000785(chromatin);GO:0000784(nuclear chromosome, telomeric region);GO:0005875(microtubule associated complex);GO:0005656(nuclear pre-replicative complex)	GO:0003677(DNA binding);GO:0005524(ATP binding);GO:0003678(DNA helicase activity);GO:0004386(helicase activity);GO:0000166(nucleotide binding);GO:0016787(hydrolase activity);GO:0004003(ATP-dependent DNA helicase activity);GO:0003697(single-stranded DNA binding);GO:0005515(protein binding);GO:0043138(3'-5' DNA helicase activity);GO:0003682(chromatin binding)
unknown_sample_HQ_transcript/8208	6.59893e-12	GO:0006914(autophagy);GO:0046718(viral entry into host cell);GO:0060548(negative regulation of cell death);GO:0030855(epithelial cell differentiation);GO:0097067(cellular response to thyroid hormone stimulus);GO:0014075(response to amine);GO:0009611(response to wounding);GO:0034097(response to cytokine);GO:0071260(cellular response to mechanical stimulus);GO:0051603(proteolysis involved in cellul…	GO:0009897(external side of plasma membrane);GO:0005737(cytoplasm);GO:0005730(nucleolus);GO:0016324(apical plasma membrane);GO:0005901(caveola);GO:0005576(extracellular region);GO:0042383(sarcolemma);GO:0005615(extracellular space);GO:0009986(cell surface);GO:0070062(extracellular exosome);GO:0005739(mitochondrion);GO:0005622(intracellular);GO:0005764(lysosome);GO:0036021(endolysosome lumen);GO:0…	GO:0008233(peptidase activity);GO:0005518(collagen binding);GO:0043394(proteoglycan binding);GO:0008234(cysteine-type peptidase activity);GO:0030984(kininogen binding);GO:0004197(cysteine-type endopeptidase activity);GO:0032403(protein complex binding);GO:0004175(endopeptidase activity);GO:0043621(protein self-association);GO:0016787(hydrolase activity);GO:0042277(peptide binding);GO:0004252(seri…
unknown_sample_HQ_transcript/20006	6.98094e-12	GO:0016310(phosphorylation);GO:0001822(kidney development);GO:0006974(cellular response to DNA damage stimulus);GO:0007067(mitotic cell cycle);GO:2000001(regulation of DNA damage checkpoint);GO:0006468(protein phosphorylation);GO:0035264(multicellular organism growth);GO:0007049(cell cycle);GO:0051301(cell division);GO:0007283(spermatogenesis);GO:0010212(response to ionizing radiation);GO:0030030…	GO:0005737(cytoplasm);GO:0005813(centrosome);GO:0005856(cytoskeleton);GO:0000242(pericentriolar material);GO:0005815(microtubule organizing center);GO:0005634(nucleus)	GO:0004672(protein kinase activity);GO:0004674(protein serine/threonine kinase activity);GO:0016301(kinase activity);GO:0016740(transferase activity);GO:0004713(protein tyrosine kinase activity);GO:0046872(metal ion binding);GO:0005524(ATP binding);GO:0004702(signal transducer, downstream of receptor, with serine/threonine kinase activity);GO:0000166(nucleotide binding)
unknown_sample_HQ_transcript/999	7.05007e-12	—	GO:0016021(integral component of membrane);GO:0016020(membrane)	—
unknown_sample_HQ_transcript/3986	7.20478e-12	GO:0015031(protein transport);GO:0006810(transport);GO:0045047(protein targeting to ER);GO:0006614(SRP-dependent cotranslational protein targeting to membrane);GO:0006620(posttranslational protein targeting to endoplasmic reticulum membrane);GO:0036498(IRE1-mediated unfolded protein response);GO:0034341(response to interferon-gamma);GO:0016049(cell growth);GO:0007029(endoplasmic reticulum organiz…	GO:0016021(integral component of membrane);GO:0016020(membrane);GO:0005829(cytosol);GO:0005789(endoplasmic reticulum membrane);GO:0030176(integral component of endoplasmic reticulum membrane);GO:0005783(endoplasmic reticulum);GO:0005791(rough endoplasmic reticulum);GO:0030670(phagocytic vesicle membrane);GO:0045169(fusome);GO:0012505(endomembrane system)	GO:0043022(ribosome binding);GO:0005515(protein binding);GO:0022857(transmembrane transporter activity);GO:0003674(molecular_function);GO:0008565(protein transporter activity)
unknown_sample_HQ_transcript/26438	7.59231e-12	GO:0006810(transport);GO:0006886(intracellular protein transport);GO:0015031(protein transport);GO:0016192(vesicle-mediated transport);GO:0008089(anterograde axonal transport);GO:0048490(anterograde synaptic vesicle transport);GO:0008286(insulin receptor signaling pathway);GO:0006726(eye pigment biosynthetic process);GO:0048072(compound eye pigmentation);GO:0007040(lysosome organization);GO:00067…	GO:0030117(membrane coat);GO:0030123(AP-3 adaptor complex);GO:0016020(membrane);GO:0043231(intracellular membrane-bounded organelle);GO:0031410(cytoplasmic vesicle);GO:0030659(cytoplasmic vesicle membrane);GO:0005794(Golgi apparatus);GO:0005802(trans-Golgi network);GO:1904115(axon cytoplasm);GO:0030119(AP-type membrane coat adaptor complex);GO:0030133(transport vesicle);GO:0008021(synaptic vesicl…	GO:0008565(protein transporter activity);GO:0005215(transporter activity);GO:0005515(protein binding)
unknown_sample_HQ_transcript/30681	8.50428e-12	GO:0002762(negative regulation of myeloid leukocyte differentiation);GO:0006163(purine nucleotide metabolic process);GO:0006165(nucleoside diphosphate phosphorylation);GO:0006183(GTP biosynthetic process);GO:0006220(pyrimidine nucleotide metabolic process);GO:0006228(UTP biosynthetic process);GO:0006241(CTP biosynthetic process);GO:0006897(endocytosis);GO:0007399(nervous system development);GO:00…	GO:0005634(nucleus);GO:0005737(cytoplasm);GO:0005739(mitochondrion);GO:0005741(mitochondrial outer membrane);GO:0005813(centrosome);GO:0005829(cytosol);GO:0005882(intermediate filament);GO:0016020(membrane);GO:0032587(ruffle membrane);GO:0043209(myelin sheath);GO:0048471(perinuclear region of cytoplasm);GO:0070062(extracellular exosome);GO:0030027(lamellipodium);GO:0001726(ruffle);GO:0071944(cell…	GO:0000166(nucleotide binding);GO:0000287(magnesium ion binding);GO:0000977(RNA polymerase II regulatory region sequence-specific DNA binding);GO:0003697(single-stranded DNA binding);GO:0004536(deoxyribonuclease activity);GO:0004550(nucleoside diphosphate kinase activity);GO:0005524(ATP binding);GO:0005525(GTP binding);GO:0016301(kinase activity);GO:0016740(transferase activity);GO:0019215(interm…
unknown_sample_HQ_transcript/21966	9.26058e-12	GO:0030968(endoplasmic reticulum unfolded protein response);GO:0018279(protein N-linked glycosylation via asparagine);GO:0030433(ubiquitin-dependent ERAD pathway);GO:1904153(negative regulation of retrograde protein transport, ER to cytosol)	GO:0016020(membrane);GO:0005789(endoplasmic reticulum membrane);GO:0030176(integral component of endoplasmic reticulum membrane);GO:0005783(endoplasmic reticulum);GO:0016021(integral component of membrane)	GO:0005515(protein binding)
unknown_sample_HQ_transcript/16798	9.6182e-12	—	GO:0016020(membrane);GO:0016021(integral component of membrane)	—
unknown_sample_HQ_transcript/5881	1.0049e-11	GO:0030036(actin cytoskeleton organization);GO:0001755(neural crest cell migration);GO:0001932(regulation of protein phosphorylation);GO:0001933(negative regulation of protein phosphorylation);GO:0006909(phagocytosis);GO:0007165(signal transduction);GO:0010632(regulation of epithelial cell migration);GO:0010633(negative regulation of epithelial cell migration);GO:0010762(regulation of fibroblast …	GO:0005737(cytoplasm);GO:0016020(membrane);GO:0005856(cytoskeleton);GO:0015629(actin cytoskeleton);GO:0005925(focal adhesion);GO:0016328(lateral plasma membrane);GO:0016600(flotillin complex);GO:0030027(lamellipodium);GO:0031982(vesicle);GO:0042995(cell projection);GO:0005886(plasma membrane)	GO:0003779(actin binding);GO:0051015(actin filament binding);GO:0005515(protein binding);GO:0048365(Rac GTPase binding)
unknown_sample_HQ_transcript/9331	1.0145e-11	GO:0033120(positive regulation of RNA splicing);GO:0045292(mRNA cis splicing, via spliceosome);GO:0008380(RNA splicing);GO:0045787(positive regulation of cell cycle);GO:0000387(spliceosomal snRNP assembly);GO:0006397(mRNA processing);GO:0000398(mRNA splicing, via spliceosome);GO:0007049(cell cycle)	GO:0000974(Prp19 complex);GO:0071006(U2-type catalytic step 1 spliceosome);GO:0005681(spliceosomal complex);GO:0071007(U2-type catalytic step 2 spliceosome);GO:0005634(nucleus)	GO:0003723(RNA binding);GO:0000166(nucleotide binding);GO:0003676(nucleic acid binding);GO:0046872(metal ion binding);GO:0036002(pre-mRNA binding);GO:0017070(U6 snRNA binding);GO:0000384(first spliceosomal transesterification activity);GO:0000386(second spliceosomal transesterification activity)
unknown_sample_HQ_transcript/3700	1.03217e-11	GO:0006468(protein phosphorylation);GO:0016310(phosphorylation);GO:0007269(neurotransmitter secretion);GO:0007155(cell adhesion);GO:0001953(negative regulation of cell-matrix adhesion);GO:0045944(positive regulation of transcription from RNA polymerase II promoter);GO:0090280(positive regulation of calcium ion import);GO:0070509(calcium ion import);GO:0010839(negative regulation of keratinocyte p…	GO:0005737(cytoplasm);GO:0005604(basement membrane);GO:0005652(nuclear lamina);GO:0005730(nucleolus);GO:0005886(plasma membrane);GO:0005911(cell-cell junction);GO:0005829(cytosol);GO:0045202(synapse);GO:0016363(nuclear matrix);GO:0016020(membrane);GO:0005925(focal adhesion);GO:0015629(actin cytoskeleton);GO:0016323(basolateral plasma membrane);GO:0031982(vesicle);GO:0042734(presynaptic membrane);…	GO:0004672(protein kinase activity);GO:0004674(protein serine/threonine kinase activity);GO:0005524(ATP binding);GO:0000166(nucleotide binding);GO:0005509(calcium ion binding);GO:0004683(calmodulin-dependent protein kinase activity);GO:0016301(kinase activity);GO:0016740(transferase activity);GO:0005516(calmodulin binding);GO:0042043(neurexin family protein binding);GO:0005515(protein binding);GO…
unknown_sample_HQ_transcript/16227	1.10589e-11	GO:0030855(epithelial cell differentiation);GO:0055114(oxidation-reduction process);GO:0042373(vitamin K metabolic process);GO:0019371(cyclooxygenase pathway);GO:0017144(drug metabolic process);GO:0042376(phylloquinone catabolic process);GO:0050890(cognition)	GO:0005737(cytoplasm);GO:1903561(extracellular vesicle);GO:0005829(cytosol);GO:0070062(extracellular exosome);GO:0005615(extracellular space);GO:0005654(nucleoplasm)	GO:0016491(oxidoreductase activity);GO:0047021(15-hydroxyprostaglandin dehydrogenase (NADP+) activity);GO:0050221(prostaglandin-E2 9-reductase activity);GO:0016655(oxidoreductase activity, acting on NAD(P)H, quinone or similar compound as acceptor);GO:0004090(carbonyl reductase (NADPH) activity);GO:0070402(NADPH binding);GO:0000253(3-keto sterol reductase activity);GO:0005515(protein binding)
unknown_sample_HQ_transcript/1210	1.31147e-11	GO:0055085(transmembrane transport)	GO:0016020(membrane);GO:0016021(integral component of membrane)	—
unknown_sample_HQ_transcript/11151	1.60507e-11	—	GO:0016021(integral component of membrane);GO:0016020(membrane)	—
unknown_sample_HQ_transcript/14813	1.75305e-11	GO:0006886(intracellular protein transport);GO:0048526(imaginal disc-derived wing expansion);GO:0007269(neurotransmitter secretion);GO:0015031(protein transport);GO:0031629(synaptic vesicle fusion to presynaptic active zone membrane);GO:0048812(neuron projection morphogenesis);GO:0006810(transport);GO:0016082(synaptic vesicle priming);GO:0051260(protein homooligomerization);GO:0016192(vesicle-med…	GO:0005737(cytoplasm);GO:0031201(SNARE complex);GO:0043679(axon terminus);GO:0016020(membrane);GO:0019898(extrinsic component of membrane);GO:0043195(terminal bouton);GO:0031410(cytoplasmic vesicle);GO:0005774(vacuolar membrane);GO:0005829(cytosol);GO:0043209(myelin sheath);GO:0070044(synaptobrevin 2-SNAP-25-syntaxin-1a complex);GO:0070062(extracellular exosome);GO:0000139(Golgi membrane);GO:0005…	GO:0005483(soluble NSF attachment protein activity);GO:0019905(syntaxin binding);GO:0001671(ATPase activator activity);GO:0000149(SNARE binding);GO:0005515(protein binding);GO:0032403(protein complex binding);GO:0003674(molecular_function)
unknown_sample_HQ_transcript/27497	1.8386e-11	GO:0030042(actin filament depolymerization)	GO:0005622(intracellular);GO:0015629(actin cytoskeleton)	GO:0003779(actin binding)
unknown_sample_HQ_transcript/370	1.93625e-11	GO:0042254(ribosome biogenesis);GO:0000462(maturation of SSU-rRNA from tricistronic rRNA transcript (SSU-rRNA, 5.8S rRNA, LSU-rRNA));GO:0000479(endonucleolytic cleavage of tricistronic rRNA transcript (SSU-rRNA, 5.8S rRNA, LSU-rRNA));GO:0006364(rRNA processing);GO:0042255(ribosome assembly)	GO:0005634(nucleus);GO:0005654(nucleoplasm);GO:0005730(nucleolus);GO:0030686(90S preribosome)	GO:0003924(GTPase activity);GO:0005524(ATP binding);GO:0005525(GTP binding);GO:0034511(U3 snoRNA binding);GO:0044822(RNA binding);GO:0000166(nucleotide binding)
unknown_sample_HQ_transcript/10292	2.00244e-11	GO:0006508(proteolysis)	—	GO:0046872(metal ion binding);GO:0003824(catalytic activity);GO:0004222(metalloendopeptidase activity)
unknown_sample_HQ_transcript/11479	2.14345e-11	—	GO:0005829(cytosol)	GO:0003676(nucleic acid binding);GO:0000166(nucleotide binding)
unknown_sample_HQ_transcript/21221	2.17034e-11	GO:0006396(RNA processing);GO:0000290(deadenylation-dependent decapping of nuclear-transcribed mRNA);GO:0000398(mRNA splicing, via spliceosome);GO:0033962(cytoplasmic mRNA processing body assembly);GO:0019233(sensory perception of pain);GO:0071044(histone mRNA catabolic process);GO:0043928(exonucleolytic nuclear-transcribed mRNA catabolic process involved in deadenylation-dependent decay);GO:0045…	GO:0000932(P-body);GO:0005681(spliceosomal complex);GO:0005634(nucleus);GO:0030532(small nuclear ribonucleoprotein complex);GO:0030425(dendrite);GO:0005737(cytoplasm);GO:0005829(cytosol);GO:1990124(messenger ribonucleoprotein complex);GO:0030529(intracellular ribonucleoprotein complex);GO:0043025(neuronal cell body);GO:0030424(axon);GO:0019013(viral nucleocapsid)	GO:0000339(RNA cap binding);GO:0036002(pre-mRNA binding);GO:0044822(RNA binding);GO:0003723(RNA binding);GO:0003729(mRNA binding);GO:0005515(protein binding)
unknown_sample_HQ_transcript/16369	2.38477e-11	GO:0006986(response to unfolded protein);GO:0009408(response to heat)	—	—
unknown_sample_HQ_transcript/17370	2.45253e-11	GO:0005975(carbohydrate metabolic process);GO:0006099(tricarboxylic acid cycle);GO:0055114(oxidation-reduction process);GO:0019752(carboxylic acid metabolic process)	—	GO:0003824(catalytic activity);GO:0030060(L-malate dehydrogenase activity);GO:0016491(oxidoreductase activity);GO:0016616(oxidoreductase activity, acting on the CH-OH group of donors, NAD or NADP as acceptor)
unknown_sample_HQ_transcript/22871	2.76763e-11	—	GO:0016021(integral component of membrane);GO:0016020(membrane)	—
unknown_sample_HQ_transcript/13	2.81743e-11	—	GO:0005578(proteinaceous extracellular matrix)	GO:0005509(calcium ion binding);GO:0005201(extracellular matrix structural constituent)
unknown_sample_HQ_transcript/8361	3.28315e-11	GO:0006805(xenobiotic metabolic process);GO:0009308(amine metabolic process);GO:0035874(cellular response to copper ion starvation);GO:0042493(response to drug);GO:0046677(response to antibiotic);GO:0055114(oxidation-reduction process);GO:0071280(cellular response to copper ion);GO:0071420(cellular response to histamine);GO:0071504(cellular response to heparin);GO:0097185(cellular response to azi…	GO:0005615(extracellular space);GO:0005777(peroxisome);GO:0005886(plasma membrane);GO:0005923(bicellular tight junction);GO:0070062(extracellular exosome);GO:0005737(cytoplasm);GO:0005769(early endosome);GO:0005902(microvillus);GO:0016020(membrane);GO:0005783(endoplasmic reticulum);GO:0009986(cell surface);GO:0016021(integral component of membrane);GO:0005794(Golgi apparatus)	GO:0004872(receptor activity);GO:0005507(copper ion binding);GO:0005509(calcium ion binding);GO:0008131(primary amine oxidase activity);GO:0008144(drug binding);GO:0008201(heparin binding);GO:0008270(zinc ion binding);GO:0032403(protein complex binding);GO:0042803(protein homodimerization activity);GO:0048038(quinone binding);GO:0052597(diamine oxidase activity);GO:0052598(histamine oxidase activ…
unknown_sample_HQ_transcript/18085	3.29665e-11	GO:0006508(proteolysis)	GO:0016021(integral component of membrane);GO:0016020(membrane)	GO:0008233(peptidase activity);GO:0016787(hydrolase activity);GO:0004252(serine-type endopeptidase activity)
unknown_sample_HQ_transcript/28596	3.53514e-11	—	—	GO:0046872(metal ion binding);GO:0003824(catalytic activity)
unknown_sample_HQ_transcript/23488	3.70896e-11	—	GO:0016020(membrane);GO:0016021(integral component of membrane);GO:0005737(cytoplasm)	GO:0000062(fatty-acyl-CoA binding);GO:0008289(lipid binding)
unknown_sample_HQ_transcript/11842	3.71789e-11	GO:0044571([2Fe-2S] cluster assembly);GO:0016226(iron-sulfur cluster assembly)	GO:0005737(cytoplasm);GO:0005739(mitochondrion)	GO:0051537(2 iron, 2 sulfur cluster binding);GO:0003824(catalytic activity);GO:0030170(pyridoxal phosphate binding);GO:0016740(transferase activity);GO:0051536(iron-sulfur cluster binding);GO:0031071(cysteine desulfurase activity);GO:0046872(metal ion binding);GO:0008270(zinc ion binding);GO:0005524(ATP binding)
unknown_sample_HQ_transcript/25731	3.79946e-11	GO:0016310(phosphorylation)	GO:0005615(extracellular space)	GO:0004867(serine-type endopeptidase inhibitor activity);GO:0004674(protein serine/threonine kinase activity);GO:0016301(kinase activity);GO:0016740(transferase activity)
unknown_sample_HQ_transcript/10372	4.23597e-11	GO:0044237(cellular metabolic process);GO:0031297(replication fork processing);GO:0000079(regulation of cyclin-dependent protein serine/threonine kinase activity);GO:0000733(DNA strand renaturation);GO:0072711(cellular response to hydroxyurea);GO:0006974(cellular response to DNA damage stimulus);GO:0045910(negative regulation of DNA recombination);GO:0006310(DNA recombination);GO:0051098(regulati…	GO:0005737(cytoplasm);GO:0005730(nucleolus);GO:0016363(nuclear matrix);GO:0000781(chromosome, telomeric region);GO:0045120(pronucleus);GO:0000800(lateral element);GO:0000228(nuclear chromosome);GO:0016605(PML body);GO:0005654(nucleoplasm);GO:0005622(intracellular);GO:0001673(male germ cell nucleus);GO:0005634(nucleus);GO:0005657(replication fork)	GO:0004003(ATP-dependent DNA helicase activity);GO:0003677(DNA binding);GO:0009378(four-way junction helicase activity);GO:0016818(hydrolase activity, acting on acid anhydrides, in phosphorus-containing anhydrides);GO:0008026(ATP-dependent helicase activity);GO:0000405(bubble DNA binding);GO:0051880(G-quadruplex DNA binding);GO:0003676(nucleic acid binding);GO:0043140(ATP-dependent 3'-5' DNA heli…
unknown_sample_HQ_transcript/10937	4.29231e-11	GO:0055114(oxidation-reduction process)	GO:0016020(membrane);GO:0016021(integral component of membrane)	GO:0051537(2 iron, 2 sulfur cluster binding);GO:0046872(metal ion binding);GO:0010277(chlorophyllide a oxygenase [overall] activity);GO:0051536(iron-sulfur cluster binding);GO:0016491(oxidoreductase activity)
unknown_sample_HQ_transcript/2264	4.39179e-11	—	GO:0016021(integral component of membrane);GO:0016020(membrane)	—
unknown_sample_HQ_transcript/6514	4.92576e-11	GO:0015031(protein transport);GO:0006810(transport);GO:0016192(vesicle-mediated transport);GO:0032438(melanosome organization);GO:0006886(intracellular protein transport);GO:0035646(endosome to melanosome transport);GO:0016032(viral process);GO:0050690(regulation of defense response to virus by virus);GO:0019886(antigen processing and presentation of exogenous peptide antigen via MHC class II);GO…	GO:0070062(extracellular exosome);GO:0005802(trans-Golgi network);GO:0016020(membrane);GO:0030131(clathrin adaptor complex);GO:0031410(cytoplasmic vesicle);GO:0030665(clathrin-coated vesicle membrane);GO:0005794(Golgi apparatus);GO:0032588(trans-Golgi network membrane);GO:0005765(lysosomal membrane);GO:0005829(cytosol);GO:0000139(Golgi membrane);GO:0030669(clathrin-coated endocytic vesicle membra…	GO:0005515(protein binding);GO:0030276(clathrin binding);GO:0008565(protein transporter activity)
unknown_sample_HQ_transcript/20050	5.0773e-11	GO:0016310(phosphorylation);GO:0006468(protein phosphorylation);GO:0046777(protein autophosphorylation)	GO:0005829(cytosol)	GO:0004672(protein kinase activity);GO:0004674(protein serine/threonine kinase activity);GO:0016301(kinase activity);GO:0016740(transferase activity);GO:0005524(ATP binding);GO:0000166(nucleotide binding);GO:0050321(tau-protein kinase activity)
unknown_sample_HQ_transcript/9011	5.19424e-11	GO:0006886(intracellular protein transport);GO:0006892(post-Golgi vesicle-mediated transport);GO:0008089(anterograde axonal transport);GO:0048490(anterograde synaptic vesicle transport);GO:0006622(protein targeting to lysosome);GO:0006810(transport);GO:0006829(zinc II ion transport);GO:0007596(blood coagulation);GO:0015031(protein transport);GO:0016192(vesicle-mediated transport);GO:0019882(antig…	GO:0005654(nucleoplasm);GO:0005737(cytoplasm);GO:0005794(Golgi apparatus);GO:0030123(AP-3 adaptor complex);GO:0030137(COPI-coated vesicle);GO:0030665(clathrin-coated vesicle membrane);GO:1904115(axon cytoplasm);GO:0005765(lysosomal membrane);GO:0005802(trans-Golgi network);GO:0016020(membrane);GO:0030117(membrane coat);GO:0030131(clathrin adaptor complex);GO:0031410(cytoplasmic vesicle)	GO:0005215(transporter activity);GO:0019903(protein phosphatase binding);GO:0030742(GTP-dependent protein binding)
unknown_sample_HQ_transcript/9616	5.30703e-11	GO:0098506(polynucleotide 3' dephosphorylation);GO:0098504(DNA 3' dephosphorylation involved in DNA repair);GO:0006281(DNA repair);GO:0000718(nucleotide-excision repair, DNA damage removal);GO:0006261(DNA-dependent DNA replication);GO:0006979(response to oxidative stress);GO:0009314(response to radiation);GO:0016311(dephosphorylation);GO:0032212(positive regulation of telomere maintenance via tel…	GO:0005634(nucleus);GO:0005654(nucleoplasm);GO:0005730(nucleolus);GO:0005739(mitochondrion);GO:0016020(membrane)	GO:0003690(double-stranded DNA binding);GO:0046404(ATP-dependent polydeoxyribonucleotide 5'-hydroxyl-kinase activity);GO:0019201(nucleotide kinase activity);GO:0046403(polynucleotide 3'-phosphatase activity);GO:0003684(damaged DNA binding);GO:0004519(endonuclease activity);GO:0005515(protein binding);GO:0005524(ATP binding);GO:0017076(purine nucleotide binding);GO:0003824(catalytic activity);GO:0…
unknown_sample_HQ_transcript/13337	5.79275e-11	GO:0008152(metabolic process);GO:0055114(oxidation-reduction process);GO:0006099(tricarboxylic acid cycle);GO:0006909(phagocytosis);GO:0046487(glyoxylate metabolic process);GO:0009083(branched-chain amino acid catabolic process)	GO:0009353(mitochondrial oxoglutarate dehydrogenase complex);GO:0042645(mitochondrial nucleoid);GO:0005739(mitochondrion);GO:0005947(mitochondrial alpha-ketoglutarate dehydrogenase complex);GO:0005759(mitochondrial matrix)	GO:0016740(transferase activity);GO:0004591(oxoglutarate dehydrogenase (succinyl-transferring) activity);GO:0016746(transferase activity, transferring acyl groups);GO:0043754(dihydrolipoyllysine-residue (2-methylpropanoyl)transferase activity);GO:0004742(dihydrolipoyllysine-residue acetyltransferase activity);GO:0016491(oxidoreductase activity);GO:0004147(dihydrolipoamide branched chain acyltrans…
unknown_sample_HQ_transcript/7240	5.81757e-11	GO:0005975(carbohydrate metabolic process);GO:0005976(polysaccharide metabolic process)	—	GO:0030246(carbohydrate binding);GO:0003824(catalytic activity);GO:0004339(glucan 1,4-alpha-glucosidase activity);GO:2001070(starch binding)
unknown_sample_HQ_transcript/18330	5.98614e-11	—	GO:0016020(membrane);GO:0016021(integral component of membrane)	—
unknown_sample_HQ_transcript/3431	6.08549e-11	GO:0006508(proteolysis)	—	GO:0046872(metal ion binding);GO:0003824(catalytic activity)
unknown_sample_HQ_transcript/25226	6.56514e-11	GO:0016310(phosphorylation);GO:0006468(protein phosphorylation);GO:0007067(mitotic cell cycle);GO:0007049(cell cycle);GO:0051301(cell division)	—	GO:0004672(protein kinase activity);GO:0004674(protein serine/threonine kinase activity);GO:0016301(kinase activity);GO:0016740(transferase activity);GO:0004693(cyclin-dependent protein serine/threonine kinase activity);GO:0005524(ATP binding);GO:0000166(nucleotide binding);GO:0008353(RNA polymerase II carboxy-terminal domain kinase activity)
unknown_sample_HQ_transcript/18289	6.86684e-11	GO:0006281(DNA repair);GO:0000731(DNA synthesis involved in DNA repair);GO:0000732(strand displacement);GO:0002455(humoral immune response mediated by circulating immunoglobulin);GO:0006260(DNA replication);GO:0006298(mismatch repair);GO:0006310(DNA recombination);GO:0016446(somatic hypermutation of immunoglobulin genes);GO:0045190(isotype switching);GO:0051321(meiotic cell cycle);GO:0090502(RNA …	GO:0005634(nucleus);GO:0005654(nucleoplasm);GO:0005737(cytoplasm)	GO:0003677(DNA binding);GO:0004518(nuclease activity);GO:0003824(catalytic activity);GO:0003682(chromatin binding);GO:0004523(RNA-DNA hybrid ribonuclease activity);GO:0004527(exonuclease activity);GO:0005515(protein binding);GO:0008409(5'-3' exonuclease activity);GO:0035312(5'-3' exodeoxyribonuclease activity);GO:0045145(single-stranded DNA 5'-3' exodeoxyribonuclease activity);GO:0046872(metal io…
unknown_sample_HQ_transcript/7597	6.95309e-11	GO:0033120(positive regulation of RNA splicing);GO:0045292(mRNA cis splicing, via spliceosome);GO:0008380(RNA splicing);GO:0045787(positive regulation of cell cycle);GO:0000387(spliceosomal snRNP assembly);GO:0006397(mRNA processing);GO:0000398(mRNA splicing, via spliceosome);GO:0007049(cell cycle)	GO:0000974(Prp19 complex);GO:0071006(U2-type catalytic step 1 spliceosome);GO:0005681(spliceosomal complex);GO:0071007(U2-type catalytic step 2 spliceosome);GO:0005634(nucleus)	GO:0003723(RNA binding);GO:0000166(nucleotide binding);GO:0003676(nucleic acid binding);GO:0046872(metal ion binding);GO:0036002(pre-mRNA binding);GO:0017070(U6 snRNA binding);GO:0000384(first spliceosomal transesterification activity);GO:0000386(second spliceosomal transesterification activity)
unknown_sample_HQ_transcript/2731	7.39482e-11	GO:0055114(oxidation-reduction process)	GO:0005739(mitochondrion);GO:0031314(extrinsic component of mitochondrial inner membrane);GO:0005777(peroxisome)	GO:0005509(calcium ion binding);GO:0016491(oxidoreductase activity)
unknown_sample_HQ_transcript/27381	7.52146e-11	GO:0015031(protein transport)	GO:0005743(mitochondrial inner membrane);GO:0005744(mitochondrial inner membrane presequence translocase complex)	—
unknown_sample_HQ_transcript/1677	7.74209e-11	GO:0000462(maturation of SSU-rRNA from tricistronic rRNA transcript (SSU-rRNA, 5.8S rRNA, LSU-rRNA));GO:0000479(endonucleolytic cleavage of tricistronic rRNA transcript (SSU-rRNA, 5.8S rRNA, LSU-rRNA));GO:0006364(rRNA processing);GO:0042255(ribosome assembly);GO:0042254(ribosome biogenesis);GO:0090277(positive regulation of peptide hormone secretion);GO:0040018(positive regulation of multicellula…	GO:0005654(nucleoplasm);GO:0005730(nucleolus);GO:0005829(cytosol);GO:0030688(preribosome, small subunit precursor);GO:0005634(nucleus)	GO:0003924(GTPase activity);GO:0005525(GTP binding);GO:0034511(U3 snoRNA binding);GO:0044822(RNA binding)
unknown_sample_HQ_transcript/22044	8.36103e-11	GO:0039694(viral RNA genome replication);GO:0018144(RNA-protein covalent cross-linking);GO:0006351(transcription, DNA-templated);GO:0006508(proteolysis)	GO:0030430(host cell cytoplasm);GO:0019012(virion);GO:0019028(viral capsid)	GO:0008233(peptidase activity);GO:0017111(nucleoside-triphosphatase activity);GO:0008234(cysteine-type peptidase activity);GO:0016740(transferase activity);GO:0003968(RNA-directed 5'-3' RNA polymerase activity);GO:0003724(RNA helicase activity);GO:0004197(cysteine-type endopeptidase activity);GO:0005524(ATP binding);GO:0003723(RNA binding);GO:0004386(helicase activity)
unknown_sample_HQ_transcript/19334	8.97507e-11	GO:0006412(translation);GO:0006364(rRNA processing);GO:0006614(SRP-dependent cotranslational protein targeting to membrane);GO:0000184(nuclear-transcribed mRNA catabolic process, nonsense-mediated decay);GO:0006413(translational initiation);GO:0019083(viral transcription);GO:0002181(cytoplasmic translation)	GO:0005840(ribosome);GO:0005737(cytoplasm);GO:0070062(extracellular exosome);GO:0005730(nucleolus);GO:0030529(intracellular ribonucleoprotein complex);GO:0022625(cytosolic large ribosomal subunit);GO:0005829(cytosol);GO:0016020(membrane);GO:0005925(focal adhesion);GO:0005634(nucleus)	GO:0003735(structural constituent of ribosome);GO:0044822(RNA binding);GO:0003723(RNA binding);GO:0005515(protein binding)
unknown_sample_HQ_transcript/16581	9.9172e-11	GO:0048025(negative regulation of mRNA splicing, via spliceosome);GO:0022008(neurogenesis);GO:0000398(mRNA splicing, via spliceosome)	GO:0005737(cytoplasm);GO:0005634(nucleus);GO:0071013(catalytic step 2 spliceosome);GO:0071011(precatalytic spliceosome)	GO:0003676(nucleic acid binding);GO:0000166(nucleotide binding);GO:0044822(RNA binding);GO:0003723(RNA binding);GO:0005515(protein binding);GO:0003729(mRNA binding)
unknown_sample_HQ_transcript/28928	1.19418e-10	—	GO:0005737(cytoplasm)	GO:0016740(transferase activity);GO:0016746(transferase activity, transferring acyl groups);GO:0046912(transferase activity, transferring acyl groups, acyl groups converted into alkyl on transfer);GO:0050440(2-methylcitrate synthase activity)
unknown_sample_HQ_transcript/29393	1.30364e-10	GO:1901253(negative regulation of intracellular transport of viral material);GO:0007267(cell-cell signaling);GO:0035456(response to interferon-beta);GO:0032956(regulation of actin cytoskeleton organization);GO:0007275(multicellular organism development);GO:0008283(cell proliferation);GO:0002376(immune system process);GO:0045071(negative regulation of viral genome replication);GO:0030336(negative …	GO:0005737(cytoplasm);GO:0070062(extracellular exosome);GO:0005771(multivesicular body);GO:0005886(plasma membrane);GO:0016324(apical plasma membrane);GO:0005768(endosome);GO:0045121(membrane raft);GO:0016021(integral component of membrane);GO:0016020(membrane);GO:0005887(integral component of plasma membrane);GO:0009986(cell surface);GO:0005794(Golgi apparatus);GO:0031225(anchored component of m…	GO:0044822(RNA binding);GO:0004871(signal transducer activity);GO:0042803(protein homodimerization activity);GO:0005515(protein binding);GO:0008191(metalloendopeptidase inhibitor activity)
unknown_sample_HQ_transcript/29556	1.31924e-10	GO:0006810(transport)	GO:0005622(intracellular)	GO:0005215(transporter activity)
unknown_sample_HQ_transcript/30602	1.3735e-10	GO:0006412(translation);GO:0000462(maturation of SSU-rRNA from tricistronic rRNA transcript (SSU-rRNA, 5.8S rRNA, LSU-rRNA));GO:0006364(rRNA processing);GO:0007219(Notch signaling pathway);GO:0051272(positive regulation of cellular component movement);GO:0030218(erythrocyte differentiation);GO:0030490(maturation of SSU-rRNA);GO:0006614(SRP-dependent cotranslational protein targeting to membrane);…	GO:0005840(ribosome);GO:0005622(intracellular);GO:0005737(cytoplasm);GO:0070062(extracellular exosome);GO:0005654(nucleoplasm);GO:0005730(nucleolus);GO:0030529(intracellular ribonucleoprotein complex);GO:0005829(cytosol);GO:0022627(cytosolic small ribosomal subunit);GO:0016020(membrane);GO:0005925(focal adhesion);GO:0031012(extracellular matrix)	GO:0003735(structural constituent of ribosome);GO:0019901(protein kinase binding);GO:0044822(RNA binding);GO:0005515(protein binding);GO:0017134(fibroblast growth factor binding);GO:0042803(protein homodimerization activity)
unknown_sample_HQ_transcript/16261	1.39818e-10	GO:0018094(protein polyglycylation);GO:0035082(axoneme assembly);GO:0060271(cilium assembly);GO:0006464(cellular protein modification process)	GO:0005737(cytoplasm);GO:0005874(microtubule);GO:0005929(cilium);GO:0005930(axoneme);GO:0015630(microtubule cytoskeleton)	GO:0005524(ATP binding);GO:0070735(protein-glycine ligase activity);GO:0070736(protein-glycine ligase activity, initiating);GO:0016874(ligase activity)
unknown_sample_HQ_transcript/10562	1.39963e-10	GO:0015031(protein transport);GO:0006810(transport);GO:0051301(cell division);GO:0009846(pollen germination);GO:0046686(response to cadmium ion);GO:0009860(pollen tube growth);GO:0007049(cell cycle);GO:0031348(negative regulation of defense response);GO:0031648(protein destabilization);GO:0019079(viral genome replication);GO:0032436(positive regulation of proteasomal ubiquitin-dependent protein c…	GO:0005737(cytoplasm);GO:0022626(cytosolic ribosome);GO:0005730(nucleolus);GO:0005886(plasma membrane);GO:0005856(cytoskeleton);GO:0009524(phragmoplast);GO:0005829(cytosol);GO:0016020(membrane);GO:0005618(cell wall);GO:0009506(plasmodesma);GO:0005634(nucleus);GO:0005635(nuclear envelope);GO:0005794(Golgi apparatus);GO:0005819(spindle);GO:0048046(apoplast);GO:0070062(extracellular exosome);GO:0005…	GO:0005524(ATP binding);GO:0000166(nucleotide binding);GO:0016787(hydrolase activity);GO:0042802(identical protein binding);GO:0005515(protein binding);GO:0016887(ATPase activity);GO:0031625(ubiquitin protein ligase binding);GO:0019903(protein phosphatase binding);GO:0043531(ADP binding);GO:0031593(polyubiquitin binding);GO:1904288(BAT3 complex binding);GO:0005102(receptor binding);GO:0035800(deu…
unknown_sample_HQ_transcript/15372	1.42906e-10	GO:0016310(phosphorylation);GO:0006468(protein phosphorylation);GO:0046777(protein autophosphorylation)	GO:0005829(cytosol)	GO:0004672(protein kinase activity);GO:0004674(protein serine/threonine kinase activity);GO:0016301(kinase activity);GO:0016740(transferase activity);GO:0005524(ATP binding);GO:0000166(nucleotide binding);GO:0050321(tau-protein kinase activity)
unknown_sample_HQ_transcript/21577	1.51077e-10	—	GO:0016021(integral component of membrane);GO:0016020(membrane)	GO:0008270(zinc ion binding);GO:0046872(metal ion binding)
unknown_sample_HQ_transcript/27467	1.63997e-10	GO:0006810(transport);GO:0061384(heart trabecula morphogenesis);GO:0003231(cardiac ventricle development);GO:2000138(positive regulation of cell proliferation involved in heart morphogenesis);GO:0006351(transcription, DNA-templated);GO:0016032(viral process);GO:0015031(protein transport);GO:0048742(regulation of skeletal muscle fiber development);GO:1901227(negative regulation of transcription fr…	GO:0005737(cytoplasm);GO:0005854(nascent polypeptide-associated complex);GO:0070062(extracellular exosome);GO:0005634(nucleus);GO:0005829(cytosol)	GO:0003677(DNA binding);GO:0003713(transcription coactivator activity);GO:0005515(protein binding);GO:0017025(TBP-class protein binding)
unknown_sample_HQ_transcript/772	1.71021e-10	GO:0006260(DNA replication);GO:0055114(oxidation-reduction process)	—	GO:0005524(ATP binding);GO:0004748(ribonucleoside-diphosphate reductase activity, thioredoxin disulfide as acceptor);GO:0000166(nucleotide binding);GO:0016491(oxidoreductase activity)
unknown_sample_HQ_transcript/651	1.74541e-10	GO:0055085(transmembrane transport)	GO:0016020(membrane);GO:0016021(integral component of membrane)	—
unknown_sample_HQ_transcript/29643	1.7649e-10	GO:0009793(embryo development ending in seed dormancy);GO:0010183(pollen tube guidance);GO:0016325(oocyte microtubule cytoskeleton organization);GO:0006810(transport);GO:0000226(microtubule cytoskeleton organization);GO:0007267(cell-cell signaling);GO:0051028(mRNA transport);GO:0007173(epidermal growth factor receptor signaling pathway);GO:0007318(pole plasm protein localization);GO:0008103(oocyt…	GO:0005634(nucleus);GO:0005654(nucleoplasm);GO:0016607(nuclear speck);GO:0005730(nucleolus);GO:0035145(exon-exon junction complex);GO:0009507(chloroplast);GO:0005737(cytoplasm);GO:0071011(precatalytic spliceosome);GO:0045495(pole plasm);GO:0071013(catalytic step 2 spliceosome);GO:0005829(cytosol);GO:0005681(spliceosomal complex);GO:0043025(neuronal cell body)	GO:0003723(RNA binding);GO:0005515(protein binding);GO:0044822(RNA binding)
unknown_sample_HQ_transcript/24592	1.85874e-10	GO:0016310(phosphorylation);GO:0055114(oxidation-reduction process)	—	GO:0016301(kinase activity);GO:0016491(oxidoreductase activity)
unknown_sample_HQ_transcript/11991	1.97642e-10	GO:0055114(oxidation-reduction process);GO:0042853(L-alanine catabolic process)	—	GO:0016491(oxidoreductase activity);GO:0000286(alanine dehydrogenase activity)
unknown_sample_HQ_transcript/953	2.0135e-10	GO:0007160(cell-matrix adhesion)	—	GO:0005509(calcium ion binding);GO:0005201(extracellular matrix structural constituent)
unknown_sample_HQ_transcript/25764	2.02814e-10	GO:0060576(intestinal epithelial cell development)	GO:0030134(ER to Golgi transport vesicle);GO:0016021(integral component of membrane);GO:0005802(trans-Golgi network);GO:0016020(membrane);GO:0005783(endoplasmic reticulum);GO:0005801(cis-Golgi network)	GO:0042802(identical protein binding);GO:0005515(protein binding)
unknown_sample_HQ_transcript/11404	2.05403e-10	GO:0006623(protein targeting to vacuole);GO:0016192(vesicle-mediated transport);GO:0045324(late endosome to vacuole transport);GO:0006886(intracellular protein transport)	GO:0016020(membrane);GO:0016021(integral component of membrane);GO:0030140(trans-Golgi network transport vesicle);GO:0005770(late endosome)	GO:0005484(SNAP receptor activity)
unknown_sample_HQ_transcript/10581	2.15558e-10	GO:0033120(positive regulation of RNA splicing);GO:0045292(mRNA cis splicing, via spliceosome);GO:0008380(RNA splicing);GO:0045787(positive regulation of cell cycle);GO:0000387(spliceosomal snRNP assembly);GO:0006397(mRNA processing);GO:0000398(mRNA splicing, via spliceosome);GO:0007049(cell cycle)	GO:0000974(Prp19 complex);GO:0071006(U2-type catalytic step 1 spliceosome);GO:0005681(spliceosomal complex);GO:0071007(U2-type catalytic step 2 spliceosome);GO:0005634(nucleus)	GO:0003723(RNA binding);GO:0000166(nucleotide binding);GO:0003676(nucleic acid binding);GO:0046872(metal ion binding);GO:0036002(pre-mRNA binding);GO:0017070(U6 snRNA binding);GO:0000384(first spliceosomal transesterification activity);GO:0000386(second spliceosomal transesterification activity)
unknown_sample_HQ_transcript/880	2.16721e-10	GO:0006470(protein dephosphorylation)	GO:0005739(mitochondrion)	GO:0003824(catalytic activity);GO:0016787(hydrolase activity);GO:0004721(phosphoprotein phosphatase activity);GO:0046872(metal ion binding);GO:0004722(protein serine/threonine phosphatase activity)
unknown_sample_HQ_transcript/20112	2.18369e-10	GO:0000398(mRNA splicing, via spliceosome);GO:0006406(mRNA export from nucleus);GO:0000349(generation of catalytic spliceosome for first transesterification step);GO:0008380(RNA splicing);GO:0000245(spliceosomal complex assembly);GO:0006397(mRNA processing)	GO:0005686(U2 snRNP);GO:0071013(catalytic step 2 spliceosome);GO:0071011(precatalytic spliceosome);GO:0070274(RES complex);GO:0005737(cytoplasm);GO:0005681(spliceosomal complex);GO:0005634(nucleus)	GO:0000166(nucleotide binding);GO:0003676(nucleic acid binding);GO:0044822(RNA binding);GO:0003723(RNA binding);GO:0000384(first spliceosomal transesterification activity);GO:0005515(protein binding);GO:0046872(metal ion binding)
unknown_sample_HQ_transcript/24844	2.27176e-10	GO:0006629(lipid metabolic process);GO:0055114(oxidation-reduction process);GO:0006633(fatty acid biosynthetic process);GO:0006631(fatty acid metabolic process);GO:0000038(very long-chain fatty acid metabolic process)	GO:0016020(membrane);GO:0005789(endoplasmic reticulum membrane);GO:0005783(endoplasmic reticulum);GO:0016021(integral component of membrane)	GO:0080132(fatty acid alpha-hydroxylase activity);GO:0020037(heme binding);GO:0046872(metal ion binding);GO:0005506(iron ion binding);GO:0016491(oxidoreductase activity)
unknown_sample_HQ_transcript/6544	2.30247e-10	GO:0006281(DNA repair);GO:0000731(DNA synthesis involved in DNA repair);GO:0000732(strand displacement);GO:0002455(humoral immune response mediated by circulating immunoglobulin);GO:0006260(DNA replication);GO:0006298(mismatch repair);GO:0006310(DNA recombination);GO:0016446(somatic hypermutation of immunoglobulin genes);GO:0045190(isotype switching);GO:0051321(meiotic cell cycle);GO:0090502(RNA …	GO:0005634(nucleus);GO:0005654(nucleoplasm);GO:0005737(cytoplasm)	GO:0003677(DNA binding);GO:0004518(nuclease activity);GO:0003824(catalytic activity);GO:0003682(chromatin binding);GO:0004523(RNA-DNA hybrid ribonuclease activity);GO:0004527(exonuclease activity);GO:0005515(protein binding);GO:0008409(5'-3' exonuclease activity);GO:0035312(5'-3' exodeoxyribonuclease activity);GO:0045145(single-stranded DNA 5'-3' exodeoxyribonuclease activity);GO:0046872(metal io…
unknown_sample_HQ_transcript/10521	2.41306e-10	GO:0055114(oxidation-reduction process)	—	GO:0050660(flavin adenine dinucleotide binding);GO:0016614(oxidoreductase activity, acting on CH-OH group of donors);GO:0016491(oxidoreductase activity)
unknown_sample_HQ_transcript/20629	2.42891e-10	GO:0006508(proteolysis);GO:0006914(autophagy);GO:0019886(antigen processing and presentation of exogenous peptide antigen via MHC class II);GO:0030163(protein catabolic process);GO:0030574(collagen catabolic process)	GO:0016020(membrane);GO:0016021(integral component of membrane);GO:0005576(extracellular region);GO:0005615(extracellular space);GO:0005764(lysosome);GO:0031012(extracellular matrix);GO:0042470(melanosome);GO:0043202(lysosomal lumen);GO:0045121(membrane raft);GO:0070062(extracellular exosome)	GO:0004190(aspartic-type endopeptidase activity);GO:0016787(hydrolase activity);GO:0008233(peptidase activity);GO:0004197(cysteine-type endopeptidase activity);GO:0004252(serine-type endopeptidase activity);GO:0005515(protein binding)
unknown_sample_HQ_transcript/24613	2.50296e-10	GO:0006296(nucleotide-excision repair, DNA incision, 5'-to lesion);GO:0016055(Wnt signaling pathway);GO:0000165(MAPK cascade);GO:0030163(protein catabolic process);GO:0031146(SCF-dependent proteasomal ubiquitin-dependent protein catabolic process);GO:0016567(protein ubiquitination);GO:0043161(proteasome-mediated ubiquitin-dependent protein catabolic process);GO:0006513(protein monoubiquitination)…	GO:0005737(cytoplasm);GO:0043224(nuclear SCF ubiquitin ligase complex);GO:0005654(nucleoplasm);GO:0031465(Cul4B-RING E3 ubiquitin ligase complex);GO:0031464(Cul4A-RING E3 ubiquitin ligase complex);GO:0005829(cytosol);GO:0031463(Cul3-RING ubiquitin ligase complex);GO:0019005(SCF ubiquitin ligase complex);GO:0031462(Cul2-RING ubiquitin ligase complex);GO:0031466(Cul5-RING ubiquitin ligase complex);…	GO:0008270(zinc ion binding);GO:0031625(ubiquitin protein ligase binding);GO:0061630(ubiquitin protein ligase activity);GO:0032403(protein complex binding);GO:0019788(NEDD8 transferase activity);GO:0004842(ubiquitin-protein transferase activity);GO:0097602(cullin family protein binding);GO:0034450(ubiquitin-ubiquitin ligase activity);GO:0008190(eukaryotic initiation factor 4E binding);GO:0046872(…
unknown_sample_HQ_transcript/3300	2.52629e-10	GO:0008643(carbohydrate transport);GO:0006814(sodium ion transport)	GO:0016020(membrane);GO:0016021(integral component of membrane)	GO:0005215(transporter activity)
unknown_sample_HQ_transcript/29737	2.66675e-10	GO:0042742(defense response to bacterium);GO:0009266(response to temperature stimulus);GO:0006342(chromatin silencing);GO:0036098(male germ-line stem cell population maintenance);GO:0006974(cellular response to DNA damage stimulus);GO:0006281(DNA repair);GO:0035019(somatic stem cell population maintenance);GO:0007275(multicellular organism development);GO:0071168(protein localization to chromatin…	GO:0000786(nucleosome);GO:0005694(chromosome);GO:0005773(vacuole);GO:0005634(nucleus);GO:0000790(nuclear chromatin);GO:0035267(NuA4 histone acetyltransferase complex);GO:0005700(polytene chromosome);GO:0035861(site of double-strand break);GO:0005701(polytene chromosome chromocenter);GO:0005811(lipid droplet);GO:0005720(nuclear heterochromatin);GO:0001740(Barr body);GO:0070062(extracellular exosom…	GO:0003677(DNA binding);GO:0046982(protein heterodimerization activity);GO:0000979(RNA polymerase II core promoter sequence-specific DNA binding);GO:0031490(chromatin DNA binding);GO:0000980(RNA polymerase II distal enhancer sequence-specific DNA binding);GO:0000978(RNA polymerase II core promoter proximal region sequence-specific DNA binding);GO:0031492(nucleosomal DNA binding);GO:0005515(protei…
unknown_sample_HQ_transcript/22391	2.85455e-10	—	GO:0016020(membrane);GO:0016021(integral component of membrane)	—
unknown_sample_HQ_transcript/8448	3.19362e-10	GO:0006886(intracellular protein transport);GO:0006810(transport);GO:0015031(protein transport);GO:0030150(protein import into mitochondrial matrix);GO:0006626(protein targeting to mitochondrion)	GO:0005744(mitochondrial inner membrane presequence translocase complex);GO:0016021(integral component of membrane);GO:0016020(membrane);GO:0005743(mitochondrial inner membrane);GO:0031305(integral component of mitochondrial inner membrane);GO:0005739(mitochondrion)	GO:0015450(P-P-bond-hydrolysis-driven protein transmembrane transporter activity);GO:0015266(protein channel activity);GO:0008566(mitochondrial protein-transporting ATPase activity);GO:0016787(hydrolase activity)
unknown_sample_HQ_transcript/27786	3.26887e-10	GO:0009116(nucleoside metabolic process);GO:0007420(brain development);GO:0032263(GMP salvage);GO:0032869(cellular response to insulin stimulus);GO:0043103(hypoxanthine salvage);GO:0032264(IMP salvage);GO:0007283(spermatogenesis);GO:0046040(IMP metabolic process);GO:0006168(adenine salvage);GO:0046100(hypoxanthine metabolic process);GO:0001975(response to amphetamine);GO:0006164(purine nucleotide…	GO:0005737(cytoplasm);GO:0005829(cytosol);GO:0070062(extracellular exosome)	GO:0000287(magnesium ion binding);GO:0016740(transferase activity);GO:0004422(hypoxanthine phosphoribosyltransferase activity);GO:0052657(guanine phosphoribosyltransferase activity);GO:0000166(nucleotide binding);GO:0016757(transferase activity, transferring glycosyl groups);GO:0046872(metal ion binding);GO:0042802(identical protein binding);GO:0042803(protein homodimerization activity);GO:000551…
unknown_sample_HQ_transcript/6369	3.61315e-10	GO:0006296(nucleotide-excision repair, DNA incision, 5'-to lesion);GO:0016055(Wnt signaling pathway);GO:0000165(MAPK cascade);GO:0030163(protein catabolic process);GO:0031146(SCF-dependent proteasomal ubiquitin-dependent protein catabolic process);GO:0016567(protein ubiquitination);GO:0043161(proteasome-mediated ubiquitin-dependent protein catabolic process);GO:0006513(protein monoubiquitination)…	GO:0005737(cytoplasm);GO:0043224(nuclear SCF ubiquitin ligase complex);GO:0005654(nucleoplasm);GO:0031465(Cul4B-RING E3 ubiquitin ligase complex);GO:0031464(Cul4A-RING E3 ubiquitin ligase complex);GO:0005829(cytosol);GO:0031463(Cul3-RING ubiquitin ligase complex);GO:0019005(SCF ubiquitin ligase complex);GO:0031462(Cul2-RING ubiquitin ligase complex);GO:0031466(Cul5-RING ubiquitin ligase complex);…	GO:0008270(zinc ion binding);GO:0031625(ubiquitin protein ligase binding);GO:0061630(ubiquitin protein ligase activity);GO:0032403(protein complex binding);GO:0019788(NEDD8 transferase activity);GO:0004842(ubiquitin-protein transferase activity);GO:0097602(cullin family protein binding);GO:0034450(ubiquitin-ubiquitin ligase activity);GO:0008190(eukaryotic initiation factor 4E binding);GO:0046872(…
unknown_sample_HQ_transcript/14358	4.71748e-10	GO:0045454(cell redox homeostasis);GO:0009306(protein secretion);GO:0034976(response to endoplasmic reticulum stress);GO:0061077(chaperone-mediated protein folding);GO:0006457(protein folding);GO:1902175(regulation of oxidative stress-induced intrinsic apoptotic signaling pathway);GO:0018401(peptidyl-proline hydroxylation to 4-hydroxy-L-proline);GO:0046598(positive regulation of viral entry into …	GO:0005783(endoplasmic reticulum);GO:0005788(endoplasmic reticulum lumen);GO:0009986(cell surface);GO:0042470(melanosome);GO:0005737(cytoplasm);GO:0005615(extracellular space);GO:0005635(nuclear envelope);GO:0060187(cell pole);GO:0048471(perinuclear region of cytoplasm);GO:0070732(spindle envelope);GO:0045169(fusome);GO:0043025(neuronal cell body);GO:0005791(rough endoplasmic reticulum);GO:000581…	GO:0003756(protein disulfide isomerase activity);GO:0016853(isomerase activity);GO:0044822(RNA binding);GO:0005515(protein binding);GO:0031545(peptidyl-proline 4-dioxygenase activity);GO:0004656(procollagen-proline 4-dioxygenase activity);GO:0005178(integrin binding);GO:0019899(enzyme binding);GO:0046982(protein heterodimerization activity)
unknown_sample_HQ_transcript/21798	5.24764e-10	GO:0055114(oxidation-reduction process);GO:0006801(superoxide metabolic process)	—	GO:0046872(metal ion binding);GO:0004784(superoxide dismutase activity);GO:0016491(oxidoreductase activity)
unknown_sample_HQ_transcript/29954	5.47478e-10	GO:0000398(mRNA splicing, via spliceosome);GO:0008380(RNA splicing);GO:0000245(spliceosomal complex assembly);GO:0000387(spliceosomal snRNP assembly);GO:0008334(histone mRNA metabolic process);GO:0006397(mRNA processing);GO:0006369(termination of RNA polymerase II transcription);GO:0051170(nuclear import);GO:0008150(biological_process);GO:0019233(sensory perception of pain);GO:0007052(mitotic spi…	GO:0030529(intracellular ribonucleoprotein complex);GO:0005732(small nucleolar ribonucleoprotein complex);GO:0019013(viral nucleocapsid);GO:0005686(U2 snRNP);GO:0005737(cytoplasm);GO:0005654(nucleoplasm);GO:0034709(methylosome);GO:0071013(catalytic step 2 spliceosome);GO:0005682(U5 snRNP);GO:0071004(U2-type prespliceosome);GO:0005829(cytosol);GO:0005685(U1 snRNP);GO:0071011(precatalytic spliceoso…	GO:0003723(RNA binding);GO:0044822(RNA binding);GO:0005515(protein binding);GO:1990446(U1 snRNP binding)
unknown_sample_HQ_transcript/5019	6.00169e-10	GO:0006508(proteolysis)	—	GO:0046872(metal ion binding);GO:0003824(catalytic activity);GO:0008233(peptidase activity);GO:0008237(metallopeptidase activity)
unknown_sample_HQ_transcript/28500	6.46704e-10	GO:0006810(transport);GO:0006888(ER to Golgi vesicle-mediated transport);GO:0006351(transcription, DNA-templated);GO:0006355(regulation of transcription, DNA-templated);GO:0048208(COPII vesicle coating);GO:0016192(vesicle-mediated transport);GO:0001501(skeletal system development);GO:0033227(dsRNA transport);GO:0007224(smoothened signaling pathway);GO:0007283(spermatogenesis)	GO:0005622(intracellular);GO:0005737(cytoplasm);GO:0005829(cytosol);GO:0005783(endoplasmic reticulum);GO:0048471(perinuclear region of cytoplasm);GO:0005634(nucleus);GO:0005794(Golgi apparatus);GO:0016020(membrane);GO:0016021(integral component of membrane);GO:0000139(Golgi membrane);GO:0005793(endoplasmic reticulum-Golgi intermediate compartment);GO:0030008(TRAPP complex)	GO:0044325(ion channel binding);GO:0008134(transcription factor binding);GO:0005515(protein binding);GO:0003677(DNA binding);GO:0046872(metal ion binding);GO:0003674(molecular_function)
unknown_sample_HQ_transcript/19615	6.59379e-10	GO:0051603(proteolysis involved in cellular protein catabolic process);GO:0006508(proteolysis);GO:1903955(positive regulation of protein targeting to mitochondrion);GO:0000165(MAPK cascade);GO:0000209(protein polyubiquitination);GO:0002223(stimulatory C-type lectin receptor signaling pathway);GO:0002479(antigen processing and presentation of exogenous peptide antigen via MHC class I, TAP-dependen…	GO:0005737(cytoplasm);GO:0000502(proteasome complex);GO:0005634(nucleus);GO:0005839(proteasome core complex);GO:0070062(extracellular exosome);GO:0005654(nucleoplasm);GO:0005829(cytosol);GO:0019774(proteasome core complex, beta-subunit complex)	GO:0008233(peptidase activity);GO:0004175(endopeptidase activity);GO:0016787(hydrolase activity);GO:0004298(threonine-type endopeptidase activity);GO:0005515(protein binding)
unknown_sample_HQ_transcript/30659	6.67023e-10	GO:0006810(transport);GO:0015884(folic acid transport);GO:0015885(5-formyltetrahydrofolate transport);GO:0051958(methotrexate transport)	GO:0016020(membrane);GO:0016021(integral component of membrane);GO:0009941(chloroplast envelope)	GO:0008517(folic acid transporter activity);GO:0015350(methotrexate transporter activity);GO:0015231(5-formyltetrahydrofolate transporter activity)
unknown_sample_HQ_transcript/22201	7.18345e-10	GO:0006914(autophagy);GO:1900102(negative regulation of endoplasmic reticulum unfolded protein response);GO:0060548(negative regulation of cell death);GO:0009267(cellular response to starvation);GO:0006986(response to unfolded protein);GO:0006915(apoptotic process);GO:0010507(negative regulation of autophagy);GO:0043066(negative regulation of apoptotic process);GO:0035071(salivary gland cell auto…	GO:0016020(membrane);GO:0016021(integral component of membrane);GO:0005789(endoplasmic reticulum membrane);GO:0005783(endoplasmic reticulum);GO:0043234(protein complex)	GO:0060698(endoribonuclease inhibitor activity);GO:0003674(molecular_function)
unknown_sample_HQ_transcript/28595	7.3819e-10	GO:0008152(metabolic process);GO:0005975(carbohydrate metabolic process);GO:0045493(xylan catabolic process);GO:0007154(cell communication);GO:0000272(polysaccharide catabolic process)	GO:0016021(integral component of membrane)	GO:0005509(calcium ion binding);GO:0004553(hydrolase activity, hydrolyzing O-glycosyl compounds);GO:0031176(endo-1,4-beta-xylanase activity);GO:0016798(hydrolase activity, acting on glycosyl bonds);GO:0016787(hydrolase activity)
unknown_sample_HQ_transcript/18364	7.70002e-10	GO:0008152(metabolic process);GO:0019674(NAD metabolic process);GO:0016310(phosphorylation);GO:0006741(NADP biosynthetic process)	GO:0005739(mitochondrion)	GO:0016301(kinase activity);GO:0016740(transferase activity);GO:0042803(protein homodimerization activity);GO:0005524(ATP binding);GO:0003951(NAD+ kinase activity);GO:0000166(nucleotide binding)
unknown_sample_HQ_transcript/14882	7.72673e-10	GO:0016310(phosphorylation);GO:0006468(protein phosphorylation)	—	GO:0004672(protein kinase activity);GO:0004674(protein serine/threonine kinase activity);GO:0016301(kinase activity);GO:0016740(transferase activity);GO:0005524(ATP binding);GO:0000166(nucleotide binding)
unknown_sample_HQ_transcript/10737	7.8068e-10	GO:0009405(pathogenesis)	GO:0016020(membrane);GO:0016021(integral component of membrane)	—
unknown_sample_HQ_transcript/13890	8.98384e-10	GO:0050713(negative regulation of interleukin-1 beta secretion);GO:0032715(negative regulation of interleukin-6 production);GO:0055118(negative regulation of cardiac muscle contraction);GO:2000627(positive regulation of miRNA catabolic process);GO:1900119(positive regulation of execution phase of apoptosis);GO:0032088(negative regulation of NF-kappaB transcription factor activity);GO:1903936(cell…	GO:0016020(membrane);GO:0005737(cytoplasm);GO:0005654(nucleoplasm);GO:0042406(extrinsic component of endoplasmic reticulum membrane);GO:0005791(rough endoplasmic reticulum);GO:0005886(plasma membrane);GO:0005783(endoplasmic reticulum);GO:0030867(rough endoplasmic reticulum membrane);GO:0000932(P-body);GO:0005856(cytoskeleton);GO:0005634(nucleus);GO:0043234(protein complex)	GO:0008233(peptidase activity);GO:0004521(endoribonuclease activity);GO:0035925(mRNA 3'-UTR AU-rich region binding);GO:0003729(mRNA binding);GO:0003824(catalytic activity);GO:0003677(DNA binding);GO:0004518(nuclease activity);GO:0016787(hydrolase activity);GO:0008234(cysteine-type peptidase activity);GO:0005515(protein binding);GO:0003682(chromatin binding);GO:0003723(RNA binding);GO:0003730(mRNA…
unknown_sample_HQ_transcript/24117	9.07393e-10	GO:0006511(ubiquitin-dependent protein catabolic process);GO:0016579(protein deubiquitination);GO:0006508(proteolysis)	GO:0005654(nucleoplasm);GO:0005737(cytoplasm);GO:0005739(mitochondrion);GO:0045121(membrane raft);GO:0045211(postsynaptic membrane);GO:0005634(nucleus)	GO:0036459(thiol-dependent ubiquitinyl hydrolase activity);GO:0016787(hydrolase activity);GO:0008233(peptidase activity);GO:0008234(cysteine-type peptidase activity);GO:0004843(thiol-dependent ubiquitin-specific protease activity)
unknown_sample_HQ_transcript/9789	9.54175e-10	GO:0009306(protein secretion);GO:0016192(vesicle-mediated transport);GO:0043547(positive regulation of GTPase activity);GO:0019086(late viral transcription);GO:0019085(early viral transcription)	GO:0012505(endomembrane system);GO:0005737(cytoplasm)	GO:0005085(guanyl-nucleotide exchange factor activity);GO:0005515(protein binding);GO:0003674(molecular_function)
unknown_sample_HQ_transcript/30193	9.77437e-10	GO:0006325(chromatin organization);GO:0006749(glutathione metabolic process);GO:0006979(response to oxidative stress);GO:0007275(multicellular organism development);GO:0007283(spermatogenesis);GO:0050727(regulation of inflammatory response);GO:0055114(oxidation-reduction process);GO:0007568(aging);GO:0032355(response to estradiol);GO:0098869(cellular oxidant detoxification)	GO:0005634(nucleus);GO:0005635(nuclear envelope);GO:0005737(cytoplasm);GO:0005739(mitochondrion);GO:0005743(mitochondrial inner membrane);GO:0005829(cytosol);GO:0070062(extracellular exosome)	GO:0004601(peroxidase activity);GO:0004602(glutathione peroxidase activity);GO:0008430(selenium binding);GO:0016491(oxidoreductase activity);GO:0047066(phospholipid-hydroperoxide glutathione peroxidase activity)
unknown_sample_HQ_transcript/2929	1.05799e-09	GO:0007049(cell cycle);GO:0006260(DNA replication);GO:0006270(DNA replication initiation);GO:0000082(G1/S transition of mitotic cell cycle);GO:0051301(cell division);GO:0032508(DNA duplex unwinding);GO:0042023(DNA endoreduplication);GO:0030261(chromosome condensation);GO:0000712(resolution of meiotic recombination intermediates);GO:0007126(meiotic cell cycle)	GO:0016020(membrane);GO:0042555(MCM complex);GO:0005654(nucleoplasm);GO:0000784(nuclear chromosome, telomeric region);GO:0005634(nucleus);GO:0005737(cytoplasm);GO:0000347(THO complex)	GO:0003688(DNA replication origin binding);GO:0003677(DNA binding);GO:0005524(ATP binding);GO:0003682(chromatin binding);GO:0003678(DNA helicase activity);GO:0004386(helicase activity);GO:0000166(nucleotide binding);GO:0016787(hydrolase activity);GO:0005515(protein binding);GO:0043138(3'-5' DNA helicase activity)
unknown_sample_HQ_transcript/30139	1.09142e-09	GO:0006412(translation);GO:0006364(rRNA processing);GO:0006614(SRP-dependent cotranslational protein targeting to membrane);GO:0008283(cell proliferation);GO:0000184(nuclear-transcribed mRNA catabolic process, nonsense-mediated decay);GO:0000027(ribosomal large subunit assembly);GO:0006413(translational initiation);GO:0019083(viral transcription);GO:0098609(cell-cell adhesion);GO:0008150(biologic…	GO:0005840(ribosome);GO:0005622(intracellular);GO:0030529(intracellular ribonucleoprotein complex);GO:0005737(cytoplasm);GO:0070062(extracellular exosome);GO:0005730(nucleolus);GO:0022625(cytosolic large ribosomal subunit);GO:0005829(cytosol);GO:0031932(TORC2 complex);GO:0005634(nucleus);GO:0005913(cell-cell adherens junction)	GO:0003735(structural constituent of ribosome);GO:0000166(nucleotide binding);GO:0044822(RNA binding);GO:0003723(RNA binding);GO:0019843(rRNA binding);GO:0005515(protein binding);GO:0070180(large ribosomal subunit rRNA binding);GO:0098641(cadherin binding involved in cell-cell adhesion);GO:0003674(molecular_function)
unknown_sample_HQ_transcript/17271	1.10538e-09	GO:0055114(oxidation-reduction process)	—	GO:0016491(oxidoreductase activity);GO:0016972(thiol oxidase activity)
unknown_sample_HQ_transcript/25410	1.15623e-09	GO:0022618(ribonucleoprotein complex assembly);GO:0006412(translation);GO:0042474(middle ear morphogenesis);GO:0048318(axial mesoderm development);GO:0006364(rRNA processing);GO:0001503(ossification);GO:0006614(SRP-dependent cotranslational protein targeting to membrane);GO:0007605(sensory perception of sound);GO:0000184(nuclear-transcribed mRNA catabolic process, nonsense-mediated decay);GO:0006…	GO:0005622(intracellular);GO:0005840(ribosome);GO:0030529(intracellular ribonucleoprotein complex);GO:0022625(cytosolic large ribosomal subunit);GO:0033291(eukaryotic 80S initiation complex);GO:0005829(cytosol);GO:0005925(focal adhesion);GO:0022626(cytosolic ribosome)	GO:0003735(structural constituent of ribosome);GO:0003723(RNA binding)
unknown_sample_HQ_transcript/15875	1.20343e-09	GO:0008380(RNA splicing);GO:0006397(mRNA processing);GO:0031124(mRNA 3'-end processing);GO:0000398(mRNA splicing, via spliceosome);GO:0006405(RNA export from nucleus);GO:0048025(negative regulation of mRNA splicing, via spliceosome);GO:0006376(mRNA splice site selection);GO:0006406(mRNA export from nucleus);GO:0006369(termination of RNA polymerase II transcription);GO:0009636(response to toxic su…	GO:0005737(cytoplasm);GO:0005681(spliceosomal complex);GO:0005634(nucleus);GO:0005730(nucleolus);GO:0005654(nucleoplasm);GO:0071013(catalytic step 2 spliceosome);GO:0071011(precatalytic spliceosome);GO:0016607(nuclear speck);GO:0035145(exon-exon junction complex);GO:0070062(extracellular exosome)	GO:0003676(nucleic acid binding);GO:0000166(nucleotide binding);GO:0044822(RNA binding);GO:0003723(RNA binding);GO:0005515(protein binding);GO:0003677(DNA binding);GO:0003729(mRNA binding);GO:0050733(RS domain binding);GO:0043422(protein kinase B binding)
unknown_sample_HQ_transcript/23957	1.26144e-09	GO:0006511(ubiquitin-dependent protein catabolic process);GO:0051603(proteolysis involved in cellular protein catabolic process);GO:0002376(immune system process);GO:0002479(antigen processing and presentation of exogenous peptide antigen via MHC class I, TAP-dependent);GO:0002862(negative regulation of inflammatory response to antigenic stimulus);GO:0006508(proteolysis);GO:0090263(positive regul…	GO:0019773(proteasome core complex, alpha-subunit complex);GO:0005634(nucleus);GO:0005839(proteasome core complex);GO:0005737(cytoplasm);GO:0005829(cytosol);GO:0005813(centrosome);GO:0070062(extracellular exosome);GO:0005654(nucleoplasm);GO:0000502(proteasome complex);GO:0005844(polysome);GO:0001673(male germ cell nucleus);GO:0005875(microtubule associated complex)	GO:0004175(endopeptidase activity);GO:0004298(threonine-type endopeptidase activity);GO:0008233(peptidase activity);GO:0001530(lipopolysaccharide binding);GO:0016787(hydrolase activity);GO:0005515(protein binding);GO:0003723(RNA binding)
unknown_sample_HQ_transcript/5347	1.32878e-09	GO:0007096(regulation of exit from mitosis);GO:0008283(cell proliferation);GO:0051256(mitotic spindle midzone assembly);GO:0071850(mitotic cell cycle arrest);GO:0006470(protein dephosphorylation);GO:0007049(cell cycle);GO:0051301(cell division);GO:0016311(dephosphorylation);GO:0035335(peptidyl-tyrosine dephosphorylation);GO:0031572(G2 DNA damage checkpoint);GO:0006974(cellular response to DNA dam…	GO:0005737(cytoplasm);GO:0005813(centrosome);GO:0005654(nucleoplasm);GO:0000922(spindle pole);GO:0005856(cytoskeleton);GO:0072686(mitotic spindle);GO:0005815(microtubule organizing center);GO:0005819(spindle);GO:0005634(nucleus);GO:0005730(nucleolus);GO:0031965(nuclear membrane)	GO:0004722(protein serine/threonine phosphatase activity);GO:0004721(phosphoprotein phosphatase activity);GO:0004725(protein tyrosine phosphatase activity);GO:0016791(phosphatase activity);GO:0016787(hydrolase activity);GO:0005515(protein binding);GO:0008138(protein tyrosine/serine/threonine phosphatase activity)
unknown_sample_HQ_transcript/30311	1.33441e-09	GO:0006412(translation);GO:0006364(rRNA processing);GO:0006614(SRP-dependent cotranslational protein targeting to membrane);GO:0000184(nuclear-transcribed mRNA catabolic process, nonsense-mediated decay);GO:0006413(translational initiation);GO:0019083(viral transcription);GO:0043009(chordate embryonic development);GO:0001525(angiogenesis);GO:0048821(erythrocyte development);GO:0030218(erythrocyte…	GO:0005840(ribosome);GO:0005622(intracellular);GO:0005737(cytoplasm);GO:0070062(extracellular exosome);GO:0005654(nucleoplasm);GO:0030529(intracellular ribonucleoprotein complex);GO:0005829(cytosol);GO:0022627(cytosolic small ribosomal subunit);GO:0015935(small ribosomal subunit);GO:0005925(focal adhesion)	GO:0003735(structural constituent of ribosome);GO:0008270(zinc ion binding);GO:0046872(metal ion binding);GO:0003674(molecular_function)
unknown_sample_HQ_transcript/19235	1.35052e-09	—	GO:0016021(integral component of membrane);GO:0016020(membrane)	—
unknown_sample_HQ_transcript/29932	1.39501e-09	GO:0006412(translation);GO:0000022(mitotic spindle elongation);GO:0051298(centrosome duplication);GO:0007052(mitotic spindle organization);GO:0002181(cytoplasmic translation);GO:0006364(rRNA processing);GO:0006614(SRP-dependent cotranslational protein targeting to membrane);GO:0000184(nuclear-transcribed mRNA catabolic process, nonsense-mediated decay);GO:0006413(translational initiation);GO:0019…	GO:0005840(ribosome);GO:0030529(intracellular ribonucleoprotein complex);GO:0022625(cytosolic large ribosomal subunit);GO:0005829(cytosol);GO:0016020(membrane)	GO:0003735(structural constituent of ribosome);GO:0044822(RNA binding);GO:0003723(RNA binding);GO:0005515(protein binding)
unknown_sample_HQ_transcript/21843	1.42402e-09	GO:0030091(protein repair);GO:0055114(oxidation-reduction process);GO:0006464(cellular protein modification process);GO:0006979(response to oxidative stress)	—	GO:0008113(peptide-methionine (S)-S-oxide reductase activity);GO:0016491(oxidoreductase activity);GO:0016671(oxidoreductase activity, acting on a sulfur group of donors, disulfide as acceptor)
unknown_sample_HQ_transcript/21501	1.4446e-09	GO:0006886(intracellular protein transport);GO:0016055(Wnt signaling pathway);GO:0042147(retrograde transport, endosome to Golgi);GO:1990126(retrograde transport, endosome to plasma membrane);GO:0006810(transport);GO:0015031(protein transport);GO:0006623(protein targeting to vacuole);GO:0001881(receptor recycling);GO:0007034(vacuolar transport)	GO:0005737(cytoplasm);GO:0005768(endosome);GO:0005769(early endosome);GO:0005770(late endosome);GO:0005829(cytosol);GO:0010008(endosome membrane);GO:0030904(retromer complex);GO:0030906(retromer, cargo-selective complex);GO:0043231(intracellular membrane-bounded organelle);GO:0070062(extracellular exosome);GO:0016020(membrane);GO:0005771(multivesicular body);GO:0031902(late endosome membrane)	GO:0005515(protein binding);GO:0008565(protein transporter activity);GO:0046872(metal ion binding)
unknown_sample_HQ_transcript/30016	1.47379e-09	GO:0070981(L-asparagine biosynthetic process);GO:0006529(asparagine biosynthetic process);GO:0008652(cellular amino acid biosynthetic process);GO:0006418(tRNA aminoacylation for protein translation)	GO:0005737(cytoplasm)	GO:0004812(aminoacyl-tRNA ligase activity);GO:0004071(aspartate-ammonia ligase activity);GO:0005524(ATP binding);GO:0000166(nucleotide binding);GO:0016874(ligase activity)
unknown_sample_HQ_transcript/15856	1.47945e-09	GO:0055085(transmembrane transport)	GO:0016020(membrane);GO:0016021(integral component of membrane)	—
unknown_sample_HQ_transcript/1553	1.49418e-09	—	—	GO:0008270(zinc ion binding);GO:0046872(metal ion binding)
unknown_sample_HQ_transcript/3152	1.49886e-09	GO:0006397(mRNA processing)	GO:0005634(nucleus);GO:0005737(cytoplasm)	GO:0003723(RNA binding);GO:0000166(nucleotide binding);GO:0003676(nucleic acid binding)
unknown_sample_HQ_transcript/2880	1.5197e-09	GO:0016567(protein ubiquitination);GO:0043161(proteasome-mediated ubiquitin-dependent protein catabolic process);GO:0006355(regulation of transcription, DNA-templated);GO:0008584(male gonad development)	GO:0005737(cytoplasm);GO:0036126(sperm flagellum);GO:0005654(nucleoplasm);GO:0005634(nucleus);GO:0016020(membrane);GO:0016021(integral component of membrane)	GO:0061630(ubiquitin protein ligase activity);GO:0004842(ubiquitin-protein transferase activity);GO:0008270(zinc ion binding);GO:0046872(metal ion binding);GO:0016874(ligase activity)
unknown_sample_HQ_transcript/3303	1.61462e-09	GO:0006508(proteolysis);GO:0010033(response to organic substance);GO:0006955(immune response);GO:0006915(apoptotic process);GO:0051603(proteolysis involved in cellular protein catabolic process);GO:2001235(positive regulation of apoptotic signaling pathway);GO:0048208(COPII vesicle coating);GO:0001913(T cell mediated cytotoxicity);GO:1903052(positive regulation of proteolysis involved in cellular…	GO:0005788(endoplasmic reticulum lumen);GO:0016020(membrane);GO:0005783(endoplasmic reticulum);GO:0005615(extracellular space);GO:0033116(endoplasmic reticulum-Golgi intermediate compartment membrane);GO:0070062(extracellular exosome);GO:0030134(ER to Golgi transport vesicle);GO:0005764(lysosome);GO:0005794(Golgi apparatus);GO:0000139(Golgi membrane);GO:0042600(chorion)	GO:0008233(peptidase activity);GO:0008234(cysteine-type peptidase activity);GO:0016787(hydrolase activity);GO:0004177(aminopeptidase activity);GO:0051087(chaperone binding);GO:0042802(identical protein binding);GO:0004197(cysteine-type endopeptidase activity);GO:0031404(chloride ion binding);GO:0019902(phosphatase binding);GO:0016505(peptidase activator activity involved in apoptotic process);GO:…
unknown_sample_HQ_transcript/10863	1.67943e-09	GO:0007186(G-protein coupled receptor signaling pathway)	GO:0005575(cellular_component);GO:0005737(cytoplasm);GO:0005886(plasma membrane);GO:0016020(membrane);GO:0070062(extracellular exosome);GO:0005887(integral component of plasma membrane)	GO:0003824(catalytic activity);GO:0017124(SH3 domain binding);GO:0008270(zinc ion binding);GO:0046872(metal ion binding);GO:0050750(low-density lipoprotein particle receptor binding);GO:0005515(protein binding);GO:0043295(glutathione binding);GO:0004930(G-protein coupled receptor activity)
unknown_sample_HQ_transcript/1093	1.74506e-09	GO:0055114(oxidation-reduction process);GO:0006260(DNA replication)	—	GO:0005524(ATP binding);GO:0004748(ribonucleoside-diphosphate reductase activity, thioredoxin disulfide as acceptor);GO:0000166(nucleotide binding);GO:0016491(oxidoreductase activity)
unknown_sample_HQ_transcript/18678	1.74924e-09	GO:0000209(protein polyubiquitination);GO:0016567(protein ubiquitination);GO:0006974(cellular response to DNA damage stimulus);GO:0043161(proteasome-mediated ubiquitin-dependent protein catabolic process);GO:0006515(misfolded or incompletely synthesized protein catabolic process);GO:0006513(protein monoubiquitination);GO:0071218(cellular response to misfolded protein);GO:0006281(DNA repair);GO:00…	GO:0005737(cytoplasm);GO:0005634(nucleus);GO:0005575(cellular_component);GO:0005794(Golgi apparatus);GO:0005829(cytosol);GO:0016020(membrane);GO:0030117(membrane coat);GO:0043195(terminal bouton);GO:0043231(intracellular membrane-bounded organelle);GO:0070062(extracellular exosome)	GO:0005524(ATP binding);GO:0000166(nucleotide binding);GO:0061630(ubiquitin protein ligase activity);GO:0016740(transferase activity);GO:0004842(ubiquitin-protein transferase activity);GO:0031625(ubiquitin protein ligase binding);GO:0005515(protein binding);GO:0061631(ubiquitin conjugating enzyme activity);GO:0003674(molecular_function);GO:0008565(protein transporter activity)
unknown_sample_HQ_transcript/8830	1.76881e-09	GO:0008152(metabolic process);GO:0051291(protein heterooligomerization);GO:0050435(amyloid-beta metabolic process);GO:1901142(insulin metabolic process);GO:0045861(negative regulation of proteolysis);GO:0008340(determination of adult lifespan);GO:0008286(insulin receptor signaling pathway);GO:0016485(protein processing);GO:1901143(insulin catabolic process);GO:0051603(proteolysis involved in cell…	GO:0005737(cytoplasm);GO:0005886(plasma membrane);GO:0005829(cytosol);GO:0031597(cytosolic proteasome complex);GO:0016020(membrane);GO:0005576(extracellular region);GO:0005615(extracellular space);GO:0009986(cell surface);GO:0005654(nucleoplasm);GO:0005739(mitochondrion);GO:0005634(nucleus);GO:0005777(peroxisome);GO:0005782(peroxisomal matrix)	GO:0008233(peptidase activity);GO:0001618(virus receptor activity);GO:0043559(insulin binding);GO:0042803(protein homodimerization activity);GO:0008270(zinc ion binding);GO:0001540(amyloid-beta binding);GO:0046872(metal ion binding);GO:0001948(glycoprotein binding);GO:0003824(catalytic activity);GO:0005524(ATP binding);GO:0004222(metalloendopeptidase activity);GO:0005102(receptor binding);GO:0005…
unknown_sample_HQ_transcript/19898	1.81663e-09	GO:0051603(proteolysis involved in cellular protein catabolic process);GO:0006508(proteolysis);GO:0006511(ubiquitin-dependent protein catabolic process);GO:0090263(positive regulation of canonical Wnt signaling pathway);GO:0006521(regulation of cellular amino acid metabolic process);GO:0033209(tumor necrosis factor-mediated signaling pathway);GO:0000165(MAPK cascade);GO:0002223(stimulatory C-type…	GO:0005737(cytoplasm);GO:0005839(proteasome core complex);GO:0000502(proteasome complex);GO:0005634(nucleus);GO:0070062(extracellular exosome);GO:0005654(nucleoplasm);GO:0005829(cytosol)	GO:0008233(peptidase activity);GO:0004298(threonine-type endopeptidase activity);GO:0004175(endopeptidase activity);GO:0016787(hydrolase activity);GO:0005515(protein binding)
unknown_sample_HQ_transcript/28525	1.85544e-09	GO:0008610(lipid biosynthetic process);GO:0006629(lipid metabolic process);GO:0055114(oxidation-reduction process);GO:0008611(ether lipid biosynthetic process)	GO:0005777(peroxisome)	GO:0050660(flavin adenine dinucleotide binding);GO:0016614(oxidoreductase activity, acting on CH-OH group of donors);GO:0016740(transferase activity);GO:0008609(alkylglycerone-phosphate synthase activity);GO:0071949(FAD binding);GO:0003824(catalytic activity);GO:0016491(oxidoreductase activity)
unknown_sample_HQ_transcript/27006	1.85786e-09	GO:0043122(regulation of I-kappaB kinase/NF-kappaB signaling);GO:0006810(transport);GO:0006915(apoptotic process);GO:0006625(protein targeting to peroxisome);GO:0043066(negative regulation of apoptotic process);GO:0015031(protein transport);GO:0071356(cellular response to tumor necrosis factor)	GO:0005737(cytoplasm);GO:0005575(cellular_component)	GO:0003677(DNA binding);GO:0008270(zinc ion binding);GO:0046872(metal ion binding);GO:0031593(polyubiquitin binding);GO:0005515(protein binding);GO:0003674(molecular_function)
unknown_sample_HQ_transcript/30425	1.928e-09	GO:0002244(hematopoietic progenitor cell differentiation);GO:0034976(response to endoplasmic reticulum stress);GO:0032355(response to estradiol);GO:0006414(translational elongation);GO:0003009(skeletal muscle contraction);GO:0042542(response to hydrogen peroxide);GO:0051593(response to folic acid);GO:0002931(response to ischemia);GO:0006412(translation);GO:0045727(positive regulation of translati…	GO:0005737(cytoplasm);GO:0070062(extracellular exosome);GO:0005886(plasma membrane);GO:0030529(intracellular ribonucleoprotein complex);GO:0005844(polysome);GO:0045121(membrane raft);GO:0005829(cytosol);GO:0016020(membrane);GO:0005634(nucleus);GO:0042788(polysomal ribosome);GO:0005913(cell-cell adherens junction);GO:0016235(aggresome);GO:0031012(extracellular matrix);GO:0005875(microtubule associ…	GO:0051015(actin filament binding);GO:0003924(GTPase activity);GO:0019901(protein kinase binding);GO:0044822(RNA binding);GO:0003723(RNA binding);GO:0043022(ribosome binding);GO:0000166(nucleotide binding);GO:0008097(5S rRNA binding);GO:0003746(translation elongation factor activity);GO:0005525(GTP binding);GO:0002039(p53 binding);GO:0098641(cadherin binding involved in cell-cell adhesion);GO:000…
unknown_sample_HQ_transcript/12339	1.97602e-09	—	GO:0016020(membrane);GO:0016021(integral component of membrane)	—
unknown_sample_HQ_transcript/22663	2.0126e-09	GO:0046777(protein autophosphorylation);GO:0006468(protein phosphorylation);GO:0016310(phosphorylation);GO:0032436(positive regulation of proteasomal ubiquitin-dependent protein catabolic process);GO:0008360(regulation of cell shape);GO:0090263(positive regulation of canonical Wnt signaling pathway);GO:0016055(Wnt signaling pathway);GO:0007030(Golgi organization);GO:0071539(protein localization t…	GO:0055028(cortical microtubule);GO:0005856(cytoskeleton);GO:0005737(cytoplasm);GO:0043005(neuron projection);GO:0005886(plasma membrane);GO:0005829(cytosol);GO:0016020(membrane);GO:0033116(endoplasmic reticulum-Golgi intermediate compartment membrane);GO:0005813(centrosome);GO:0005654(nucleoplasm);GO:0048471(perinuclear region of cytoplasm);GO:0005819(spindle);GO:0005876(spindle microtubule);GO:…	GO:0004672(protein kinase activity);GO:0004674(protein serine/threonine kinase activity);GO:0005524(ATP binding);GO:0000166(nucleotide binding);GO:0016301(kinase activity);GO:0016740(transferase activity);GO:0051219(phosphoprotein binding);GO:0001948(glycoprotein binding);GO:0050321(tau-protein kinase activity);GO:0005515(protein binding);GO:0042277(peptide binding);GO:0098641(cadherin binding in…
unknown_sample_HQ_transcript/7625	2.01733e-09	GO:0016310(phosphorylation);GO:0006468(protein phosphorylation)	GO:0005737(cytoplasm);GO:0005886(plasma membrane);GO:0005634(nucleus)	GO:0004672(protein kinase activity);GO:0004674(protein serine/threonine kinase activity);GO:0005509(calcium ion binding);GO:0016301(kinase activity);GO:0016740(transferase activity);GO:0005524(ATP binding);GO:0004683(calmodulin-dependent protein kinase activity);GO:0000166(nucleotide binding)
unknown_sample_HQ_transcript/28493	2.02862e-09	—	GO:0016021(integral component of membrane);GO:0016020(membrane)	—
unknown_sample_HQ_transcript/28716	2.0324e-09	GO:0006457(protein folding)	GO:0005829(cytosol)	GO:0016853(isomerase activity);GO:0003755(peptidyl-prolyl cis-trans isomerase activity)
unknown_sample_HQ_transcript/30683	2.10021e-09	GO:0055114(oxidation-reduction process)	GO:0005739(mitochondrion);GO:0070469(respiratory chain)	GO:0009055(electron carrier activity);GO:0020037(heme binding);GO:0046872(metal ion binding)
unknown_sample_HQ_transcript/27134	2.10259e-09	GO:0006810(transport);GO:0015746(citrate transport);GO:0006842(tricarboxylic acid transport);GO:0035674(tricarboxylic acid transmembrane transport);GO:0006814(sodium ion transport);GO:0055085(transmembrane transport);GO:0006811(ion transport);GO:0071422(succinate transmembrane transport);GO:0015744(succinate transport)	GO:0005886(plasma membrane);GO:0016020(membrane);GO:0016021(integral component of membrane);GO:0005887(integral component of plasma membrane)	GO:0015137(citrate transmembrane transporter activity);GO:0015141(succinate transmembrane transporter activity);GO:0015293(symporter activity);GO:0005215(transporter activity);GO:0015142(tricarboxylic acid transmembrane transporter activity);GO:0017153(sodium:dicarboxylate symporter activity)
[truncated: 1,140 more rows]

## Sheet: Ou vs Mz4
GeneID	P value	GO (Biological process)	GO (Cellular component)	GO (Molecular function)
[truncated: 2,456 more rows]

## Sheet: Ou vs Gc
GeneID	P value	GO (Biological process)	GO (Cellular component)	GO (Molecular function)
[truncated: 2,622 more rows]

## Sheet: Os vs Mz4
GeneID	P value	GO (Biological process)	GO (Cellular component)	GO (Molecular function)
[truncated: 3,084 more rows]

[truncated: 2 more sheets: Os vs Gc, Mz4 vs Gc]
