# Supplementary material for: Global transcriptome landscape of the rabbit protozoan parasite Eimeria stiedae
Source: Parasit Vectors. 2021 Jun 7;14:308. doi: 10.1186/s13071-021-04811-5 (PMC8186055; doi:10.1186/s13071-021-04811-5)
Supplement: Supplementary file 14 — Additional file 14: Table S11. GO enrichment of up- and downregulated genes between developmental stages in Eimeria stiedae. [file 13071_2021_4811_MOESM14_ESM.xlsx]

## Sheet: Ou vs Os (Up-regulated)
GO class	Term	P-Value	Gene ID
Cellular Component	integral component of membrane	1.68107e-13	unknown_sample_HQ_transcript/13927,unknown_sample_HQ_transcript/15408,unknown_sample_HQ_transcript/10936,unknown_sample_HQ_transcript/3739,unknown_sample_HQ_transcript/17081,unknown_sample_HQ_transcript/5886,unknown_sample_HQ_transcript/12468,unknown_sample_HQ_transcript/16224,unknown_sample_HQ_transcript/10648,unknown_sample_HQ_transcript/5591,unknown_sample_HQ_transcript/6130,unknown_sample_HQ_…
Cellular Component	intrinsic component of membrane	2.03891e-13	unknown_sample_HQ_transcript/259,unknown_sample_HQ_transcript/6117,unknown_sample_HQ_transcript/673,unknown_sample_HQ_transcript/30337,unknown_sample_HQ_transcript/22144,unknown_sample_HQ_transcript/21252,unknown_sample_HQ_transcript/922,unknown_sample_HQ_transcript/6129,unknown_sample_HQ_transcript/28687,unknown_sample_HQ_transcript/23407,unknown_sample_HQ_transcript/8203,unknown_sample_HQ_trans…
Cellular Component	rhoptry	6.46603e-08	unknown_sample_HQ_transcript/6700,unknown_sample_HQ_transcript/24575,unknown_sample_HQ_transcript/27315,unknown_sample_HQ_transcript/30683,unknown_sample_HQ_transcript/27956,unknown_sample_HQ_transcript/15145,unknown_sample_HQ_transcript/17894,unknown_sample_HQ_transcript/26384,unknown_sample_HQ_transcript/5249,unknown_sample_HQ_transcript/5427,unknown_sample_HQ_transcript/2684,unknown_sample_HQ_…
Cellular Component	pellicle	1.53022e-07	unknown_sample_HQ_transcript/14918,unknown_sample_HQ_transcript/22877,unknown_sample_HQ_transcript/11984,unknown_sample_HQ_transcript/15816,unknown_sample_HQ_transcript/17951,unknown_sample_HQ_transcript/18932,unknown_sample_HQ_transcript/21835,unknown_sample_HQ_transcript/17767,unknown_sample_HQ_transcript/16968,unknown_sample_HQ_transcript/26224,unknown_sample_HQ_transcript/18061
Cellular Component	inner membrane complex	1.53022e-07	unknown_sample_HQ_transcript/14918,unknown_sample_HQ_transcript/22877,unknown_sample_HQ_transcript/11984,unknown_sample_HQ_transcript/15816,unknown_sample_HQ_transcript/17951,unknown_sample_HQ_transcript/21835,unknown_sample_HQ_transcript/18932,unknown_sample_HQ_transcript/17767,unknown_sample_HQ_transcript/16968,unknown_sample_HQ_transcript/18061,unknown_sample_HQ_transcript/26224
Cellular Component	microtubule end	1.589e-07	unknown_sample_HQ_transcript/3420,unknown_sample_HQ_transcript/6772
Cellular Component	glycogen granule	3.79023e-07	unknown_sample_HQ_transcript/21822
Molecular Function	carbonate dehydratase activity	4.97713e-07	unknown_sample_HQ_transcript/12289,unknown_sample_HQ_transcript/30076,unknown_sample_HQ_transcript/14910,unknown_sample_HQ_transcript/16183,unknown_sample_HQ_transcript/16155,unknown_sample_HQ_transcript/10868,unknown_sample_HQ_transcript/23817,unknown_sample_HQ_transcript/10238,unknown_sample_HQ_transcript/12918,unknown_sample_HQ_transcript/10640,unknown_sample_HQ_transcript/21988
Molecular Function	NAD(P)+ transhydrogenase (B-specific) activity	5.00565e-06	unknown_sample_HQ_transcript/993,unknown_sample_HQ_transcript/20989,unknown_sample_HQ_transcript/14621,unknown_sample_HQ_transcript/27578,unknown_sample_HQ_transcript/2670,unknown_sample_HQ_transcript/4929,unknown_sample_HQ_transcript/3739,unknown_sample_HQ_transcript/1472,unknown_sample_HQ_transcript/8827,unknown_sample_HQ_transcript/16809,unknown_sample_HQ_transcript/6700,unknown_sample_HQ_tran…
Molecular Function	protein kinase C activity	7.15249e-06	unknown_sample_HQ_transcript/6124,unknown_sample_HQ_transcript/3437,unknown_sample_HQ_transcript/2700,unknown_sample_HQ_transcript/12418,unknown_sample_HQ_transcript/4618,unknown_sample_HQ_transcript/28462,unknown_sample_HQ_transcript/21962,unknown_sample_HQ_transcript/5369
Cellular Component	acetylcholine-gated channel complex	8.2117e-06	unknown_sample_HQ_transcript/30802,unknown_sample_HQ_transcript/29379,unknown_sample_HQ_transcript/26919,unknown_sample_HQ_transcript/24575,unknown_sample_HQ_transcript/26526,unknown_sample_HQ_transcript/27705
Molecular Function	oxidoreductase activity, acting on NAD(P)H, NAD(P) as acceptor	2.49927e-05	unknown_sample_HQ_transcript/3739,unknown_sample_HQ_transcript/993,unknown_sample_HQ_transcript/27956,unknown_sample_HQ_transcript/922,unknown_sample_HQ_transcript/6700,unknown_sample_HQ_transcript/1472,unknown_sample_HQ_transcript/4929,unknown_sample_HQ_transcript/2670,unknown_sample_HQ_transcript/8827,unknown_sample_HQ_transcript/20989,unknown_sample_HQ_transcript/14621,unknown_sample_HQ_transc…
Molecular Function	NAD(P)+ transhydrogenase activity	2.49927e-05	unknown_sample_HQ_transcript/16809,unknown_sample_HQ_transcript/4961,unknown_sample_HQ_transcript/17835,unknown_sample_HQ_transcript/22870,unknown_sample_HQ_transcript/20989,unknown_sample_HQ_transcript/14621,unknown_sample_HQ_transcript/27578,unknown_sample_HQ_transcript/2670,unknown_sample_HQ_transcript/4929,unknown_sample_HQ_transcript/1472,unknown_sample_HQ_transcript/8827,unknown_sample_HQ_t…
Molecular Function	NAD(P)+ transhydrogenase (AB-specific) activity	2.49927e-05	unknown_sample_HQ_transcript/27956,unknown_sample_HQ_transcript/993,unknown_sample_HQ_transcript/3739,unknown_sample_HQ_transcript/6700,unknown_sample_HQ_transcript/922,unknown_sample_HQ_transcript/27578,unknown_sample_HQ_transcript/20989,unknown_sample_HQ_transcript/14621,unknown_sample_HQ_transcript/8827,unknown_sample_HQ_transcript/4929,unknown_sample_HQ_transcript/1472,unknown_sample_HQ_trans…
Biological Process	acetate metabolic process	0.00011476	unknown_sample_HQ_transcript/29739,unknown_sample_HQ_transcript/29499,unknown_sample_HQ_transcript/28795,unknown_sample_HQ_transcript/30099,unknown_sample_HQ_transcript/29786,unknown_sample_HQ_transcript/29264,unknown_sample_HQ_transcript/29343
Biological Process	acetyl-CoA biosynthetic process from acetate	0.00011476	unknown_sample_HQ_transcript/29499,unknown_sample_HQ_transcript/28795,unknown_sample_HQ_transcript/29264,unknown_sample_HQ_transcript/29343,unknown_sample_HQ_transcript/30099,unknown_sample_HQ_transcript/29786,unknown_sample_HQ_transcript/29739
Molecular Function	acetate-CoA ligase activity	0.00011476	unknown_sample_HQ_transcript/29739,unknown_sample_HQ_transcript/29786,unknown_sample_HQ_transcript/30099,unknown_sample_HQ_transcript/29343,unknown_sample_HQ_transcript/29264,unknown_sample_HQ_transcript/28795,unknown_sample_HQ_transcript/29499
Molecular Function	AMP binding	0.00011476	unknown_sample_HQ_transcript/29739,unknown_sample_HQ_transcript/30099,unknown_sample_HQ_transcript/29786,unknown_sample_HQ_transcript/29343,unknown_sample_HQ_transcript/29264,unknown_sample_HQ_transcript/28795,unknown_sample_HQ_transcript/29499
Biological Process	actin polymerization or depolymerization	0.000122372	unknown_sample_HQ_transcript/5369,unknown_sample_HQ_transcript/23588,unknown_sample_HQ_transcript/27497,unknown_sample_HQ_transcript/25690,unknown_sample_HQ_transcript/28462,unknown_sample_HQ_transcript/4618,unknown_sample_HQ_transcript/25824,unknown_sample_HQ_transcript/28855,unknown_sample_HQ_transcript/4581,unknown_sample_HQ_transcript/26959,unknown_sample_HQ_transcript/6124,unknown_sample_HQ_…
Biological Process	acetyl-CoA biosynthetic process	0.000135295	unknown_sample_HQ_transcript/29264,unknown_sample_HQ_transcript/30099,unknown_sample_HQ_transcript/28795,unknown_sample_HQ_transcript/29343,unknown_sample_HQ_transcript/29786,unknown_sample_HQ_transcript/29499,unknown_sample_HQ_transcript/29739,unknown_sample_HQ_transcript/24997
Molecular Function	fatty-acyl-CoA binding	0.000158805	unknown_sample_HQ_transcript/23488,unknown_sample_HQ_transcript/19391,unknown_sample_HQ_transcript/29852,unknown_sample_HQ_transcript/30077,unknown_sample_HQ_transcript/23038,unknown_sample_HQ_transcript/28813,unknown_sample_HQ_transcript/2200,unknown_sample_HQ_transcript/27410,unknown_sample_HQ_transcript/3374,unknown_sample_HQ_transcript/8182,unknown_sample_HQ_transcript/13723
Molecular Function	fatty acid derivative binding	0.000158805	unknown_sample_HQ_transcript/13723,unknown_sample_HQ_transcript/8182,unknown_sample_HQ_transcript/3374,unknown_sample_HQ_transcript/27410,unknown_sample_HQ_transcript/2200,unknown_sample_HQ_transcript/28813,unknown_sample_HQ_transcript/23038,unknown_sample_HQ_transcript/30077,unknown_sample_HQ_transcript/29852,unknown_sample_HQ_transcript/19391,unknown_sample_HQ_transcript/23488
Molecular Function	carbon-oxygen lyase activity	0.000307987	unknown_sample_HQ_transcript/30076,unknown_sample_HQ_transcript/12289,unknown_sample_HQ_transcript/14910,unknown_sample_HQ_transcript/2385,unknown_sample_HQ_transcript/17843,unknown_sample_HQ_transcript/16183,unknown_sample_HQ_transcript/10868,unknown_sample_HQ_transcript/16155,unknown_sample_HQ_transcript/23817,unknown_sample_HQ_transcript/2994,unknown_sample_HQ_transcript/988,unknown_sample_HQ_…
Molecular Function	oxidoreductase activity, acting on NAD(P)H	0.000321969	unknown_sample_HQ_transcript/14959,unknown_sample_HQ_transcript/6700,unknown_sample_HQ_transcript/922,unknown_sample_HQ_transcript/993,unknown_sample_HQ_transcript/27956,unknown_sample_HQ_transcript/3739,unknown_sample_HQ_transcript/25158,unknown_sample_HQ_transcript/16809,unknown_sample_HQ_transcript/4961,unknown_sample_HQ_transcript/17855,unknown_sample_HQ_transcript/16227,unknown_sample_HQ_tra…
Molecular Function	protein serine/threonine kinase activity	0.000333711	unknown_sample_HQ_transcript/9513,unknown_sample_HQ_transcript/14668,unknown_sample_HQ_transcript/3700,unknown_sample_HQ_transcript/1963,unknown_sample_HQ_transcript/3951,unknown_sample_HQ_transcript/6961,unknown_sample_HQ_transcript/4665,unknown_sample_HQ_transcript/1893,unknown_sample_HQ_transcript/836,unknown_sample_HQ_transcript/21383,unknown_sample_HQ_transcript/14883,unknown_sample_HQ_trans…
Molecular Function	phosphotransferase activity, alcohol group as acceptor	0.000427607	unknown_sample_HQ_transcript/9081,unknown_sample_HQ_transcript/4747,unknown_sample_HQ_transcript/2939,unknown_sample_HQ_transcript/9438,unknown_sample_HQ_transcript/11034,unknown_sample_HQ_transcript/10392,unknown_sample_HQ_transcript/2700,unknown_sample_HQ_transcript/3969,unknown_sample_HQ_transcript/15051,unknown_sample_HQ_transcript/20345,unknown_sample_HQ_transcript/25490,unknown_sample_HQ_tr…
Molecular Function	hydro-lyase activity	0.000442317	unknown_sample_HQ_transcript/988,unknown_sample_HQ_transcript/10238,unknown_sample_HQ_transcript/10640,unknown_sample_HQ_transcript/12918,unknown_sample_HQ_transcript/21988,unknown_sample_HQ_transcript/23817,unknown_sample_HQ_transcript/17843,unknown_sample_HQ_transcript/16183,unknown_sample_HQ_transcript/10868,unknown_sample_HQ_transcript/16155,unknown_sample_HQ_transcript/30076,unknown_sample_H…
Biological Process	succinate transport	0.000555456	unknown_sample_HQ_transcript/10585,unknown_sample_HQ_transcript/7992,unknown_sample_HQ_transcript/4185,unknown_sample_HQ_transcript/1437,unknown_sample_HQ_transcript/24724,unknown_sample_HQ_transcript/27134
Biological Process	regulation of lipid transport	0.000555456	unknown_sample_HQ_transcript/28097,unknown_sample_HQ_transcript/5369,unknown_sample_HQ_transcript/16347,unknown_sample_HQ_transcript/6124,unknown_sample_HQ_transcript/28462,unknown_sample_HQ_transcript/4618
Biological Process	succinate transmembrane transport	0.000555456	unknown_sample_HQ_transcript/10585,unknown_sample_HQ_transcript/7992,unknown_sample_HQ_transcript/4185,unknown_sample_HQ_transcript/27134,unknown_sample_HQ_transcript/24724,unknown_sample_HQ_transcript/1437
Molecular Function	organic acid:sodium symporter activity	0.000555456	unknown_sample_HQ_transcript/27134,unknown_sample_HQ_transcript/24724,unknown_sample_HQ_transcript/1437,unknown_sample_HQ_transcript/4185,unknown_sample_HQ_transcript/7992,unknown_sample_HQ_transcript/10585
Molecular Function	succinate transmembrane transporter activity	0.000555456	unknown_sample_HQ_transcript/1437,unknown_sample_HQ_transcript/24724,unknown_sample_HQ_transcript/27134,unknown_sample_HQ_transcript/4185,unknown_sample_HQ_transcript/7992,unknown_sample_HQ_transcript/10585
Molecular Function	sodium:dicarboxylate symporter activity	0.000555456	unknown_sample_HQ_transcript/4185,unknown_sample_HQ_transcript/1437,unknown_sample_HQ_transcript/24724,unknown_sample_HQ_transcript/27134,unknown_sample_HQ_transcript/10585,unknown_sample_HQ_transcript/7992
Molecular Function	protein kinase activity	0.000679601	unknown_sample_HQ_transcript/13007,unknown_sample_HQ_transcript/12827,unknown_sample_HQ_transcript/26557,unknown_sample_HQ_transcript/17797,unknown_sample_HQ_transcript/25045,unknown_sample_HQ_transcript/7625,unknown_sample_HQ_transcript/18514,unknown_sample_HQ_transcript/7753,unknown_sample_HQ_transcript/20050,unknown_sample_HQ_transcript/4665,unknown_sample_HQ_transcript/3951,unknown_sample_HQ_…
Molecular Function	calmodulin-dependent protein kinase activity	0.00069149	unknown_sample_HQ_transcript/17797,unknown_sample_HQ_transcript/21113,unknown_sample_HQ_transcript/13263,unknown_sample_HQ_transcript/7625,unknown_sample_HQ_transcript/12827,unknown_sample_HQ_transcript/8761,unknown_sample_HQ_transcript/22277,unknown_sample_HQ_transcript/14883,unknown_sample_HQ_transcript/12418,unknown_sample_HQ_transcript/3437,unknown_sample_HQ_transcript/2700,unknown_sample_HQ_…
Biological Process	one-carbon metabolic process	0.00081711	unknown_sample_HQ_transcript/10238,unknown_sample_HQ_transcript/10640,unknown_sample_HQ_transcript/12918,unknown_sample_HQ_transcript/13192,unknown_sample_HQ_transcript/14370,unknown_sample_HQ_transcript/23817,unknown_sample_HQ_transcript/16155,unknown_sample_HQ_transcript/16109,unknown_sample_HQ_transcript/16183,unknown_sample_HQ_transcript/30076
Biological Process	acetyl-CoA metabolic process	0.00089709	unknown_sample_HQ_transcript/28795,unknown_sample_HQ_transcript/30099,unknown_sample_HQ_transcript/29264,unknown_sample_HQ_transcript/29739,unknown_sample_HQ_transcript/24997,unknown_sample_HQ_transcript/29499,unknown_sample_HQ_transcript/29786,unknown_sample_HQ_transcript/29343
Molecular Function	CoA-ligase activity	0.00109423	unknown_sample_HQ_transcript/29264,unknown_sample_HQ_transcript/29343,unknown_sample_HQ_transcript/30099,unknown_sample_HQ_transcript/29786,unknown_sample_HQ_transcript/29499,unknown_sample_HQ_transcript/28795,unknown_sample_HQ_transcript/29739
Molecular Function	scavenger receptor activity	0.00109426	unknown_sample_HQ_transcript/9172,unknown_sample_HQ_transcript/3303,unknown_sample_HQ_transcript/2398,unknown_sample_HQ_transcript/2498,unknown_sample_HQ_transcript/15041
Biological Process	citrate transport	0.0012165	unknown_sample_HQ_transcript/24724,unknown_sample_HQ_transcript/1437,unknown_sample_HQ_transcript/27134,unknown_sample_HQ_transcript/4185,unknown_sample_HQ_transcript/7992,unknown_sample_HQ_transcript/10585
Molecular Function	citrate transmembrane transporter activity	0.0012165	unknown_sample_HQ_transcript/4185,unknown_sample_HQ_transcript/27134,unknown_sample_HQ_transcript/1437,unknown_sample_HQ_transcript/24724,unknown_sample_HQ_transcript/10585,unknown_sample_HQ_transcript/7992
Biological Process	prostanoid metabolic process	0.00147849	unknown_sample_HQ_transcript/17250,unknown_sample_HQ_transcript/14199,unknown_sample_HQ_transcript/8182,unknown_sample_HQ_transcript/13723,unknown_sample_HQ_transcript/25579,unknown_sample_HQ_transcript/27410,unknown_sample_HQ_transcript/19391,unknown_sample_HQ_transcript/16227
Biological Process	prostaglandin metabolic process	0.00147849	unknown_sample_HQ_transcript/16227,unknown_sample_HQ_transcript/19391,unknown_sample_HQ_transcript/25579,unknown_sample_HQ_transcript/27410,unknown_sample_HQ_transcript/8182,unknown_sample_HQ_transcript/13723,unknown_sample_HQ_transcript/17250,unknown_sample_HQ_transcript/14199
Molecular Function	calcium ion binding	0.00158476	unknown_sample_HQ_transcript/13,unknown_sample_HQ_transcript/22277,unknown_sample_HQ_transcript/8761,unknown_sample_HQ_transcript/24366,unknown_sample_HQ_transcript/16554,unknown_sample_HQ_transcript/12418,unknown_sample_HQ_transcript/2700,unknown_sample_HQ_transcript/3437,unknown_sample_HQ_transcript/22107,unknown_sample_HQ_transcript/24395,unknown_sample_HQ_transcript/21252,unknown_sample_HQ_tr…
Molecular Function	aspartic-type endopeptidase activity	0.00166212	unknown_sample_HQ_transcript/16347,unknown_sample_HQ_transcript/14061,unknown_sample_HQ_transcript/2780,unknown_sample_HQ_transcript/27927,unknown_sample_HQ_transcript/15307,unknown_sample_HQ_transcript/25387,unknown_sample_HQ_transcript/20629,unknown_sample_HQ_transcript/14893,unknown_sample_HQ_transcript/30495,unknown_sample_HQ_transcript/14978,unknown_sample_HQ_transcript/15259,unknown_sample_…
Molecular Function	aspartic-type peptidase activity	0.00166212	unknown_sample_HQ_transcript/14061,unknown_sample_HQ_transcript/16347,unknown_sample_HQ_transcript/27927,unknown_sample_HQ_transcript/20629,unknown_sample_HQ_transcript/25387,unknown_sample_HQ_transcript/15307,unknown_sample_HQ_transcript/2780,unknown_sample_HQ_transcript/14893,unknown_sample_HQ_transcript/18980,unknown_sample_HQ_transcript/20128,unknown_sample_HQ_transcript/30495,unknown_sample_…
Molecular Function	acid-thiol ligase activity	0.00191326	unknown_sample_HQ_transcript/29739,unknown_sample_HQ_transcript/29499,unknown_sample_HQ_transcript/28795,unknown_sample_HQ_transcript/29343,unknown_sample_HQ_transcript/29264,unknown_sample_HQ_transcript/29786,unknown_sample_HQ_transcript/30099
Molecular Function	cofactor binding	0.00207074	unknown_sample_HQ_transcript/6700,unknown_sample_HQ_transcript/19391,unknown_sample_HQ_transcript/13311,unknown_sample_HQ_transcript/17371,unknown_sample_HQ_transcript/15353,unknown_sample_HQ_transcript/23993,unknown_sample_HQ_transcript/11611,unknown_sample_HQ_transcript/17393,unknown_sample_HQ_transcript/2385,unknown_sample_HQ_transcript/14748,unknown_sample_HQ_transcript/7996,unknown_sample_HQ…
Biological Process	carbohydrate transport	0.0022462	unknown_sample_HQ_transcript/5672,unknown_sample_HQ_transcript/2684,unknown_sample_HQ_transcript/23449,unknown_sample_HQ_transcript/4875,unknown_sample_HQ_transcript/3335,unknown_sample_HQ_transcript/673,unknown_sample_HQ_transcript/3300,unknown_sample_HQ_transcript/17382,unknown_sample_HQ_transcript/9676,unknown_sample_HQ_transcript/28837,unknown_sample_HQ_transcript/2638,unknown_sample_HQ_trans…
Cellular Component	late endosome lumen	0.00232274	unknown_sample_HQ_transcript/14061,unknown_sample_HQ_transcript/27927,unknown_sample_HQ_transcript/2780,unknown_sample_HQ_transcript/14893,unknown_sample_HQ_transcript/30495,unknown_sample_HQ_transcript/14978,unknown_sample_HQ_transcript/12180,unknown_sample_HQ_transcript/15082
Cellular Component	multivesicular body lumen	0.00232274	unknown_sample_HQ_transcript/14061,unknown_sample_HQ_transcript/14893,unknown_sample_HQ_transcript/27927,unknown_sample_HQ_transcript/2780,unknown_sample_HQ_transcript/30495,unknown_sample_HQ_transcript/14978,unknown_sample_HQ_transcript/15082,unknown_sample_HQ_transcript/12180
Biological Process	actin filament organization	0.00233048	unknown_sample_HQ_transcript/26959,unknown_sample_HQ_transcript/19688,unknown_sample_HQ_transcript/4581,unknown_sample_HQ_transcript/28855,unknown_sample_HQ_transcript/30142,unknown_sample_HQ_transcript/28462,unknown_sample_HQ_transcript/5369,unknown_sample_HQ_transcript/28097,unknown_sample_HQ_transcript/6124,unknown_sample_HQ_transcript/25824,unknown_sample_HQ_transcript/27497,unknown_sample_HQ…
Biological Process	tricarboxylic acid transmembrane transport	0.00234556	unknown_sample_HQ_transcript/4185,unknown_sample_HQ_transcript/1437,unknown_sample_HQ_transcript/24724,unknown_sample_HQ_transcript/27134,unknown_sample_HQ_transcript/10585,unknown_sample_HQ_transcript/7992
Molecular Function	phosphogluconate dehydrogenase (decarboxylating) activity	0.00234556	unknown_sample_HQ_transcript/9033,unknown_sample_HQ_transcript/18648,unknown_sample_HQ_transcript/9157,unknown_sample_HQ_transcript/7048,unknown_sample_HQ_transcript/5356,unknown_sample_HQ_transcript/17445
Molecular Function	non-membrane spanning protein tyrosine kinase activity	0.00234556	unknown_sample_HQ_transcript/21383,unknown_sample_HQ_transcript/5369,unknown_sample_HQ_transcript/2891,unknown_sample_HQ_transcript/6124,unknown_sample_HQ_transcript/4618,unknown_sample_HQ_transcript/28462
Biological Process	superoxide metabolic process	0.00249435	unknown_sample_HQ_transcript/4618,unknown_sample_HQ_transcript/28462,unknown_sample_HQ_transcript/5369,unknown_sample_HQ_transcript/24461,unknown_sample_HQ_transcript/26802,unknown_sample_HQ_transcript/30040,unknown_sample_HQ_transcript/24982,unknown_sample_HQ_transcript/6124,unknown_sample_HQ_transcript/21798
Biological Process	interleukin-12 production	0.00256563	unknown_sample_HQ_transcript/10392,unknown_sample_HQ_transcript/5369,unknown_sample_HQ_transcript/6124,unknown_sample_HQ_transcript/28462,unknown_sample_HQ_transcript/4618
Cellular Component	muscle cell postsynaptic density	0.00256563	unknown_sample_HQ_transcript/22902,unknown_sample_HQ_transcript/12418,unknown_sample_HQ_transcript/18673,unknown_sample_HQ_transcript/3437,unknown_sample_HQ_transcript/2700
Cellular Component	postsynapse of neuromuscular junction	0.00256563	unknown_sample_HQ_transcript/12418,unknown_sample_HQ_transcript/18673,unknown_sample_HQ_transcript/3437,unknown_sample_HQ_transcript/2700,unknown_sample_HQ_transcript/22902
Molecular Function	inorganic cation transmembrane transporter activity	0.00299984	unknown_sample_HQ_transcript/4878,unknown_sample_HQ_transcript/3739,unknown_sample_HQ_transcript/993,unknown_sample_HQ_transcript/14727,unknown_sample_HQ_transcript/397,unknown_sample_HQ_transcript/4185,unknown_sample_HQ_transcript/922,unknown_sample_HQ_transcript/27134,unknown_sample_HQ_transcript/14959,unknown_sample_HQ_transcript/5886,unknown_sample_HQ_transcript/4929,unknown_sample_HQ_transcr…
Biological Process	T cell mediated cytotoxicity	0.00315511	unknown_sample_HQ_transcript/3303,unknown_sample_HQ_transcript/9172,unknown_sample_HQ_transcript/2398
Biological Process	dorsal closure, spreading of leading edge cells	0.00315511	unknown_sample_HQ_transcript/2700,unknown_sample_HQ_transcript/3437,unknown_sample_HQ_transcript/12418
Molecular Function	chloride ion binding	0.00315511	unknown_sample_HQ_transcript/2398,unknown_sample_HQ_transcript/3303,unknown_sample_HQ_transcript/9172
Molecular Function	kinase activity	0.00333701	unknown_sample_HQ_transcript/22529,unknown_sample_HQ_transcript/13875,unknown_sample_HQ_transcript/13263,unknown_sample_HQ_transcript/12730,unknown_sample_HQ_transcript/21113,unknown_sample_HQ_transcript/3466,unknown_sample_HQ_transcript/2955,unknown_sample_HQ_transcript/10979,unknown_sample_HQ_transcript/10346,unknown_sample_HQ_transcript/836,unknown_sample_HQ_transcript/1893,unknown_sample_HQ_t…
Biological Process	tricarboxylic acid transport	0.00411324	unknown_sample_HQ_transcript/7992,unknown_sample_HQ_transcript/10585,unknown_sample_HQ_transcript/24724,unknown_sample_HQ_transcript/1437,unknown_sample_HQ_transcript/27134,unknown_sample_HQ_transcript/4185
Molecular Function	serine-type endopeptidase inhibitor activity	0.00411324	unknown_sample_HQ_transcript/12302,unknown_sample_HQ_transcript/8065,unknown_sample_HQ_transcript/25731,unknown_sample_HQ_transcript/8441,unknown_sample_HQ_transcript/12058,unknown_sample_HQ_transcript/9330
Molecular Function	tricarboxylic acid transmembrane transporter activity	0.00411324	unknown_sample_HQ_transcript/1437,unknown_sample_HQ_transcript/24724,unknown_sample_HQ_transcript/27134,unknown_sample_HQ_transcript/4185,unknown_sample_HQ_transcript/7992,unknown_sample_HQ_transcript/10585
Molecular Function	monovalent inorganic cation transmembrane transporter activity	0.00422667	unknown_sample_HQ_transcript/17835,unknown_sample_HQ_transcript/22870,unknown_sample_HQ_transcript/1437,unknown_sample_HQ_transcript/27371,unknown_sample_HQ_transcript/4961,unknown_sample_HQ_transcript/16809,unknown_sample_HQ_transcript/8827,unknown_sample_HQ_transcript/24724,unknown_sample_HQ_transcript/1472,unknown_sample_HQ_transcript/4929,unknown_sample_HQ_transcript/2670,unknown_sample_HQ_tr…
Biological Process	digestion	0.00438787	unknown_sample_HQ_transcript/14978,unknown_sample_HQ_transcript/30495,unknown_sample_HQ_transcript/20128,unknown_sample_HQ_transcript/12180,unknown_sample_HQ_transcript/28097,unknown_sample_HQ_transcript/15082,unknown_sample_HQ_transcript/14061,unknown_sample_HQ_transcript/16347,unknown_sample_HQ_transcript/2780,unknown_sample_HQ_transcript/25387,unknown_sample_HQ_transcript/27927,unknown_sample_…
Biological Process	peptide hormone processing	0.00507835	unknown_sample_HQ_transcript/12302,unknown_sample_HQ_transcript/8065,unknown_sample_HQ_transcript/16347,unknown_sample_HQ_transcript/8441,unknown_sample_HQ_transcript/9330
Biological Process	icosanoid metabolic process	0.00509855	unknown_sample_HQ_transcript/16227,unknown_sample_HQ_transcript/19391,unknown_sample_HQ_transcript/13723,unknown_sample_HQ_transcript/8182,unknown_sample_HQ_transcript/27410,unknown_sample_HQ_transcript/25579,unknown_sample_HQ_transcript/17250,unknown_sample_HQ_transcript/14199
Biological Process	glycosylceramide metabolic process	0.00540496	unknown_sample_HQ_transcript/4618,unknown_sample_HQ_transcript/28462,unknown_sample_HQ_transcript/6124,unknown_sample_HQ_transcript/5369
Biological Process	glucosylceramide metabolic process	0.00540496	unknown_sample_HQ_transcript/5369,unknown_sample_HQ_transcript/6124,unknown_sample_HQ_transcript/28462,unknown_sample_HQ_transcript/4618
Biological Process	glucosylceramide catabolic process	0.00540496	unknown_sample_HQ_transcript/6124,unknown_sample_HQ_transcript/28462,unknown_sample_HQ_transcript/4618,unknown_sample_HQ_transcript/5369
Biological Process	sphingomyelin metabolic process	0.00540496	unknown_sample_HQ_transcript/4618,unknown_sample_HQ_transcript/28462,unknown_sample_HQ_transcript/6124,unknown_sample_HQ_transcript/5369
Biological Process	sphingomyelin catabolic process	0.00540496	unknown_sample_HQ_transcript/6124,unknown_sample_HQ_transcript/4618,unknown_sample_HQ_transcript/28462,unknown_sample_HQ_transcript/5369
Biological Process	glycosphingolipid metabolic process	0.00540496	unknown_sample_HQ_transcript/5369,unknown_sample_HQ_transcript/6124,unknown_sample_HQ_transcript/4618,unknown_sample_HQ_transcript/28462
Biological Process	phospholipid catabolic process	0.00540496	unknown_sample_HQ_transcript/5369,unknown_sample_HQ_transcript/28462,unknown_sample_HQ_transcript/4618,unknown_sample_HQ_transcript/6124
Biological Process	glycolipid catabolic process	0.00540496	unknown_sample_HQ_transcript/28462,unknown_sample_HQ_transcript/4618,unknown_sample_HQ_transcript/6124,unknown_sample_HQ_transcript/5369
Biological Process	termination of signal transduction	0.00540496	unknown_sample_HQ_transcript/28462,unknown_sample_HQ_transcript/4618,unknown_sample_HQ_transcript/6124,unknown_sample_HQ_transcript/5369
Biological Process	sphingolipid catabolic process	0.00540496	unknown_sample_HQ_transcript/5369,unknown_sample_HQ_transcript/6124,unknown_sample_HQ_transcript/28462,unknown_sample_HQ_transcript/4618
Biological Process	positive regulation of lipid transport	0.00540496	unknown_sample_HQ_transcript/5369,unknown_sample_HQ_transcript/6124,unknown_sample_HQ_transcript/4618,unknown_sample_HQ_transcript/28462
Biological Process	interleukin-10 production	0.00540496	unknown_sample_HQ_transcript/5369,unknown_sample_HQ_transcript/6124,unknown_sample_HQ_transcript/28462,unknown_sample_HQ_transcript/4618
Biological Process	regulation of superoxide anion generation	0.00540496	unknown_sample_HQ_transcript/28462,unknown_sample_HQ_transcript/4618,unknown_sample_HQ_transcript/6124,unknown_sample_HQ_transcript/5369
Biological Process	positive regulation of superoxide anion generation	0.00540496	unknown_sample_HQ_transcript/5369,unknown_sample_HQ_transcript/28462,unknown_sample_HQ_transcript/4618,unknown_sample_HQ_transcript/6124
Biological Process	response to hydroperoxide	0.00540496	unknown_sample_HQ_transcript/5369,unknown_sample_HQ_transcript/6124,unknown_sample_HQ_transcript/28462,unknown_sample_HQ_transcript/4618
Biological Process	regulation of homotypic cell-cell adhesion	0.00540496	unknown_sample_HQ_transcript/5369,unknown_sample_HQ_transcript/6124,unknown_sample_HQ_transcript/4618,unknown_sample_HQ_transcript/28462
Biological Process	negative regulation of homotypic cell-cell adhesion	0.00540496	unknown_sample_HQ_transcript/5369,unknown_sample_HQ_transcript/4618,unknown_sample_HQ_transcript/28462,unknown_sample_HQ_transcript/6124
Biological Process	superoxide anion generation	0.00540496	unknown_sample_HQ_transcript/6124,unknown_sample_HQ_transcript/4618,unknown_sample_HQ_transcript/28462,unknown_sample_HQ_transcript/5369
Biological Process	membrane lipid catabolic process	0.00540496	unknown_sample_HQ_transcript/4618,unknown_sample_HQ_transcript/28462,unknown_sample_HQ_transcript/6124,unknown_sample_HQ_transcript/5369
Biological Process	glycosylceramide catabolic process	0.00540496	unknown_sample_HQ_transcript/5369,unknown_sample_HQ_transcript/28462,unknown_sample_HQ_transcript/4618,unknown_sample_HQ_transcript/6124
Biological Process	glycosphingolipid catabolic process	0.00540496	unknown_sample_HQ_transcript/5369,unknown_sample_HQ_transcript/6124,unknown_sample_HQ_transcript/4618,unknown_sample_HQ_transcript/28462
Biological Process	ceramide catabolic process	0.00540496	unknown_sample_HQ_transcript/6124,unknown_sample_HQ_transcript/4618,unknown_sample_HQ_transcript/28462,unknown_sample_HQ_transcript/5369
Biological Process	negative regulation of filopodium assembly	0.00540496	unknown_sample_HQ_transcript/5369,unknown_sample_HQ_transcript/4618,unknown_sample_HQ_transcript/28462,unknown_sample_HQ_transcript/6124
Biological Process	regulation of phospholipid catabolic process	0.00540496	unknown_sample_HQ_transcript/5369,unknown_sample_HQ_transcript/6124,unknown_sample_HQ_transcript/28462,unknown_sample_HQ_transcript/4618
Biological Process	positive regulation of phospholipid catabolic process	0.00540496	unknown_sample_HQ_transcript/4618,unknown_sample_HQ_transcript/28462,unknown_sample_HQ_transcript/6124,unknown_sample_HQ_transcript/5369
Biological Process	motor learning	0.00540496	unknown_sample_HQ_transcript/1806,unknown_sample_HQ_transcript/8428,unknown_sample_HQ_transcript/13980,unknown_sample_HQ_transcript/2084
Biological Process	cellular response to hydroperoxide	0.00540496	unknown_sample_HQ_transcript/4618,unknown_sample_HQ_transcript/28462,unknown_sample_HQ_transcript/6124,unknown_sample_HQ_transcript/5369
Biological Process	regulation of platelet aggregation	0.00540496	unknown_sample_HQ_transcript/5369,unknown_sample_HQ_transcript/6124,unknown_sample_HQ_transcript/4618,unknown_sample_HQ_transcript/28462
Biological Process	negative regulation of platelet aggregation	0.00540496	unknown_sample_HQ_transcript/5369,unknown_sample_HQ_transcript/6124,unknown_sample_HQ_transcript/4618,unknown_sample_HQ_transcript/28462
Biological Process	maintenance of synapse structure	0.00540496	unknown_sample_HQ_transcript/1806,unknown_sample_HQ_transcript/8428,unknown_sample_HQ_transcript/13980,unknown_sample_HQ_transcript/2084
Biological Process	regulation of phospholipid scramblase activity	0.00540496	unknown_sample_HQ_transcript/5369,unknown_sample_HQ_transcript/6124,unknown_sample_HQ_transcript/28462,unknown_sample_HQ_transcript/4618
Biological Process	positive regulation of phospholipid scramblase activity	0.00540496	unknown_sample_HQ_transcript/5369,unknown_sample_HQ_transcript/4618,unknown_sample_HQ_transcript/28462,unknown_sample_HQ_transcript/6124
Biological Process	positive regulation of anion transport	0.00540496	unknown_sample_HQ_transcript/5369,unknown_sample_HQ_transcript/6124,unknown_sample_HQ_transcript/4618,unknown_sample_HQ_transcript/28462
Biological Process	regulation of glucosylceramide catabolic process	0.00540496	unknown_sample_HQ_transcript/4618,unknown_sample_HQ_transcript/28462,unknown_sample_HQ_transcript/6124,unknown_sample_HQ_transcript/5369
Biological Process	positive regulation of glucosylceramide catabolic process	0.00540496	unknown_sample_HQ_transcript/5369,unknown_sample_HQ_transcript/6124,unknown_sample_HQ_transcript/4618,unknown_sample_HQ_transcript/28462
Biological Process	regulation of sphingomyelin catabolic process	0.00540496	unknown_sample_HQ_transcript/5369,unknown_sample_HQ_transcript/4618,unknown_sample_HQ_transcript/28462,unknown_sample_HQ_transcript/6124
Biological Process	positive regulation of sphingomyelin catabolic process	0.00540496	unknown_sample_HQ_transcript/6124,unknown_sample_HQ_transcript/28462,unknown_sample_HQ_transcript/4618,unknown_sample_HQ_transcript/5369
Biological Process	regulation of phospholipid transport	0.00540496	unknown_sample_HQ_transcript/5369,unknown_sample_HQ_transcript/6124,unknown_sample_HQ_transcript/4618,unknown_sample_HQ_transcript/28462
Biological Process	positive regulation of phospholipid transport	0.00540496	unknown_sample_HQ_transcript/5369,unknown_sample_HQ_transcript/6124,unknown_sample_HQ_transcript/28462,unknown_sample_HQ_transcript/4618
Cellular Component	synaptic cleft	0.00540496	unknown_sample_HQ_transcript/2084,unknown_sample_HQ_transcript/8428,unknown_sample_HQ_transcript/13980,unknown_sample_HQ_transcript/1806
Molecular Function	acid phosphatase activity	0.00540496	unknown_sample_HQ_transcript/20008,unknown_sample_HQ_transcript/25403,unknown_sample_HQ_transcript/15199,unknown_sample_HQ_transcript/15611
Molecular Function	calcium-independent protein kinase C activity	0.00540496	unknown_sample_HQ_transcript/4618,unknown_sample_HQ_transcript/28462,unknown_sample_HQ_transcript/6124,unknown_sample_HQ_transcript/5369
Molecular Function	insulin receptor substrate binding	0.00540496	unknown_sample_HQ_transcript/5369,unknown_sample_HQ_transcript/6124,unknown_sample_HQ_transcript/4618,unknown_sample_HQ_transcript/28462
Cellular Component	membrane	0.00556573	unknown_sample_HQ_transcript/20729,unknown_sample_HQ_transcript/2700,unknown_sample_HQ_transcript/27853,unknown_sample_HQ_transcript/12778,unknown_sample_HQ_transcript/28458,unknown_sample_HQ_transcript/11984,unknown_sample_HQ_transcript/4913,unknown_sample_HQ_transcript/4264,unknown_sample_HQ_transcript/27677,unknown_sample_HQ_transcript/26131,unknown_sample_HQ_transcript/19771,unknown_sample_HQ…
Molecular Function	coenzyme binding	0.0059043	unknown_sample_HQ_transcript/23993,unknown_sample_HQ_transcript/17371,unknown_sample_HQ_transcript/19391,unknown_sample_HQ_transcript/13311,unknown_sample_HQ_transcript/6700,unknown_sample_HQ_transcript/7996,unknown_sample_HQ_transcript/14748,unknown_sample_HQ_transcript/11611,unknown_sample_HQ_transcript/17393,unknown_sample_HQ_transcript/4961,unknown_sample_HQ_transcript/16227,unknown_sample_HQ…
Molecular Function	glucose-1,6-bisphosphate synthase activity	0.00670097	unknown_sample_HQ_transcript/3029,unknown_sample_HQ_transcript/12609,unknown_sample_HQ_transcript/9081,unknown_sample_HQ_transcript/9451,unknown_sample_HQ_transcript/8714,unknown_sample_HQ_transcript/28510
Molecular Function	substrate-specific transmembrane transporter activity	0.00695281	unknown_sample_HQ_transcript/15145,unknown_sample_HQ_transcript/5249,unknown_sample_HQ_transcript/8448,unknown_sample_HQ_transcript/9624,unknown_sample_HQ_transcript/2684,unknown_sample_HQ_transcript/3911,unknown_sample_HQ_transcript/6364,unknown_sample_HQ_transcript/29797,unknown_sample_HQ_transcript/7992,unknown_sample_HQ_transcript/19423,unknown_sample_HQ_transcript/6700,unknown_sample_HQ_tran…
Biological Process	protein autoprocessing	0.00719544	unknown_sample_HQ_transcript/14978,unknown_sample_HQ_transcript/30495,unknown_sample_HQ_transcript/20128,unknown_sample_HQ_transcript/15082,unknown_sample_HQ_transcript/16347,unknown_sample_HQ_transcript/14061,unknown_sample_HQ_transcript/25387,unknown_sample_HQ_transcript/27927
Molecular Function	cation transmembrane transporter activity	0.00797969	unknown_sample_HQ_transcript/4929,unknown_sample_HQ_transcript/24724,unknown_sample_HQ_transcript/4037,unknown_sample_HQ_transcript/14621,unknown_sample_HQ_transcript/2086,unknown_sample_HQ_transcript/17835,unknown_sample_HQ_transcript/22870,unknown_sample_HQ_transcript/3739,unknown_sample_HQ_transcript/4878,unknown_sample_HQ_transcript/993,unknown_sample_HQ_transcript/397,unknown_sample_HQ_trans…
Molecular Function	carbon-nitrogen ligase activity, with glutamine as amido-N-donor	0.00894019	unknown_sample_HQ_transcript/21276,unknown_sample_HQ_transcript/8993,unknown_sample_HQ_transcript/2444,unknown_sample_HQ_transcript/2239,unknown_sample_HQ_transcript/4172
Molecular Function	carboxypeptidase activity	0.00988177	unknown_sample_HQ_transcript/16347,unknown_sample_HQ_transcript/14061,unknown_sample_HQ_transcript/27927,unknown_sample_HQ_transcript/12137,unknown_sample_HQ_transcript/14978,unknown_sample_HQ_transcript/30495,unknown_sample_HQ_transcript/17711,unknown_sample_HQ_transcript/15082
Molecular Function	hydrogen ion transmembrane transporter activity	0.0102503	unknown_sample_HQ_transcript/4929,unknown_sample_HQ_transcript/1472,unknown_sample_HQ_transcript/2670,unknown_sample_HQ_transcript/8827,unknown_sample_HQ_transcript/14621,unknown_sample_HQ_transcript/20989,unknown_sample_HQ_transcript/2086,unknown_sample_HQ_transcript/27578,unknown_sample_HQ_transcript/4961,unknown_sample_HQ_transcript/17835,unknown_sample_HQ_transcript/22870,unknown_sample_HQ_tr…
Biological Process	activation of phospholipase C activity	0.0111526	unknown_sample_HQ_transcript/4618,unknown_sample_HQ_transcript/28462,unknown_sample_HQ_transcript/6124,unknown_sample_HQ_transcript/5369
Biological Process	regulation of platelet activation	0.0111526	unknown_sample_HQ_transcript/5369,unknown_sample_HQ_transcript/28462,unknown_sample_HQ_transcript/4618,unknown_sample_HQ_transcript/6124
Biological Process	negative regulation of platelet activation	0.0111526	unknown_sample_HQ_transcript/28462,unknown_sample_HQ_transcript/4618,unknown_sample_HQ_transcript/6124,unknown_sample_HQ_transcript/5369
Biological Process	positive regulation of phospholipase C activity	0.0111526	unknown_sample_HQ_transcript/5369,unknown_sample_HQ_transcript/4618,unknown_sample_HQ_transcript/28462,unknown_sample_HQ_transcript/6124
Biological Process	negative regulation of angiogenesis	0.0111526	unknown_sample_HQ_transcript/2084,unknown_sample_HQ_transcript/1806,unknown_sample_HQ_transcript/8428,unknown_sample_HQ_transcript/13980
Biological Process	positive regulation of endodeoxyribonuclease activity	0.0111526	unknown_sample_HQ_transcript/6124,unknown_sample_HQ_transcript/4618,unknown_sample_HQ_transcript/28462,unknown_sample_HQ_transcript/5369
Biological Process	filopodium assembly	0.0111526	unknown_sample_HQ_transcript/6124,unknown_sample_HQ_transcript/28462,unknown_sample_HQ_transcript/4618,unknown_sample_HQ_transcript/5369
Biological Process	regulation of filopodium assembly	0.0111526	unknown_sample_HQ_transcript/4618,unknown_sample_HQ_transcript/28462,unknown_sample_HQ_transcript/6124,unknown_sample_HQ_transcript/5369
Biological Process	regulation of membrane lipid distribution	0.0111526	unknown_sample_HQ_transcript/6124,unknown_sample_HQ_transcript/28462,unknown_sample_HQ_transcript/4618,unknown_sample_HQ_transcript/5369
Biological Process	regulation of phospholipase C activity	0.0111526	unknown_sample_HQ_transcript/28462,unknown_sample_HQ_transcript/4618,unknown_sample_HQ_transcript/6124,unknown_sample_HQ_transcript/5369
Biological Process	negative regulation of vasculature development	0.0111526	unknown_sample_HQ_transcript/8428,unknown_sample_HQ_transcript/13980,unknown_sample_HQ_transcript/1806,unknown_sample_HQ_transcript/2084
Biological Process	negative regulation of blood vessel morphogenesis	0.0111526	unknown_sample_HQ_transcript/13980,unknown_sample_HQ_transcript/8428,unknown_sample_HQ_transcript/1806,unknown_sample_HQ_transcript/2084
Cellular Component	lateral plasma membrane	0.0111526	unknown_sample_HQ_transcript/5881,unknown_sample_HQ_transcript/12418,unknown_sample_HQ_transcript/3437,unknown_sample_HQ_transcript/2700
Biological Process	induction of programmed cell death	0.0112351	unknown_sample_HQ_transcript/2700,unknown_sample_HQ_transcript/3437,unknown_sample_HQ_transcript/12418
Biological Process	ecdysone-mediated induction of salivary gland cell autophagic cell death	0.0112351	unknown_sample_HQ_transcript/2700,unknown_sample_HQ_transcript/3437,unknown_sample_HQ_transcript/12418
Biological Process	response to ecdysone	0.0112351	unknown_sample_HQ_transcript/12418,unknown_sample_HQ_transcript/2700,unknown_sample_HQ_transcript/3437
Biological Process	induction of programmed cell death by ecdysone	0.0112351	unknown_sample_HQ_transcript/2700,unknown_sample_HQ_transcript/3437,unknown_sample_HQ_transcript/12418
Biological Process	induction of programmed cell death by hormones	0.0112351	unknown_sample_HQ_transcript/3437,unknown_sample_HQ_transcript/2700,unknown_sample_HQ_transcript/12418
Biological Process	response to sterol	0.0112351	unknown_sample_HQ_transcript/12418,unknown_sample_HQ_transcript/2700,unknown_sample_HQ_transcript/3437
Biological Process	organic anion transport	0.0114975	unknown_sample_HQ_transcript/30337,unknown_sample_HQ_transcript/5249,unknown_sample_HQ_transcript/4618,unknown_sample_HQ_transcript/30080,unknown_sample_HQ_transcript/11099,unknown_sample_HQ_transcript/7992,unknown_sample_HQ_transcript/27134,unknown_sample_HQ_transcript/6124,unknown_sample_HQ_transcript/4185,unknown_sample_HQ_transcript/5369,unknown_sample_HQ_transcript/10585,unknown_sample_HQ_tr…
Cellular Component	postsynapse	0.0127875	unknown_sample_HQ_transcript/24117,unknown_sample_HQ_transcript/16865,unknown_sample_HQ_transcript/21776,unknown_sample_HQ_transcript/2084,unknown_sample_HQ_transcript/8428,unknown_sample_HQ_transcript/13980,unknown_sample_HQ_transcript/22902,unknown_sample_HQ_transcript/1806,unknown_sample_HQ_transcript/10648,unknown_sample_HQ_transcript/18673,unknown_sample_HQ_transcript/12418,unknown_sample_HQ…
Biological Process	dicarboxylic acid transport	0.0132918	unknown_sample_HQ_transcript/4185,unknown_sample_HQ_transcript/1437,unknown_sample_HQ_transcript/27134,unknown_sample_HQ_transcript/17410,unknown_sample_HQ_transcript/7992,unknown_sample_HQ_transcript/30080,unknown_sample_HQ_transcript/24724,unknown_sample_HQ_transcript/10585,unknown_sample_HQ_transcript/9266,unknown_sample_HQ_transcript/30337
Biological Process	regulation of protein import into nucleus	0.0142436	unknown_sample_HQ_transcript/24274,unknown_sample_HQ_transcript/6124,unknown_sample_HQ_transcript/15422,unknown_sample_HQ_transcript/8334,unknown_sample_HQ_transcript/20729,unknown_sample_HQ_transcript/20591,unknown_sample_HQ_transcript/4618,unknown_sample_HQ_transcript/28462,unknown_sample_HQ_transcript/20157,unknown_sample_HQ_transcript/14355,unknown_sample_HQ_transcript/5369
Biological Process	regulation of protein import	0.0142436	unknown_sample_HQ_transcript/15422,unknown_sample_HQ_transcript/8334,unknown_sample_HQ_transcript/20729,unknown_sample_HQ_transcript/6124,unknown_sample_HQ_transcript/24274,unknown_sample_HQ_transcript/28462,unknown_sample_HQ_transcript/4618,unknown_sample_HQ_transcript/20591,unknown_sample_HQ_transcript/14355,unknown_sample_HQ_transcript/5369,unknown_sample_HQ_transcript/20157
Molecular Function	organic acid transmembrane transporter activity	0.0144286	unknown_sample_HQ_transcript/24724,unknown_sample_HQ_transcript/1437,unknown_sample_HQ_transcript/27134,unknown_sample_HQ_transcript/24997,unknown_sample_HQ_transcript/4185,unknown_sample_HQ_transcript/7992,unknown_sample_HQ_transcript/10585
Molecular Function	carboxylic acid transmembrane transporter activity	0.0144286	unknown_sample_HQ_transcript/4185,unknown_sample_HQ_transcript/27134,unknown_sample_HQ_transcript/24997,unknown_sample_HQ_transcript/1437,unknown_sample_HQ_transcript/24724,unknown_sample_HQ_transcript/10585,unknown_sample_HQ_transcript/7992
Biological Process	positive regulation of lipid catabolic process	0.0144357	unknown_sample_HQ_transcript/6124,unknown_sample_HQ_transcript/4618,unknown_sample_HQ_transcript/28462,unknown_sample_HQ_transcript/28097,unknown_sample_HQ_transcript/5369
Molecular Function	superoxide dismutase activity	0.0144357	unknown_sample_HQ_transcript/30040,unknown_sample_HQ_transcript/26802,unknown_sample_HQ_transcript/24982,unknown_sample_HQ_transcript/21798,unknown_sample_HQ_transcript/24461
Molecular Function	oxidoreductase activity, acting on superoxide radicals as acceptor	0.0144357	unknown_sample_HQ_transcript/30040,unknown_sample_HQ_transcript/26802,unknown_sample_HQ_transcript/24982,unknown_sample_HQ_transcript/24461,unknown_sample_HQ_transcript/21798
Molecular Function	cargo receptor activity	0.0144357	unknown_sample_HQ_transcript/9172,unknown_sample_HQ_transcript/3303,unknown_sample_HQ_transcript/2398,unknown_sample_HQ_transcript/2498,unknown_sample_HQ_transcript/15041
Biological Process	C4-dicarboxylate transport	0.0150613	unknown_sample_HQ_transcript/24724,unknown_sample_HQ_transcript/1437,unknown_sample_HQ_transcript/27134,unknown_sample_HQ_transcript/4185,unknown_sample_HQ_transcript/7992,unknown_sample_HQ_transcript/10585
Molecular Function	dicarboxylic acid transmembrane transporter activity	0.0150613	unknown_sample_HQ_transcript/24724,unknown_sample_HQ_transcript/1437,unknown_sample_HQ_transcript/27134,unknown_sample_HQ_transcript/4185,unknown_sample_HQ_transcript/7992,unknown_sample_HQ_transcript/10585
Molecular Function	C4-dicarboxylate transmembrane transporter activity	0.0150613	unknown_sample_HQ_transcript/4185,unknown_sample_HQ_transcript/1437,unknown_sample_HQ_transcript/24724,unknown_sample_HQ_transcript/27134,unknown_sample_HQ_transcript/10585,unknown_sample_HQ_transcript/7992
Biological Process	antigen processing and presentation of peptide antigen via MHC class II	0.0150736	unknown_sample_HQ_transcript/20178,unknown_sample_HQ_transcript/3420,unknown_sample_HQ_transcript/15082,unknown_sample_HQ_transcript/30495,unknown_sample_HQ_transcript/14978,unknown_sample_HQ_transcript/18980,unknown_sample_HQ_transcript/20128,unknown_sample_HQ_transcript/19771,unknown_sample_HQ_transcript/9367,unknown_sample_HQ_transcript/20629,unknown_sample_HQ_transcript/27927,unknown_sample_H…
Biological Process	antigen processing and presentation of peptide or polysaccharide antigen via MHC class II	0.0150736	unknown_sample_HQ_transcript/20629,unknown_sample_HQ_transcript/27927,unknown_sample_HQ_transcript/25387,unknown_sample_HQ_transcript/9367,unknown_sample_HQ_transcript/6772,unknown_sample_HQ_transcript/14061,unknown_sample_HQ_transcript/16347,unknown_sample_HQ_transcript/3420,unknown_sample_HQ_transcript/15082,unknown_sample_HQ_transcript/20178,unknown_sample_HQ_transcript/19771,unknown_sample_HQ…
Biological Process	antigen processing and presentation of exogenous peptide antigen via MHC class II	0.0150736	unknown_sample_HQ_transcript/14978,unknown_sample_HQ_transcript/30495,unknown_sample_HQ_transcript/20128,unknown_sample_HQ_transcript/19771,unknown_sample_HQ_transcript/18980,unknown_sample_HQ_transcript/20178,unknown_sample_HQ_transcript/15082,unknown_sample_HQ_transcript/3420,unknown_sample_HQ_transcript/14061,unknown_sample_HQ_transcript/6772,unknown_sample_HQ_transcript/16347,unknown_sample_H…
Biological Process	learning	0.0152745	unknown_sample_HQ_transcript/1424,unknown_sample_HQ_transcript/19771,unknown_sample_HQ_transcript/25138,unknown_sample_HQ_transcript/11101,unknown_sample_HQ_transcript/2084,unknown_sample_HQ_transcript/8428,unknown_sample_HQ_transcript/13980,unknown_sample_HQ_transcript/1806,unknown_sample_HQ_transcript/15094
Biological Process	regulation of nuclease activity	0.0166323	unknown_sample_HQ_transcript/6124,unknown_sample_HQ_transcript/20942,unknown_sample_HQ_transcript/28251,unknown_sample_HQ_transcript/22201,unknown_sample_HQ_transcript/26349,unknown_sample_HQ_transcript/28462,unknown_sample_HQ_transcript/4618,unknown_sample_HQ_transcript/23380,unknown_sample_HQ_transcript/29741,unknown_sample_HQ_transcript/5369
Cellular Component	actin cytoskeleton	0.0194053	unknown_sample_HQ_transcript/30025,unknown_sample_HQ_transcript/3420,unknown_sample_HQ_transcript/15495,unknown_sample_HQ_transcript/6772,unknown_sample_HQ_transcript/8447,unknown_sample_HQ_transcript/2137,unknown_sample_HQ_transcript/28855,unknown_sample_HQ_transcript/28410,unknown_sample_HQ_transcript/21962,unknown_sample_HQ_transcript/14327,unknown_sample_HQ_transcript/27497,unknown_sample_HQ_…
Biological Process	positive regulation of synapse assembly	0.0194525	unknown_sample_HQ_transcript/12418,unknown_sample_HQ_transcript/2084,unknown_sample_HQ_transcript/3437,unknown_sample_HQ_transcript/2700,unknown_sample_HQ_transcript/13980,unknown_sample_HQ_transcript/8428,unknown_sample_HQ_transcript/1806
Cellular Component	actin filament	0.0194525	unknown_sample_HQ_transcript/15495,unknown_sample_HQ_transcript/6772,unknown_sample_HQ_transcript/15422,unknown_sample_HQ_transcript/12418,unknown_sample_HQ_transcript/2700,unknown_sample_HQ_transcript/3420,unknown_sample_HQ_transcript/3437
Biological Process	prostaglandin biosynthetic process	0.0197395	unknown_sample_HQ_transcript/16227,unknown_sample_HQ_transcript/25579,unknown_sample_HQ_transcript/14199,unknown_sample_HQ_transcript/17250
Biological Process	Fc receptor mediated stimulatory signaling pathway	0.0197395	unknown_sample_HQ_transcript/6124,unknown_sample_HQ_transcript/28462,unknown_sample_HQ_transcript/4618,unknown_sample_HQ_transcript/5369
Biological Process	immune response-regulating cell surface receptor signaling pathway involved in phagocytosis	0.0197395	unknown_sample_HQ_transcript/5369,unknown_sample_HQ_transcript/6124,unknown_sample_HQ_transcript/28462,unknown_sample_HQ_transcript/4618
Biological Process	fat-soluble vitamin metabolic process	0.0197395	unknown_sample_HQ_transcript/25579,unknown_sample_HQ_transcript/16227,unknown_sample_HQ_transcript/14199,unknown_sample_HQ_transcript/17250
Biological Process	stomatal movement	0.0197395	unknown_sample_HQ_transcript/12214,unknown_sample_HQ_transcript/17219,unknown_sample_HQ_transcript/2933,unknown_sample_HQ_transcript/6706
Biological Process	cell wall polysaccharide metabolic process	0.0197395	unknown_sample_HQ_transcript/21252,unknown_sample_HQ_transcript/28595,unknown_sample_HQ_transcript/24673,unknown_sample_HQ_transcript/25523
Biological Process	hemicellulose metabolic process	0.0197395	unknown_sample_HQ_transcript/21252,unknown_sample_HQ_transcript/24673,unknown_sample_HQ_transcript/28595,unknown_sample_HQ_transcript/25523
Biological Process	drug metabolic process	0.0197395	unknown_sample_HQ_transcript/14199,unknown_sample_HQ_transcript/17250,unknown_sample_HQ_transcript/16227,unknown_sample_HQ_transcript/25579
Biological Process	cyclooxygenase pathway	0.0197395	unknown_sample_HQ_transcript/16227,unknown_sample_HQ_transcript/25579,unknown_sample_HQ_transcript/14199,unknown_sample_HQ_transcript/17250
Biological Process	regulation of endodeoxyribonuclease activity	0.0197395	unknown_sample_HQ_transcript/28462,unknown_sample_HQ_transcript/4618,unknown_sample_HQ_transcript/6124,unknown_sample_HQ_transcript/5369
Biological Process	negative regulation of hormone metabolic process	0.0197395	unknown_sample_HQ_transcript/9330,unknown_sample_HQ_transcript/8065,unknown_sample_HQ_transcript/12302,unknown_sample_HQ_transcript/8441
Biological Process	glial cell apoptotic process	0.0197395	unknown_sample_HQ_transcript/28462,unknown_sample_HQ_transcript/4618,unknown_sample_HQ_transcript/6124,unknown_sample_HQ_transcript/5369
Biological Process	regulation of glial cell apoptotic process	0.0197395	unknown_sample_HQ_transcript/5369,unknown_sample_HQ_transcript/28462,unknown_sample_HQ_transcript/4618,unknown_sample_HQ_transcript/6124
Biological Process	negative regulation of glial cell apoptotic process	0.0197395	unknown_sample_HQ_transcript/28462,unknown_sample_HQ_transcript/4618,unknown_sample_HQ_transcript/6124,unknown_sample_HQ_transcript/5369
Biological Process	wing disc pattern formation	0.0197395	unknown_sample_HQ_transcript/25824,unknown_sample_HQ_transcript/19688,unknown_sample_HQ_transcript/26959,unknown_sample_HQ_transcript/25690
Biological Process	Fc-gamma receptor signaling pathway	0.0197395	unknown_sample_HQ_transcript/5369,unknown_sample_HQ_transcript/6124,unknown_sample_HQ_transcript/4618,unknown_sample_HQ_transcript/28462
Biological Process	Fc-gamma receptor signaling pathway involved in phagocytosis	0.0197395	unknown_sample_HQ_transcript/5369,unknown_sample_HQ_transcript/28462,unknown_sample_HQ_transcript/4618,unknown_sample_HQ_transcript/6124
Biological Process	vitamin K metabolic process	0.0197395	unknown_sample_HQ_transcript/17250,unknown_sample_HQ_transcript/14199,unknown_sample_HQ_transcript/25579,unknown_sample_HQ_transcript/16227
Biological Process	cell wall macromolecule metabolic process	0.0197395	unknown_sample_HQ_transcript/25523,unknown_sample_HQ_transcript/21252,unknown_sample_HQ_transcript/28595,unknown_sample_HQ_transcript/24673
Biological Process	xylan metabolic process	0.0197395	unknown_sample_HQ_transcript/21252,unknown_sample_HQ_transcript/28595,unknown_sample_HQ_transcript/24673,unknown_sample_HQ_transcript/25523
Biological Process	xylan catabolic process	0.0197395	unknown_sample_HQ_transcript/28595,unknown_sample_HQ_transcript/24673,unknown_sample_HQ_transcript/21252,unknown_sample_HQ_transcript/25523
Biological Process	icosanoid biosynthetic process	0.0197395	unknown_sample_HQ_transcript/25579,unknown_sample_HQ_transcript/16227,unknown_sample_HQ_transcript/14199,unknown_sample_HQ_transcript/17250
Biological Process	prostanoid biosynthetic process	0.0197395	unknown_sample_HQ_transcript/14199,unknown_sample_HQ_transcript/17250,unknown_sample_HQ_transcript/16227,unknown_sample_HQ_transcript/25579
Biological Process	negative regulation of insulin receptor signaling pathway	0.0197395	unknown_sample_HQ_transcript/28462,unknown_sample_HQ_transcript/4618,unknown_sample_HQ_transcript/6124,unknown_sample_HQ_transcript/5369
Biological Process	wing disc dorsal/ventral pattern formation	0.0197395	unknown_sample_HQ_transcript/25824,unknown_sample_HQ_transcript/19688,unknown_sample_HQ_transcript/26959,unknown_sample_HQ_transcript/25690
Biological Process	interferon-gamma-mediated signaling pathway	0.0197395	unknown_sample_HQ_transcript/5369,unknown_sample_HQ_transcript/6124,unknown_sample_HQ_transcript/4618,unknown_sample_HQ_transcript/28462
Biological Process	regulation of peptide hormone processing	0.0197395	unknown_sample_HQ_transcript/8441,unknown_sample_HQ_transcript/8065,unknown_sample_HQ_transcript/12302,unknown_sample_HQ_transcript/9330
Biological Process	negative regulation of peptide hormone processing	0.0197395	unknown_sample_HQ_transcript/9330,unknown_sample_HQ_transcript/12302,unknown_sample_HQ_transcript/8065,unknown_sample_HQ_transcript/8441
Biological Process	regulation of superoxide metabolic process	0.0197395	unknown_sample_HQ_transcript/5369,unknown_sample_HQ_transcript/6124,unknown_sample_HQ_transcript/4618,unknown_sample_HQ_transcript/28462
Biological Process	cellular senescence	0.0197395	unknown_sample_HQ_transcript/5369,unknown_sample_HQ_transcript/6124,unknown_sample_HQ_transcript/28462,unknown_sample_HQ_transcript/4618
Biological Process	negative regulation of cellular response to insulin stimulus	0.0197395	unknown_sample_HQ_transcript/5369,unknown_sample_HQ_transcript/6124,unknown_sample_HQ_transcript/28462,unknown_sample_HQ_transcript/4618
Biological Process	quinone metabolic process	0.0197395	unknown_sample_HQ_transcript/16227,unknown_sample_HQ_transcript/25579,unknown_sample_HQ_transcript/17250,unknown_sample_HQ_transcript/14199
Biological Process	cellular response to angiotensin	0.0197395	unknown_sample_HQ_transcript/6124,unknown_sample_HQ_transcript/4618,unknown_sample_HQ_transcript/28462,unknown_sample_HQ_transcript/5369
Biological Process	response to angiotensin	0.0197395	unknown_sample_HQ_transcript/5369,unknown_sample_HQ_transcript/6124,unknown_sample_HQ_transcript/4618,unknown_sample_HQ_transcript/28462
Molecular Function	asparagine synthase (glutamine-hydrolyzing) activity	0.0197395	unknown_sample_HQ_transcript/8993,unknown_sample_HQ_transcript/21276,unknown_sample_HQ_transcript/4172,unknown_sample_HQ_transcript/2444
Molecular Function	carbonyl reductase (NADPH) activity	0.0197395	unknown_sample_HQ_transcript/17250,unknown_sample_HQ_transcript/14199,unknown_sample_HQ_transcript/25579,unknown_sample_HQ_transcript/16227
Molecular Function	adenylate cyclase binding	0.0197395	unknown_sample_HQ_transcript/25824,unknown_sample_HQ_transcript/19688,unknown_sample_HQ_transcript/25690,unknown_sample_HQ_transcript/26959
Molecular Function	endo-1,4-beta-xylanase activity	0.0197395	unknown_sample_HQ_transcript/28595,unknown_sample_HQ_transcript/24673,unknown_sample_HQ_transcript/21252,unknown_sample_HQ_transcript/25523
Molecular Function	15-hydroxyprostaglandin dehydrogenase (NADP+) activity	0.0197395	unknown_sample_HQ_transcript/16227,unknown_sample_HQ_transcript/25579,unknown_sample_HQ_transcript/14199,unknown_sample_HQ_transcript/17250
Molecular Function	prostaglandin-E2 9-reductase activity	0.0197395	unknown_sample_HQ_transcript/14199,unknown_sample_HQ_transcript/17250,unknown_sample_HQ_transcript/25579,unknown_sample_HQ_transcript/16227
Molecular Function	translation regulator activity, nucleic acid binding	0.0197395	unknown_sample_HQ_transcript/17057,unknown_sample_HQ_transcript/7699,unknown_sample_HQ_transcript/24703,unknown_sample_HQ_transcript/5654
Molecular Function	xylanase activity	0.0197395	unknown_sample_HQ_transcript/25523,unknown_sample_HQ_transcript/24673,unknown_sample_HQ_transcript/28595,unknown_sample_HQ_transcript/21252
Molecular Function	lyase activity	0.0207706	unknown_sample_HQ_transcript/11099,unknown_sample_HQ_transcript/21324,unknown_sample_HQ_transcript/2385,unknown_sample_HQ_transcript/16183,unknown_sample_HQ_transcript/15353,unknown_sample_HQ_transcript/459,unknown_sample_HQ_transcript/10238,unknown_sample_HQ_transcript/10640,unknown_sample_HQ_transcript/30076,unknown_sample_HQ_transcript/16994,unknown_sample_HQ_transcript/12289,unknown_sample_HQ…
Molecular Function	anion:cation symporter activity	0.0211702	unknown_sample_HQ_transcript/4185,unknown_sample_HQ_transcript/1437,unknown_sample_HQ_transcript/24724,unknown_sample_HQ_transcript/27134,unknown_sample_HQ_transcript/10585,unknown_sample_HQ_transcript/7992
Molecular Function	solute:sodium symporter activity	0.0211702	unknown_sample_HQ_transcript/27134,unknown_sample_HQ_transcript/24724,unknown_sample_HQ_transcript/1437,unknown_sample_HQ_transcript/4185,unknown_sample_HQ_transcript/7992,unknown_sample_HQ_transcript/10585
Biological Process	organic acid transport	0.0213498	unknown_sample_HQ_transcript/4185,unknown_sample_HQ_transcript/27134,unknown_sample_HQ_transcript/1437,unknown_sample_HQ_transcript/17410,unknown_sample_HQ_transcript/7992,unknown_sample_HQ_transcript/11099,unknown_sample_HQ_transcript/30080,unknown_sample_HQ_transcript/24997,unknown_sample_HQ_transcript/24724,unknown_sample_HQ_transcript/30337,unknown_sample_HQ_transcript/9266,unknown_sample_HQ_…
Biological Process	carboxylic acid transport	0.0213498	unknown_sample_HQ_transcript/4185,unknown_sample_HQ_transcript/1437,unknown_sample_HQ_transcript/27134,unknown_sample_HQ_transcript/17410,unknown_sample_HQ_transcript/7992,unknown_sample_HQ_transcript/30080,unknown_sample_HQ_transcript/11099,unknown_sample_HQ_transcript/24724,unknown_sample_HQ_transcript/24997,unknown_sample_HQ_transcript/10585,unknown_sample_HQ_transcript/13578,unknown_sample_HQ…
Biological Process	fumarate metabolic process	0.0215345	unknown_sample_HQ_transcript/11099,unknown_sample_HQ_transcript/13578
Biological Process	oxaloacetate metabolic process	0.0215345	unknown_sample_HQ_transcript/11099,unknown_sample_HQ_transcript/13578
Biological Process	aspartate metabolic process	0.0215345	unknown_sample_HQ_transcript/11099,unknown_sample_HQ_transcript/13578
Biological Process	aspartate biosynthetic process	0.0215345	unknown_sample_HQ_transcript/11099,unknown_sample_HQ_transcript/13578
Biological Process	aspartate catabolic process	0.0215345	unknown_sample_HQ_transcript/13578,unknown_sample_HQ_transcript/11099
Biological Process	glutamate biosynthetic process	0.0215345	unknown_sample_HQ_transcript/13578,unknown_sample_HQ_transcript/11099
Biological Process	glutamate catabolic process	0.0215345	unknown_sample_HQ_transcript/11099,unknown_sample_HQ_transcript/13578
Biological Process	glutamine family amino acid catabolic process	0.0215345	unknown_sample_HQ_transcript/11099,unknown_sample_HQ_transcript/13578
Biological Process	aspartate family amino acid catabolic process	0.0215345	unknown_sample_HQ_transcript/11099,unknown_sample_HQ_transcript/13578
Biological Process	4-hydroxyproline catabolic process	0.0215345	unknown_sample_HQ_transcript/13578,unknown_sample_HQ_transcript/11099
Biological Process	glutamate catabolic process to aspartate	0.0215345	unknown_sample_HQ_transcript/13578,unknown_sample_HQ_transcript/11099
Biological Process	glutamate catabolic process to 2-oxoglutarate	0.0215345	unknown_sample_HQ_transcript/11099,unknown_sample_HQ_transcript/13578
Biological Process	establishment of protein localization to extracellular region	0.0215345	unknown_sample_HQ_transcript/3303,unknown_sample_HQ_transcript/2398
Biological Process	positive regulation of Wnt signaling pathway by establishment of Wnt protein localization to extracellular region	0.0215345	unknown_sample_HQ_transcript/3303,unknown_sample_HQ_transcript/2398
Biological Process	phylloquinone metabolic process	0.0215345	unknown_sample_HQ_transcript/14199,unknown_sample_HQ_transcript/16227
Biological Process	phylloquinone catabolic process	0.0215345	unknown_sample_HQ_transcript/14199,unknown_sample_HQ_transcript/16227
Biological Process	dicarboxylic acid catabolic process	0.0215345	unknown_sample_HQ_transcript/11099,unknown_sample_HQ_transcript/13578
Biological Process	lipid digestion	0.0215345	unknown_sample_HQ_transcript/28097,unknown_sample_HQ_transcript/609
Biological Process	negative regulation of striated muscle tissue development	0.0215345	unknown_sample_HQ_transcript/2008,unknown_sample_HQ_transcript/10392
Biological Process	negative regulation of muscle organ development	0.0215345	unknown_sample_HQ_transcript/10392,unknown_sample_HQ_transcript/2008
Biological Process	regulation of lipoprotein lipase activity	0.0215345	unknown_sample_HQ_transcript/609,unknown_sample_HQ_transcript/28097
Biological Process	positive regulation of lipoprotein lipase activity	0.0215345	unknown_sample_HQ_transcript/28097,unknown_sample_HQ_transcript/609
Biological Process	negative regulation of cardiac muscle tissue growth	0.0215345	unknown_sample_HQ_transcript/10392,unknown_sample_HQ_transcript/2008
Biological Process	negative regulation of cardiac muscle tissue development	0.0215345	unknown_sample_HQ_transcript/10392,unknown_sample_HQ_transcript/2008
Biological Process	positive regulation of posttranscriptional gene silencing	0.0215345	unknown_sample_HQ_transcript/4425,unknown_sample_HQ_transcript/4968
Biological Process	cytoplasmic actin-based contraction involved in cell motility	0.0215345	unknown_sample_HQ_transcript/30025,unknown_sample_HQ_transcript/28410
Biological Process	negative regulation of heart growth	0.0215345	unknown_sample_HQ_transcript/10392,unknown_sample_HQ_transcript/2008
Biological Process	positive regulation of triglyceride lipase activity	0.0215345	unknown_sample_HQ_transcript/609,unknown_sample_HQ_transcript/28097
Biological Process	kynurenine metabolic process	0.0215345	unknown_sample_HQ_transcript/13578,unknown_sample_HQ_transcript/11099
Biological Process	eukaryotic translation initiation factor 4F complex assembly	0.0215345	unknown_sample_HQ_transcript/4968,unknown_sample_HQ_transcript/4425
Biological Process	L-kynurenine metabolic process	0.0215345	unknown_sample_HQ_transcript/13578,unknown_sample_HQ_transcript/11099
Biological Process	presynapse assembly	0.0215345	unknown_sample_HQ_transcript/4968,unknown_sample_HQ_transcript/4425
Biological Process	quinone catabolic process	0.0215345	unknown_sample_HQ_transcript/16227,unknown_sample_HQ_transcript/14199
Biological Process	negative regulation of muscle tissue development	0.0215345	unknown_sample_HQ_transcript/2008,unknown_sample_HQ_transcript/10392
Biological Process	negative regulation of RNA catabolic process	0.0215345	unknown_sample_HQ_transcript/17057,unknown_sample_HQ_transcript/24703
Biological Process	negative regulation of mRNA catabolic process	0.0215345	unknown_sample_HQ_transcript/17057,unknown_sample_HQ_transcript/24703
Biological Process	regulation of eukaryotic translation initiation factor 4F complex assembly	0.0215345	unknown_sample_HQ_transcript/4425,unknown_sample_HQ_transcript/4968
Biological Process	positive regulation of eukaryotic translation initiation factor 4F complex assembly	0.0215345	unknown_sample_HQ_transcript/4425,unknown_sample_HQ_transcript/4968
Biological Process	regulation of presynapse assembly	0.0215345	unknown_sample_HQ_transcript/4968,unknown_sample_HQ_transcript/4425
Biological Process	regulation of mRNA cap binding	0.0215345	unknown_sample_HQ_transcript/4968,unknown_sample_HQ_transcript/4425
Biological Process	positive regulation of mRNA cap binding	0.0215345	unknown_sample_HQ_transcript/4425,unknown_sample_HQ_transcript/4968
Biological Process	regulation of miRNA mediated inhibition of translation	0.0215345	unknown_sample_HQ_transcript/4425,unknown_sample_HQ_transcript/4968
Biological Process	positive regulation of miRNA mediated inhibition of translation	0.0215345	unknown_sample_HQ_transcript/4968,unknown_sample_HQ_transcript/4425
Biological Process	regulation of polysome binding	0.0215345	unknown_sample_HQ_transcript/4968,unknown_sample_HQ_transcript/4425
Biological Process	regulation of energy homeostasis	0.0215345	unknown_sample_HQ_transcript/4968,unknown_sample_HQ_transcript/4425
Biological Process	positive regulation of energy homeostasis	0.0215345	unknown_sample_HQ_transcript/4968,unknown_sample_HQ_transcript/4425
Biological Process	negative regulation of nuclear-transcribed mRNA catabolic process, nonsense-mediated decay	0.0215345	unknown_sample_HQ_transcript/17057,unknown_sample_HQ_transcript/24703
Biological Process	positive regulation of gene silencing by miRNA	0.0215345	unknown_sample_HQ_transcript/4425,unknown_sample_HQ_transcript/4968
Cellular Component	Ada2/Gcn5/Ada3 transcription activator complex	0.0215345	unknown_sample_HQ_transcript/12778,unknown_sample_HQ_transcript/16723
Cellular Component	chorion	0.0215345	unknown_sample_HQ_transcript/3303,unknown_sample_HQ_transcript/2398
Cellular Component	SAGA-type complex	0.0215345	unknown_sample_HQ_transcript/16723,unknown_sample_HQ_transcript/12778
Cellular Component	FHF complex	0.0215345	unknown_sample_HQ_transcript/14114,unknown_sample_HQ_transcript/12062
Molecular Function	3-keto sterol reductase activity	0.0215345	unknown_sample_HQ_transcript/14199,unknown_sample_HQ_transcript/16227
Molecular Function	cystathionine gamma-synthase activity	0.0215345	unknown_sample_HQ_transcript/15353,unknown_sample_HQ_transcript/12869
Molecular Function	L-aspartate:2-oxoglutarate aminotransferase activity	0.0215345	unknown_sample_HQ_transcript/13578,unknown_sample_HQ_transcript/11099
Molecular Function	diacylglycerol kinase activity	0.0215345	unknown_sample_HQ_transcript/9438,unknown_sample_HQ_transcript/20345
Molecular Function	translation activator activity	0.0215345	unknown_sample_HQ_transcript/17057,unknown_sample_HQ_transcript/24703
Molecular Function	kynurenine-oxoglutarate transaminase activity	0.0215345	unknown_sample_HQ_transcript/11099,unknown_sample_HQ_transcript/13578
Molecular Function	poly(C) RNA binding	0.0215345	unknown_sample_HQ_transcript/24703,unknown_sample_HQ_transcript/17057
Molecular Function	Wnt-protein binding	0.0215345	unknown_sample_HQ_transcript/3303,unknown_sample_HQ_transcript/2398
Molecular Function	methionine gamma-lyase activity	0.0215345	unknown_sample_HQ_transcript/16994,unknown_sample_HQ_transcript/21957
Molecular Function	kynurenine aminotransferase activity	0.0215345	unknown_sample_HQ_transcript/13578,unknown_sample_HQ_transcript/11099
Molecular Function	L-cysteine:2-oxoglutarate aminotransferase activity	0.0215345	unknown_sample_HQ_transcript/13578,unknown_sample_HQ_transcript/11099
Molecular Function	NADPH binding	0.0215345	unknown_sample_HQ_transcript/14199,unknown_sample_HQ_transcript/16227
Molecular Function	L-phenylalanine aminotransferase activity	0.0215345	unknown_sample_HQ_transcript/11099,unknown_sample_HQ_transcript/13578
Molecular Function	L-phenylalanine:2-oxoglutarate aminotransferase activity	0.0215345	unknown_sample_HQ_transcript/13578,unknown_sample_HQ_transcript/11099
Molecular Function	hydrogen-exporting ATPase activity, phosphorylative mechanism	0.0218089	unknown_sample_HQ_transcript/15145,unknown_sample_HQ_transcript/2086,unknown_sample_HQ_transcript/397,unknown_sample_HQ_transcript/5886,unknown_sample_HQ_transcript/9624
Biological Process	protein palmitoylation	0.022358	unknown_sample_HQ_transcript/13011,unknown_sample_HQ_transcript/15878,unknown_sample_HQ_transcript/14419,unknown_sample_HQ_transcript/2394,unknown_sample_HQ_transcript/5427,unknown_sample_HQ_transcript/4264,unknown_sample_HQ_transcript/13351,unknown_sample_HQ_transcript/3325
Molecular Function	actin binding	0.0238451	unknown_sample_HQ_transcript/26959,unknown_sample_HQ_transcript/19688,unknown_sample_HQ_transcript/5881,unknown_sample_HQ_transcript/25824,unknown_sample_HQ_transcript/8447,unknown_sample_HQ_transcript/2137,unknown_sample_HQ_transcript/28855,unknown_sample_HQ_transcript/4581,unknown_sample_HQ_transcript/28410,unknown_sample_HQ_transcript/30025,unknown_sample_HQ_transcript/14327,unknown_sample_HQ_…
Biological Process	organic acid transmembrane transport	0.0241432	unknown_sample_HQ_transcript/24997,unknown_sample_HQ_transcript/24724,unknown_sample_HQ_transcript/9266,unknown_sample_HQ_transcript/10585,unknown_sample_HQ_transcript/4185,unknown_sample_HQ_transcript/27134,unknown_sample_HQ_transcript/1437,unknown_sample_HQ_transcript/17410,unknown_sample_HQ_transcript/7992
Biological Process	carboxylic acid transmembrane transport	0.0241432	unknown_sample_HQ_transcript/24724,unknown_sample_HQ_transcript/24997,unknown_sample_HQ_transcript/10585,unknown_sample_HQ_transcript/9266,unknown_sample_HQ_transcript/1437,unknown_sample_HQ_transcript/27134,unknown_sample_HQ_transcript/4185,unknown_sample_HQ_transcript/7992,unknown_sample_HQ_transcript/17410
Molecular Function	ion transmembrane transporter activity	0.0242394	unknown_sample_HQ_transcript/5886,unknown_sample_HQ_transcript/14959,unknown_sample_HQ_transcript/27134,unknown_sample_HQ_transcript/922,unknown_sample_HQ_transcript/4185,unknown_sample_HQ_transcript/397,unknown_sample_HQ_transcript/14727,unknown_sample_HQ_transcript/993,unknown_sample_HQ_transcript/3739,unknown_sample_HQ_transcript/4878,unknown_sample_HQ_transcript/17835,unknown_sample_HQ_transc…
Biological Process	defense response to bacterium, incompatible interaction	0.0250295	unknown_sample_HQ_transcript/12214,unknown_sample_HQ_transcript/2933,unknown_sample_HQ_transcript/6706
Biological Process	negative regulation of seed germination	0.0250295	unknown_sample_HQ_transcript/2933,unknown_sample_HQ_transcript/6706,unknown_sample_HQ_transcript/12214
Biological Process	heat acclimation	0.0250295	unknown_sample_HQ_transcript/12214,unknown_sample_HQ_transcript/2933,unknown_sample_HQ_transcript/6706
Biological Process	synaptic vesicle maturation	0.0250295	unknown_sample_HQ_transcript/13351,unknown_sample_HQ_transcript/15878,unknown_sample_HQ_transcript/13011
Biological Process	actin filament depolymerization	0.0250295	unknown_sample_HQ_transcript/23588,unknown_sample_HQ_transcript/28855,unknown_sample_HQ_transcript/27497
Biological Process	stomatal closure	0.0250295	unknown_sample_HQ_transcript/2933,unknown_sample_HQ_transcript/6706,unknown_sample_HQ_transcript/12214
Biological Process	regulation of nuclear-transcribed mRNA catabolic process, nonsense-mediated decay	0.0250295	unknown_sample_HQ_transcript/24703,unknown_sample_HQ_transcript/17057,unknown_sample_HQ_transcript/4576
Cellular Component	chloroplast thylakoid	0.0250295	unknown_sample_HQ_transcript/23338,unknown_sample_HQ_transcript/20827,unknown_sample_HQ_transcript/26087
Cellular Component	chloroplast thylakoid membrane	0.0250295	unknown_sample_HQ_transcript/26087,unknown_sample_HQ_transcript/23338,unknown_sample_HQ_transcript/20827
Cellular Component	thylakoid	0.0250295	unknown_sample_HQ_transcript/20827,unknown_sample_HQ_transcript/23338,unknown_sample_HQ_transcript/26087
Cellular Component	plastid thylakoid	0.0250295	unknown_sample_HQ_transcript/26087,unknown_sample_HQ_transcript/20827,unknown_sample_HQ_transcript/23338
Cellular Component	photosynthetic membrane	0.0250295	unknown_sample_HQ_transcript/26087,unknown_sample_HQ_transcript/23338,unknown_sample_HQ_transcript/20827
Cellular Component	thylakoid membrane	0.0250295	unknown_sample_HQ_transcript/23338,unknown_sample_HQ_transcript/20827,unknown_sample_HQ_transcript/26087
Cellular Component	thylakoid part	0.0250295	unknown_sample_HQ_transcript/26087,unknown_sample_HQ_transcript/23338,unknown_sample_HQ_transcript/20827
Cellular Component	plastid thylakoid membrane	0.0250295	unknown_sample_HQ_transcript/26087,unknown_sample_HQ_transcript/23338,unknown_sample_HQ_transcript/20827
Molecular Function	steroid hormone receptor activity	0.0250295	unknown_sample_HQ_transcript/23338,unknown_sample_HQ_transcript/20827,unknown_sample_HQ_transcript/26087
Biological Process	sodium ion transport	0.0254927	unknown_sample_HQ_transcript/3300,unknown_sample_HQ_transcript/10585,unknown_sample_HQ_transcript/9676,unknown_sample_HQ_transcript/24724,unknown_sample_HQ_transcript/3335,unknown_sample_HQ_transcript/7992,unknown_sample_HQ_transcript/2638,unknown_sample_HQ_transcript/27134,unknown_sample_HQ_transcript/1437,unknown_sample_HQ_transcript/28837,unknown_sample_HQ_transcript/4185
Molecular Function	histone acetyltransferase activity	0.0255811	unknown_sample_HQ_transcript/26131,unknown_sample_HQ_transcript/21419,unknown_sample_HQ_transcript/14003,unknown_sample_HQ_transcript/1595,unknown_sample_HQ_transcript/16723,unknown_sample_HQ_transcript/12778,unknown_sample_HQ_transcript/27083
Molecular Function	organic anion transmembrane transporter activity	0.0255811	unknown_sample_HQ_transcript/4185,unknown_sample_HQ_transcript/27134,unknown_sample_HQ_transcript/24997,unknown_sample_HQ_transcript/24724,unknown_sample_HQ_transcript/1437,unknown_sample_HQ_transcript/10585,unknown_sample_HQ_transcript/7992
Molecular Function	peptide N-acetyltransferase activity	0.0255811	unknown_sample_HQ_transcript/26131,unknown_sample_HQ_transcript/14003,unknown_sample_HQ_transcript/21419,unknown_sample_HQ_transcript/1595,unknown_sample_HQ_transcript/16723,unknown_sample_HQ_transcript/12778,unknown_sample_HQ_transcript/27083
Molecular Function	peptide-lysine-N-acetyltransferase activity	0.0255811	unknown_sample_HQ_transcript/12778,unknown_sample_HQ_transcript/16723,unknown_sample_HQ_transcript/27083,unknown_sample_HQ_transcript/26131,unknown_sample_HQ_transcript/21419,unknown_sample_HQ_transcript/14003,unknown_sample_HQ_transcript/1595
Biological Process	aspartate family amino acid metabolic process	0.028265	unknown_sample_HQ_transcript/8993,unknown_sample_HQ_transcript/4172,unknown_sample_HQ_transcript/21276,unknown_sample_HQ_transcript/13578,unknown_sample_HQ_transcript/16609,unknown_sample_HQ_transcript/2444,unknown_sample_HQ_transcript/14688,unknown_sample_HQ_transcript/11099
Biological Process	aspartate family amino acid biosynthetic process	0.028265	unknown_sample_HQ_transcript/4172,unknown_sample_HQ_transcript/8993,unknown_sample_HQ_transcript/2444,unknown_sample_HQ_transcript/11099,unknown_sample_HQ_transcript/14688,unknown_sample_HQ_transcript/21276,unknown_sample_HQ_transcript/16609,unknown_sample_HQ_transcript/13578
Molecular Function	translation regulator activity	0.0287571	unknown_sample_HQ_transcript/7699,unknown_sample_HQ_transcript/17057,unknown_sample_HQ_transcript/22902,unknown_sample_HQ_transcript/24703,unknown_sample_HQ_transcript/18673,unknown_sample_HQ_transcript/5654
Biological Process	positive regulation of apoptotic signaling pathway	0.0287675	unknown_sample_HQ_transcript/10771,unknown_sample_HQ_transcript/23407,unknown_sample_HQ_transcript/6124,unknown_sample_HQ_transcript/8334,unknown_sample_HQ_transcript/20029,unknown_sample_HQ_transcript/20178,unknown_sample_HQ_transcript/14355,unknown_sample_HQ_transcript/9172,unknown_sample_HQ_transcript/3303,unknown_sample_HQ_transcript/4618,unknown_sample_HQ_transcript/4663,unknown_sample_HQ_tr…
Biological Process	fertilization	0.0297324	unknown_sample_HQ_transcript/3442,unknown_sample_HQ_transcript/20220,unknown_sample_HQ_transcript/15641,unknown_sample_HQ_transcript/5131,unknown_sample_HQ_transcript/17610,unknown_sample_HQ_transcript/18273,unknown_sample_HQ_transcript/11650,unknown_sample_HQ_transcript/22693,unknown_sample_HQ_transcript/24978
Biological Process	ATP biosynthetic process	0.0299967	unknown_sample_HQ_transcript/23296,unknown_sample_HQ_transcript/20814,unknown_sample_HQ_transcript/27371,unknown_sample_HQ_transcript/6304,unknown_sample_HQ_transcript/5886,unknown_sample_HQ_transcript/29797,unknown_sample_HQ_transcript/26127,unknown_sample_HQ_transcript/9624,unknown_sample_HQ_transcript/397,unknown_sample_HQ_transcript/2086,unknown_sample_HQ_transcript/10562,unknown_sample_HQ_tr…
Biological Process	protein import into mitochondrial matrix	0.0312514	unknown_sample_HQ_transcript/12468,unknown_sample_HQ_transcript/20028,unknown_sample_HQ_transcript/8448,unknown_sample_HQ_transcript/19423,unknown_sample_HQ_transcript/17081
Biological Process	alpha-amino acid catabolic process	0.0312514	unknown_sample_HQ_transcript/15945,unknown_sample_HQ_transcript/13578,unknown_sample_HQ_transcript/11991,unknown_sample_HQ_transcript/11099,unknown_sample_HQ_transcript/21389
Biological Process	cap-dependent translational initiation	0.0314684	unknown_sample_HQ_transcript/18673,unknown_sample_HQ_transcript/4425,unknown_sample_HQ_transcript/22902,unknown_sample_HQ_transcript/4968
Biological Process	negative regulation of actin filament polymerization	0.0314684	unknown_sample_HQ_transcript/4618,unknown_sample_HQ_transcript/28462,unknown_sample_HQ_transcript/6124,unknown_sample_HQ_transcript/5369
Biological Process	granulocyte activation	0.0314684	unknown_sample_HQ_transcript/6124,unknown_sample_HQ_transcript/4618,unknown_sample_HQ_transcript/28462,unknown_sample_HQ_transcript/5369
Biological Process	neutrophil activation	0.0314684	unknown_sample_HQ_transcript/6124,unknown_sample_HQ_transcript/4618,unknown_sample_HQ_transcript/28462,unknown_sample_HQ_transcript/5369
Biological Process	negative regulation of peptidyl-tyrosine phosphorylation	0.0314684	unknown_sample_HQ_transcript/4618,unknown_sample_HQ_transcript/28462,unknown_sample_HQ_transcript/6124,unknown_sample_HQ_transcript/5369
Biological Process	positive regulation of phagocytosis	0.0314684	unknown_sample_HQ_transcript/16737,unknown_sample_HQ_transcript/2404,unknown_sample_HQ_transcript/23407,unknown_sample_HQ_transcript/22277
Biological Process	cell wall organization or biogenesis	0.0314684	unknown_sample_HQ_transcript/25523,unknown_sample_HQ_transcript/28595,unknown_sample_HQ_transcript/24673,unknown_sample_HQ_transcript/21252
Biological Process	regulation of sphingolipid biosynthetic process	0.0314684	unknown_sample_HQ_transcript/6124,unknown_sample_HQ_transcript/28462,unknown_sample_HQ_transcript/4618,unknown_sample_HQ_transcript/5369
Biological Process	positive regulation of sphingolipid biosynthetic process	0.0314684	unknown_sample_HQ_transcript/5369,unknown_sample_HQ_transcript/4618,unknown_sample_HQ_transcript/28462,unknown_sample_HQ_transcript/6124
Biological Process	regulation of membrane lipid metabolic process	0.0314684	unknown_sample_HQ_transcript/28462,unknown_sample_HQ_transcript/4618,unknown_sample_HQ_transcript/6124,unknown_sample_HQ_transcript/5369
Biological Process	regulation of ceramide biosynthetic process	0.0314684	unknown_sample_HQ_transcript/4618,unknown_sample_HQ_transcript/28462,unknown_sample_HQ_transcript/6124,unknown_sample_HQ_transcript/5369
Biological Process	positive regulation of ceramide biosynthetic process	0.0314684	unknown_sample_HQ_transcript/28462,unknown_sample_HQ_transcript/4618,unknown_sample_HQ_transcript/6124,unknown_sample_HQ_transcript/5369
Biological Process	regulation of synapse organization	0.0340477	unknown_sample_HQ_transcript/12418,unknown_sample_HQ_transcript/3437,unknown_sample_HQ_transcript/2700,unknown_sample_HQ_transcript/13980,unknown_sample_HQ_transcript/8428,unknown_sample_HQ_transcript/4425,unknown_sample_HQ_transcript/15422,unknown_sample_HQ_transcript/1806,unknown_sample_HQ_transcript/16865,unknown_sample_HQ_transcript/22277,unknown_sample_HQ_transcript/21776,unknown_sample_HQ_t…
Biological Process	purine nucleoside triphosphate biosynthetic process	0.0350998	unknown_sample_HQ_transcript/29797,unknown_sample_HQ_transcript/5886,unknown_sample_HQ_transcript/6304,unknown_sample_HQ_transcript/23296,unknown_sample_HQ_transcript/27371,unknown_sample_HQ_transcript/20814,unknown_sample_HQ_transcript/10562,unknown_sample_HQ_transcript/15145,unknown_sample_HQ_transcript/397,unknown_sample_HQ_transcript/2086,unknown_sample_HQ_transcript/9624,unknown_sample_HQ_tr…
Biological Process	ribonucleoside triphosphate biosynthetic process	0.0350998	unknown_sample_HQ_transcript/397,unknown_sample_HQ_transcript/2086,unknown_sample_HQ_transcript/15145,unknown_sample_HQ_transcript/10562,unknown_sample_HQ_transcript/26127,unknown_sample_HQ_transcript/9624,unknown_sample_HQ_transcript/29797,unknown_sample_HQ_transcript/5886,unknown_sample_HQ_transcript/23296,unknown_sample_HQ_transcript/20814,unknown_sample_HQ_transcript/27371,unknown_sample_HQ_t…
Biological Process	purine ribonucleoside triphosphate biosynthetic process	0.0350998	unknown_sample_HQ_transcript/5886,unknown_sample_HQ_transcript/29797,unknown_sample_HQ_transcript/23296,unknown_sample_HQ_transcript/27371,unknown_sample_HQ_transcript/20814,unknown_sample_HQ_transcript/6304,unknown_sample_HQ_transcript/397,unknown_sample_HQ_transcript/2086,unknown_sample_HQ_transcript/15145,unknown_sample_HQ_transcript/10562,unknown_sample_HQ_transcript/26127,unknown_sample_HQ_t…
Biological Process	regulation of synapse assembly	0.0363172	unknown_sample_HQ_transcript/4968,unknown_sample_HQ_transcript/2084,unknown_sample_HQ_transcript/21776,unknown_sample_HQ_transcript/1806,unknown_sample_HQ_transcript/4425,unknown_sample_HQ_transcript/8428,unknown_sample_HQ_transcript/13980,unknown_sample_HQ_transcript/2700,unknown_sample_HQ_transcript/3437,unknown_sample_HQ_transcript/12418
Biological Process	negative regulation of endoplasmic reticulum unfolded protein response	0.0379339	unknown_sample_HQ_transcript/28251,unknown_sample_HQ_transcript/23380,unknown_sample_HQ_transcript/20942,unknown_sample_HQ_transcript/29741,unknown_sample_HQ_transcript/22201,unknown_sample_HQ_transcript/26349
Cellular Component	peroxisome	0.0384392	unknown_sample_HQ_transcript/30060,unknown_sample_HQ_transcript/19391,unknown_sample_HQ_transcript/19190,unknown_sample_HQ_transcript/18372,unknown_sample_HQ_transcript/11611,unknown_sample_HQ_transcript/5356,unknown_sample_HQ_transcript/7048,unknown_sample_HQ_transcript/4913,unknown_sample_HQ_transcript/11099,unknown_sample_HQ_transcript/13723,unknown_sample_HQ_transcript/2731,unknown_sample_HQ_…
Cellular Component	microbody	0.0384392	unknown_sample_HQ_transcript/19391,unknown_sample_HQ_transcript/30060,unknown_sample_HQ_transcript/19190,unknown_sample_HQ_transcript/18372,unknown_sample_HQ_transcript/11611,unknown_sample_HQ_transcript/7048,unknown_sample_HQ_transcript/5356,unknown_sample_HQ_transcript/4913,unknown_sample_HQ_transcript/13723,unknown_sample_HQ_transcript/11099,unknown_sample_HQ_transcript/2731,unknown_sample_HQ_…
Molecular Function	sulfur compound binding	0.0387735	unknown_sample_HQ_transcript/23488,unknown_sample_HQ_transcript/30077,unknown_sample_HQ_transcript/23038,unknown_sample_HQ_transcript/8182,unknown_sample_HQ_transcript/8732,unknown_sample_HQ_transcript/3374,unknown_sample_HQ_transcript/27410,unknown_sample_HQ_transcript/19391,unknown_sample_HQ_transcript/29852,unknown_sample_HQ_transcript/10863,unknown_sample_HQ_transcript/28687,unknown_sample_HQ…
Biological Process	regulation of nucleocytoplasmic transport	0.0408638	unknown_sample_HQ_transcript/6124,unknown_sample_HQ_transcript/24274,unknown_sample_HQ_transcript/15422,unknown_sample_HQ_transcript/8334,unknown_sample_HQ_transcript/20729,unknown_sample_HQ_transcript/10771,unknown_sample_HQ_transcript/4663,unknown_sample_HQ_transcript/21822,unknown_sample_HQ_transcript/20591,unknown_sample_HQ_transcript/28462,unknown_sample_HQ_transcript/4618,unknown_sample_HQ_…
Biological Process	polysaccharide catabolic process	0.041509	unknown_sample_HQ_transcript/21822,unknown_sample_HQ_transcript/25523,unknown_sample_HQ_transcript/16186,unknown_sample_HQ_transcript/28595,unknown_sample_HQ_transcript/24673,unknown_sample_HQ_transcript/18734,unknown_sample_HQ_transcript/21252
Biological Process	chaeta morphogenesis	0.0428956	unknown_sample_HQ_transcript/20178,unknown_sample_HQ_transcript/25824,unknown_sample_HQ_transcript/25690,unknown_sample_HQ_transcript/26959,unknown_sample_HQ_transcript/19688
Biological Process	positive regulation of dephosphorylation	0.0428956	unknown_sample_HQ_transcript/5369,unknown_sample_HQ_transcript/14623,unknown_sample_HQ_transcript/28462,unknown_sample_HQ_transcript/4618,unknown_sample_HQ_transcript/6124
Biological Process	positive regulation of protein dephosphorylation	0.0428956	unknown_sample_HQ_transcript/5369,unknown_sample_HQ_transcript/14623,unknown_sample_HQ_transcript/28462,unknown_sample_HQ_transcript/4618,unknown_sample_HQ_transcript/6124
Biological Process	synapse assembly	0.0430498	unknown_sample_HQ_transcript/21776,unknown_sample_HQ_transcript/2084,unknown_sample_HQ_transcript/4968,unknown_sample_HQ_transcript/12418,unknown_sample_HQ_transcript/3437,unknown_sample_HQ_transcript/2700,unknown_sample_HQ_transcript/13980,unknown_sample_HQ_transcript/8428,unknown_sample_HQ_transcript/4425,unknown_sample_HQ_transcript/1806
Biological Process	T cell mediated immunity	0.0446541	unknown_sample_HQ_transcript/2398,unknown_sample_HQ_transcript/3303,unknown_sample_HQ_transcript/9172
Biological Process	Rac protein signal transduction	0.0446541	unknown_sample_HQ_transcript/2700,unknown_sample_HQ_transcript/3437,unknown_sample_HQ_transcript/12418
Biological Process	establishment of ommatidial planar polarity	0.0446541	unknown_sample_HQ_transcript/24274,unknown_sample_HQ_transcript/20591,unknown_sample_HQ_transcript/20157
Biological Process	protein localization to extracellular region	0.0446541	unknown_sample_HQ_transcript/3303,unknown_sample_HQ_transcript/2398,unknown_sample_HQ_transcript/16554
Biological Process	regulation of apoptotic cell clearance	0.0446541	unknown_sample_HQ_transcript/23407,unknown_sample_HQ_transcript/2404,unknown_sample_HQ_transcript/16737
Biological Process	positive regulation of apoptotic cell clearance	0.0446541	unknown_sample_HQ_transcript/16737,unknown_sample_HQ_transcript/23407,unknown_sample_HQ_transcript/2404
Molecular Function	protein-disulfide reductase activity	0.0446541	unknown_sample_HQ_transcript/17855,unknown_sample_HQ_transcript/22493,unknown_sample_HQ_transcript/25158
Biological Process	regulation of synapse structure or activity	0.0450695	unknown_sample_HQ_transcript/2084,unknown_sample_HQ_transcript/22277,unknown_sample_HQ_transcript/16865,unknown_sample_HQ_transcript/21776,unknown_sample_HQ_transcript/4968,unknown_sample_HQ_transcript/3437,unknown_sample_HQ_transcript/2700,unknown_sample_HQ_transcript/12418,unknown_sample_HQ_transcript/4425,unknown_sample_HQ_transcript/15422,unknown_sample_HQ_transcript/1806,unknown_sample_HQ_tr…
Biological Process	imaginal disc pattern formation	0.0464873	unknown_sample_HQ_transcript/19688,unknown_sample_HQ_transcript/25690,unknown_sample_HQ_transcript/26959,unknown_sample_HQ_transcript/25824
Biological Process	dorsal/ventral pattern formation, imaginal disc	0.0464873	unknown_sample_HQ_transcript/25824,unknown_sample_HQ_transcript/19688,unknown_sample_HQ_transcript/25690,unknown_sample_HQ_transcript/26959
Biological Process	regulation of photomorphogenesis	0.0464873	unknown_sample_HQ_transcript/29592,unknown_sample_HQ_transcript/5260,unknown_sample_HQ_transcript/29917,unknown_sample_HQ_transcript/14670
Biological Process	negative regulation of protein processing	0.0464873	unknown_sample_HQ_transcript/8441,unknown_sample_HQ_transcript/8065,unknown_sample_HQ_transcript/12302,unknown_sample_HQ_transcript/9330
Biological Process	B cell proliferation	0.0464873	unknown_sample_HQ_transcript/5369,unknown_sample_HQ_transcript/6124,unknown_sample_HQ_transcript/4618,unknown_sample_HQ_transcript/28462
Biological Process	cellular response to interferon-gamma	0.0464873	unknown_sample_HQ_transcript/28462,unknown_sample_HQ_transcript/4618,unknown_sample_HQ_transcript/6124,unknown_sample_HQ_transcript/5369
Biological Process	negative regulation of protein maturation	0.0464873	unknown_sample_HQ_transcript/12302,unknown_sample_HQ_transcript/8065,unknown_sample_HQ_transcript/8441,unknown_sample_HQ_transcript/9330
Biological Process	positive regulation of phospholipid metabolic process	0.0464873	unknown_sample_HQ_transcript/4618,unknown_sample_HQ_transcript/28462,unknown_sample_HQ_transcript/6124,unknown_sample_HQ_transcript/5369
Biological Process	regulation of response to red or far red light	0.0464873	unknown_sample_HQ_transcript/14670,unknown_sample_HQ_transcript/5260,unknown_sample_HQ_transcript/29592,unknown_sample_HQ_transcript/29917
Molecular Function	carbon-sulfur lyase activity	0.0464873	unknown_sample_HQ_transcript/16994,unknown_sample_HQ_transcript/21957,unknown_sample_HQ_transcript/21324,unknown_sample_HQ_transcript/17219
Molecular Function	protein-cysteine S-palmitoyltransferase activity	0.0470953	unknown_sample_HQ_transcript/23313,unknown_sample_HQ_transcript/15878,unknown_sample_HQ_transcript/13011,unknown_sample_HQ_transcript/27853,unknown_sample_HQ_transcript/14419,unknown_sample_HQ_transcript/9471,unknown_sample_HQ_transcript/4264,unknown_sample_HQ_transcript/5427,unknown_sample_HQ_transcript/2394,unknown_sample_HQ_transcript/26086,unknown_sample_HQ_transcript/13351,unknown_sample_HQ_…
Molecular Function	protein-cysteine S-acyltransferase activity	0.0470953	unknown_sample_HQ_transcript/27853,unknown_sample_HQ_transcript/9471,unknown_sample_HQ_transcript/14419,unknown_sample_HQ_transcript/13011,unknown_sample_HQ_transcript/15878,unknown_sample_HQ_transcript/23313,unknown_sample_HQ_transcript/26086,unknown_sample_HQ_transcript/13351,unknown_sample_HQ_transcript/3325,unknown_sample_HQ_transcript/2394,unknown_sample_HQ_transcript/4264,unknown_sample_HQ_…
Biological Process	negative regulation of cell-cell adhesion	0.0487825	unknown_sample_HQ_transcript/4581,unknown_sample_HQ_transcript/28097,unknown_sample_HQ_transcript/5369,unknown_sample_HQ_transcript/6124,unknown_sample_HQ_transcript/4618,unknown_sample_HQ_transcript/28462
Molecular Function	structural constituent of cytoskeleton	0.0487825	unknown_sample_HQ_transcript/15495,unknown_sample_HQ_transcript/6772,unknown_sample_HQ_transcript/15422,unknown_sample_HQ_transcript/20033,unknown_sample_HQ_transcript/16283,unknown_sample_HQ_transcript/3420
Biological Process	negative regulation of autophagy	0.0517475	unknown_sample_HQ_transcript/23380,unknown_sample_HQ_transcript/29741,unknown_sample_HQ_transcript/22201,unknown_sample_HQ_transcript/26349,unknown_sample_HQ_transcript/4968,unknown_sample_HQ_transcript/20942,unknown_sample_HQ_transcript/28251,unknown_sample_HQ_transcript/29030,unknown_sample_HQ_transcript/4425
Biological Process	positive regulation of protein import into nucleus	0.0521845	unknown_sample_HQ_transcript/14355,unknown_sample_HQ_transcript/5369,unknown_sample_HQ_transcript/28462,unknown_sample_HQ_transcript/4618,unknown_sample_HQ_transcript/15422,unknown_sample_HQ_transcript/8334,unknown_sample_HQ_transcript/20729,unknown_sample_HQ_transcript/6124
Biological Process	positive regulation of protein import	0.0521845	unknown_sample_HQ_transcript/14355,unknown_sample_HQ_transcript/5369,unknown_sample_HQ_transcript/4618,unknown_sample_HQ_transcript/28462,unknown_sample_HQ_transcript/6124,unknown_sample_HQ_transcript/8334,unknown_sample_HQ_transcript/15422,unknown_sample_HQ_transcript/20729
Cellular Component	chloroplast part	0.0540389	unknown_sample_HQ_transcript/5356,unknown_sample_HQ_transcript/9266,unknown_sample_HQ_transcript/7048,unknown_sample_HQ_transcript/30337,unknown_sample_HQ_transcript/23338,unknown_sample_HQ_transcript/9157,unknown_sample_HQ_transcript/30080,unknown_sample_HQ_transcript/30142,unknown_sample_HQ_transcript/17410,unknown_sample_HQ_transcript/20827,unknown_sample_HQ_transcript/26087,unknown_sample_HQ_…
Biological Process	syncytium formation by plasma membrane fusion	0.0568128	unknown_sample_HQ_transcript/22277,unknown_sample_HQ_transcript/2084,unknown_sample_HQ_transcript/13980,unknown_sample_HQ_transcript/8428,unknown_sample_HQ_transcript/1806
Biological Process	phospholipid transport	0.0568128	unknown_sample_HQ_transcript/6124,unknown_sample_HQ_transcript/4618,unknown_sample_HQ_transcript/28462,unknown_sample_HQ_transcript/28097,unknown_sample_HQ_transcript/5369
Biological Process	regulation of insulin receptor signaling pathway	0.0568128	unknown_sample_HQ_transcript/5369,unknown_sample_HQ_transcript/28462,unknown_sample_HQ_transcript/4618,unknown_sample_HQ_transcript/21039,unknown_sample_HQ_transcript/6124
Biological Process	regulation of cellular response to insulin stimulus	0.0568128	unknown_sample_HQ_transcript/6124,unknown_sample_HQ_transcript/21039,unknown_sample_HQ_transcript/4618,unknown_sample_HQ_transcript/28462,unknown_sample_HQ_transcript/5369
Cellular Component	mitochondrial inner membrane presequence translocase complex	0.0568128	unknown_sample_HQ_transcript/27381,unknown_sample_HQ_transcript/12468,unknown_sample_HQ_transcript/17081,unknown_sample_HQ_transcript/8448,unknown_sample_HQ_transcript/19423
Cellular Component	eukaryotic translation initiation factor 4F complex	0.0568128	unknown_sample_HQ_transcript/18673,unknown_sample_HQ_transcript/15094,unknown_sample_HQ_transcript/4968,unknown_sample_HQ_transcript/22902,unknown_sample_HQ_transcript/4425
Molecular Function	ATPase activity, coupled to transmembrane movement of ions, phosphorylative mechanism	0.0568128	unknown_sample_HQ_transcript/9624,unknown_sample_HQ_transcript/5886,unknown_sample_HQ_transcript/2086,unknown_sample_HQ_transcript/397,unknown_sample_HQ_transcript/15145
Biological Process	behavioral fear response	0.0582934	unknown_sample_HQ_transcript/4968,unknown_sample_HQ_transcript/4425
Biological Process	negative regulation of cell-matrix adhesion	0.0582934	unknown_sample_HQ_transcript/5881,unknown_sample_HQ_transcript/3700
Biological Process	behavioral defense response	0.0582934	unknown_sample_HQ_transcript/4968,unknown_sample_HQ_transcript/4425
Biological Process	2-oxoglutarate metabolic process	0.0582934	unknown_sample_HQ_transcript/11099,unknown_sample_HQ_transcript/13578
Biological Process	glycerol biosynthetic process	0.0582934	unknown_sample_HQ_transcript/13578,unknown_sample_HQ_transcript/11099
Biological Process	respiratory chain complex IV assembly	0.0582934	unknown_sample_HQ_transcript/14959,unknown_sample_HQ_transcript/30559
Biological Process	response to blue light	0.0582934	unknown_sample_HQ_transcript/29592,unknown_sample_HQ_transcript/29917
Biological Process	response to red light	0.0582934	unknown_sample_HQ_transcript/29592,unknown_sample_HQ_transcript/29917
Biological Process	negative regulation of cell-substrate adhesion	0.0582934	unknown_sample_HQ_transcript/3700,unknown_sample_HQ_transcript/5881
Biological Process	molybdate ion transport	0.0582934	unknown_sample_HQ_transcript/6364,unknown_sample_HQ_transcript/7691
Biological Process	alditol biosynthetic process	0.0582934	unknown_sample_HQ_transcript/13578,unknown_sample_HQ_transcript/11099
Biological Process	multicellular organismal response to stress	0.0582934	unknown_sample_HQ_transcript/4425,unknown_sample_HQ_transcript/4968
Biological Process	GDP-L-fucose biosynthetic process	0.0582934	unknown_sample_HQ_transcript/23993,unknown_sample_HQ_transcript/7996
Biological Process	'de novo' GDP-L-fucose biosynthetic process	0.0582934	unknown_sample_HQ_transcript/23993,unknown_sample_HQ_transcript/7996
Biological Process	fear response	0.0582934	unknown_sample_HQ_transcript/4425,unknown_sample_HQ_transcript/4968
Biological Process	RNA stabilization	0.0582934	unknown_sample_HQ_transcript/24703,unknown_sample_HQ_transcript/17057
Biological Process	dicarboxylic acid biosynthetic process	0.0582934	unknown_sample_HQ_transcript/13578,unknown_sample_HQ_transcript/11099
Biological Process	GDP-L-fucose metabolic process	0.0582934	unknown_sample_HQ_transcript/7996,unknown_sample_HQ_transcript/23993
Biological Process	negative regulation of organ growth	0.0582934	unknown_sample_HQ_transcript/10392,unknown_sample_HQ_transcript/2008
Biological Process	mRNA stabilization	0.0582934	unknown_sample_HQ_transcript/17057,unknown_sample_HQ_transcript/24703
Biological Process	regulation of substrate adhesion-dependent cell spreading	0.0582934	unknown_sample_HQ_transcript/28097,unknown_sample_HQ_transcript/5881
Cellular Component	cytoplasmic cyclin-dependent protein kinase holoenzyme complex	0.0582934	unknown_sample_HQ_transcript/16845,unknown_sample_HQ_transcript/23421
Molecular Function	actin monomer binding	0.0582934	unknown_sample_HQ_transcript/28410,unknown_sample_HQ_transcript/30025
Molecular Function	phosphatidylserine decarboxylase activity	0.0582934	unknown_sample_HQ_transcript/13578,unknown_sample_HQ_transcript/11099
Molecular Function	threonine synthase activity	0.0582934	unknown_sample_HQ_transcript/2385,unknown_sample_HQ_transcript/2994
Molecular Function	molybdate ion transmembrane transporter activity	0.0582934	unknown_sample_HQ_transcript/7691,unknown_sample_HQ_transcript/6364
Molecular Function	carbon-oxygen lyase activity, acting on phosphates	0.0582934	unknown_sample_HQ_transcript/2385,unknown_sample_HQ_transcript/2994
Molecular Function	GDP-4-dehydro-D-rhamnose reductase activity	0.0582934	unknown_sample_HQ_transcript/7996,unknown_sample_HQ_transcript/23993
Molecular Function	GDP-L-fucose synthase activity	0.0582934	unknown_sample_HQ_transcript/23993,unknown_sample_HQ_transcript/7996
Molecular Function	NADP+ binding	0.0582934	unknown_sample_HQ_transcript/7996,unknown_sample_HQ_transcript/23993
Molecular Function	pyridoxal phosphate binding	0.0583588	unknown_sample_HQ_transcript/17219,unknown_sample_HQ_transcript/15084,unknown_sample_HQ_transcript/15353,unknown_sample_HQ_transcript/2994,unknown_sample_HQ_transcript/12869,unknown_sample_HQ_transcript/16109,unknown_sample_HQ_transcript/1649,unknown_sample_HQ_transcript/2385,unknown_sample_HQ_transcript/13578,unknown_sample_HQ_transcript/21957,unknown_sample_HQ_transcript/7418,unknown_sample_HQ_…
Molecular Function	peptidase regulator activity	0.0583588	unknown_sample_HQ_transcript/10562,unknown_sample_HQ_transcript/9172,unknown_sample_HQ_transcript/8441,unknown_sample_HQ_transcript/3303,unknown_sample_HQ_transcript/25731,unknown_sample_HQ_transcript/8065,unknown_sample_HQ_transcript/2398,unknown_sample_HQ_transcript/26127,unknown_sample_HQ_transcript/9330,unknown_sample_HQ_transcript/12058,unknown_sample_HQ_transcript/6304,unknown_sample_HQ_tra…
Molecular Function	vitamin B6 binding	0.0583588	unknown_sample_HQ_transcript/11099,unknown_sample_HQ_transcript/16994,unknown_sample_HQ_transcript/21957,unknown_sample_HQ_transcript/7418,unknown_sample_HQ_transcript/2385,unknown_sample_HQ_transcript/1649,unknown_sample_HQ_transcript/13578,unknown_sample_HQ_transcript/12869,unknown_sample_HQ_transcript/16109,unknown_sample_HQ_transcript/2994,unknown_sample_HQ_transcript/15353,unknown_sample_HQ_…
Molecular Function	oxidoreductase activity, acting on the CH-OH group of donors, NAD or NADP as acceptor	0.0593393	unknown_sample_HQ_transcript/9033,unknown_sample_HQ_transcript/16227,unknown_sample_HQ_transcript/21782,unknown_sample_HQ_transcript/9157,unknown_sample_HQ_transcript/14199,unknown_sample_HQ_transcript/17250,unknown_sample_HQ_transcript/18648,unknown_sample_HQ_transcript/25579,unknown_sample_HQ_transcript/25169,unknown_sample_HQ_transcript/17370,unknown_sample_HQ_transcript/17371,unknown_sample_H…
Molecular Function	oxidoreductase activity, acting on CH-OH group of donors	0.0606966	unknown_sample_HQ_transcript/23993,unknown_sample_HQ_transcript/17371,unknown_sample_HQ_transcript/30060,unknown_sample_HQ_transcript/25169,unknown_sample_HQ_transcript/5557,unknown_sample_HQ_transcript/17370,unknown_sample_HQ_transcript/2241,unknown_sample_HQ_transcript/7996,unknown_sample_HQ_transcript/18463,unknown_sample_HQ_transcript/2008,unknown_sample_HQ_transcript/7048,unknown_sample_HQ_t…
Biological Process	coenzyme catabolic process	0.0613525	unknown_sample_HQ_transcript/6304,unknown_sample_HQ_transcript/16227,unknown_sample_HQ_transcript/26127,unknown_sample_HQ_transcript/23296,unknown_sample_HQ_transcript/10562,unknown_sample_HQ_transcript/14199
Biological Process	cofactor catabolic process	0.0613525	unknown_sample_HQ_transcript/16227,unknown_sample_HQ_transcript/6304,unknown_sample_HQ_transcript/23296,unknown_sample_HQ_transcript/26127,unknown_sample_HQ_transcript/10562,unknown_sample_HQ_transcript/14199
Biological Process	positive regulation of lipase activity	0.0613525	unknown_sample_HQ_transcript/5369,unknown_sample_HQ_transcript/609,unknown_sample_HQ_transcript/28097,unknown_sample_HQ_transcript/4618,unknown_sample_HQ_transcript/28462,unknown_sample_HQ_transcript/6124
Biological Process	regulation of endoribonuclease activity	0.0613525	unknown_sample_HQ_transcript/22201,unknown_sample_HQ_transcript/26349,unknown_sample_HQ_transcript/23380,unknown_sample_HQ_transcript/20942,unknown_sample_HQ_transcript/29741,unknown_sample_HQ_transcript/28251
Biological Process	regulation of ribonuclease activity	0.0613525	unknown_sample_HQ_transcript/26349,unknown_sample_HQ_transcript/22201,unknown_sample_HQ_transcript/28251,unknown_sample_HQ_transcript/29741,unknown_sample_HQ_transcript/20942,unknown_sample_HQ_transcript/23380
Biological Process	negative regulation of ribonuclease activity	0.0613525	unknown_sample_HQ_transcript/22201,unknown_sample_HQ_transcript/26349,unknown_sample_HQ_transcript/28251,unknown_sample_HQ_transcript/20942,unknown_sample_HQ_transcript/23380,unknown_sample_HQ_transcript/29741
Biological Process	negative regulation of endoribonuclease activity	0.0613525	unknown_sample_HQ_transcript/26349,unknown_sample_HQ_transcript/22201,unknown_sample_HQ_transcript/29741,unknown_sample_HQ_transcript/23380,unknown_sample_HQ_transcript/20942,unknown_sample_HQ_transcript/28251
Molecular Function	endoribonuclease inhibitor activity	0.0613525	unknown_sample_HQ_transcript/26349,unknown_sample_HQ_transcript/22201,unknown_sample_HQ_transcript/29741,unknown_sample_HQ_transcript/20942,unknown_sample_HQ_transcript/23380,unknown_sample_HQ_transcript/28251
Biological Process	protein lipidation	0.0616416	unknown_sample_HQ_transcript/13351,unknown_sample_HQ_transcript/3325,unknown_sample_HQ_transcript/10744,unknown_sample_HQ_transcript/2394,unknown_sample_HQ_transcript/5427,unknown_sample_HQ_transcript/4264,unknown_sample_HQ_transcript/6968,unknown_sample_HQ_transcript/17360,unknown_sample_HQ_transcript/14587,unknown_sample_HQ_transcript/14419,unknown_sample_HQ_transcript/13011,unknown_sample_HQ_t…
Molecular Function	palmitoyltransferase activity	0.0620351	unknown_sample_HQ_transcript/13011,unknown_sample_HQ_transcript/23313,unknown_sample_HQ_transcript/15878,unknown_sample_HQ_transcript/15084,unknown_sample_HQ_transcript/14419,unknown_sample_HQ_transcript/9471,unknown_sample_HQ_transcript/27853,unknown_sample_HQ_transcript/2394,unknown_sample_HQ_transcript/4264,unknown_sample_HQ_transcript/5427,unknown_sample_HQ_transcript/1649,unknown_sample_HQ_t…
Biological Process	photomorphogenesis	0.0648024	unknown_sample_HQ_transcript/5260,unknown_sample_HQ_transcript/29917,unknown_sample_HQ_transcript/29592,unknown_sample_HQ_transcript/14670
Biological Process	arachidonic acid metabolic process	0.0648024	unknown_sample_HQ_transcript/14199,unknown_sample_HQ_transcript/17250,unknown_sample_HQ_transcript/16227,unknown_sample_HQ_transcript/25579
Biological Process	actin filament polymerization	0.0648024	unknown_sample_HQ_transcript/5369,unknown_sample_HQ_transcript/6124,unknown_sample_HQ_transcript/4618,unknown_sample_HQ_transcript/28462
Biological Process	regulation of actin filament polymerization	0.0648024	unknown_sample_HQ_transcript/4618,unknown_sample_HQ_transcript/28462,unknown_sample_HQ_transcript/6124,unknown_sample_HQ_transcript/5369
Biological Process	positive regulation of deoxyribonuclease activity	0.0648024	unknown_sample_HQ_transcript/5369,unknown_sample_HQ_transcript/4618,unknown_sample_HQ_transcript/28462,unknown_sample_HQ_transcript/6124
Biological Process	platelet aggregation	0.0648024	unknown_sample_HQ_transcript/5369,unknown_sample_HQ_transcript/6124,unknown_sample_HQ_transcript/4618,unknown_sample_HQ_transcript/28462
Biological Process	photoreceptor cell axon guidance	0.0648024	unknown_sample_HQ_transcript/26959,unknown_sample_HQ_transcript/25690,unknown_sample_HQ_transcript/19688,unknown_sample_HQ_transcript/25824
Biological Process	negative regulation of plasma membrane bounded cell projection assembly	0.0648024	unknown_sample_HQ_transcript/6124,unknown_sample_HQ_transcript/4618,unknown_sample_HQ_transcript/28462,unknown_sample_HQ_transcript/5369
Biological Process	regulation of phospholipid metabolic process	0.0648024	unknown_sample_HQ_transcript/5369,unknown_sample_HQ_transcript/4618,unknown_sample_HQ_transcript/28462,unknown_sample_HQ_transcript/6124
Molecular Function	phosphomannomutase activity	0.0648024	unknown_sample_HQ_transcript/3029,unknown_sample_HQ_transcript/9081,unknown_sample_HQ_transcript/12609,unknown_sample_HQ_transcript/9451
Molecular Function	cysteine-type endopeptidase inhibitor activity	0.0648024	unknown_sample_HQ_transcript/12302,unknown_sample_HQ_transcript/8065,unknown_sample_HQ_transcript/8441,unknown_sample_HQ_transcript/9330
Molecular Function	translation repressor activity	0.0648024	unknown_sample_HQ_transcript/5654,unknown_sample_HQ_transcript/18673,unknown_sample_HQ_transcript/7699,unknown_sample_HQ_transcript/22902
Molecular Function	transmembrane transporter activity	0.0653997	unknown_sample_HQ_transcript/14959,unknown_sample_HQ_transcript/8203,unknown_sample_HQ_transcript/17081,unknown_sample_HQ_transcript/5886,unknown_sample_HQ_transcript/3822,unknown_sample_HQ_transcript/4185,unknown_sample_HQ_transcript/922,unknown_sample_HQ_transcript/27134,unknown_sample_HQ_transcript/29030,unknown_sample_HQ_transcript/993,unknown_sample_HQ_transcript/14727,unknown_sample_HQ_tran…
Molecular Function	transporter activity	0.0669095	unknown_sample_HQ_transcript/4037,unknown_sample_HQ_transcript/28097,unknown_sample_HQ_transcript/25435,unknown_sample_HQ_transcript/17418,unknown_sample_HQ_transcript/9367,unknown_sample_HQ_transcript/17410,unknown_sample_HQ_transcript/22870,unknown_sample_HQ_transcript/17835,unknown_sample_HQ_transcript/30337,unknown_sample_HQ_transcript/19771,unknown_sample_HQ_transcript/3739,unknown_sample_HQ…
Biological Process	leukocyte mediated cytotoxicity	0.0697802	unknown_sample_HQ_transcript/3303,unknown_sample_HQ_transcript/9172,unknown_sample_HQ_transcript/2398
Biological Process	glutamate metabolic process	0.0697802	unknown_sample_HQ_transcript/13578,unknown_sample_HQ_transcript/11099,unknown_sample_HQ_transcript/13898
Biological Process	high-affinity hexose transport	0.0697802	unknown_sample_HQ_transcript/8203,unknown_sample_HQ_transcript/2684,unknown_sample_HQ_transcript/4875
Biological Process	miRNA mediated inhibition of translation	0.0697802	unknown_sample_HQ_transcript/4425,unknown_sample_HQ_transcript/15971,unknown_sample_HQ_transcript/4968
Biological Process	negative regulation of translation, ncRNA-mediated	0.0697802	unknown_sample_HQ_transcript/4968,unknown_sample_HQ_transcript/15971,unknown_sample_HQ_transcript/4425
Biological Process	histone H3 acetylation	0.0697802	unknown_sample_HQ_transcript/22277,unknown_sample_HQ_transcript/16723,unknown_sample_HQ_transcript/12778
Biological Process	regulation of translation, ncRNA-mediated	0.0697802	unknown_sample_HQ_transcript/4968,unknown_sample_HQ_transcript/15971,unknown_sample_HQ_transcript/4425
Molecular Function	fructose transmembrane transporter activity	0.0697802	unknown_sample_HQ_transcript/2684,unknown_sample_HQ_transcript/4875,unknown_sample_HQ_transcript/8203
Cellular Component	plastid part	0.0699197	unknown_sample_HQ_transcript/9157,unknown_sample_HQ_transcript/23338,unknown_sample_HQ_transcript/30337,unknown_sample_HQ_transcript/9266,unknown_sample_HQ_transcript/7048,unknown_sample_HQ_transcript/5356,unknown_sample_HQ_transcript/30080,unknown_sample_HQ_transcript/20827,unknown_sample_HQ_transcript/17410,unknown_sample_HQ_transcript/30142,unknown_sample_HQ_transcript/9033,unknown_sample_HQ_t…
Molecular Function	S-acyltransferase activity	0.0699197	unknown_sample_HQ_transcript/2394,unknown_sample_HQ_transcript/4264,unknown_sample_HQ_transcript/5427,unknown_sample_HQ_transcript/3325,unknown_sample_HQ_transcript/13351,unknown_sample_HQ_transcript/26086,unknown_sample_HQ_transcript/13011,unknown_sample_HQ_transcript/23313,unknown_sample_HQ_transcript/15878,unknown_sample_HQ_transcript/9471,unknown_sample_HQ_transcript/14419,unknown_sample_HQ_t…
Biological Process	nuclear-transcribed mRNA poly(A) tail shortening	0.0730139	unknown_sample_HQ_transcript/15094,unknown_sample_HQ_transcript/24703,unknown_sample_HQ_transcript/4968,unknown_sample_HQ_transcript/4425,unknown_sample_HQ_transcript/17057
Biological Process	associative learning	0.0730139	unknown_sample_HQ_transcript/25138,unknown_sample_HQ_transcript/11101,unknown_sample_HQ_transcript/15094,unknown_sample_HQ_transcript/1424,unknown_sample_HQ_transcript/19771
Biological Process	seed germination	0.0730139	unknown_sample_HQ_transcript/18372,unknown_sample_HQ_transcript/12214,unknown_sample_HQ_transcript/19190,unknown_sample_HQ_transcript/6706,unknown_sample_HQ_transcript/2933
Biological Process	seedling development	0.0730139	unknown_sample_HQ_transcript/19190,unknown_sample_HQ_transcript/18372,unknown_sample_HQ_transcript/12214,unknown_sample_HQ_transcript/2933,unknown_sample_HQ_transcript/6706
Biological Process	monovalent inorganic cation transport	0.0735329	unknown_sample_HQ_transcript/17418,unknown_sample_HQ_transcript/16809,unknown_sample_HQ_transcript/1437,unknown_sample_HQ_transcript/27371,unknown_sample_HQ_transcript/22870,unknown_sample_HQ_transcript/17835,unknown_sample_HQ_transcript/2086,unknown_sample_HQ_transcript/10585,unknown_sample_HQ_transcript/4037,unknown_sample_HQ_transcript/14621,unknown_sample_HQ_transcript/24724,unknown_sample_HQ…
Biological Process	regulation of cyclin-dependent protein serine/threonine kinase activity	0.0737374	unknown_sample_HQ_transcript/23421,unknown_sample_HQ_transcript/16845,unknown_sample_HQ_transcript/9744,unknown_sample_HQ_transcript/10771,unknown_sample_HQ_transcript/4663,unknown_sample_HQ_transcript/10372,unknown_sample_HQ_transcript/11301,unknown_sample_HQ_transcript/12677
Biological Process	peptidyl-threonine phosphorylation	0.0737374	unknown_sample_HQ_transcript/6124,unknown_sample_HQ_transcript/4425,unknown_sample_HQ_transcript/4968,unknown_sample_HQ_transcript/28462,unknown_sample_HQ_transcript/4618,unknown_sample_HQ_transcript/22277,unknown_sample_HQ_transcript/8761,unknown_sample_HQ_transcript/5369
Biological Process	regulation of cyclin-dependent protein kinase activity	0.0737374	unknown_sample_HQ_transcript/10771,unknown_sample_HQ_transcript/9744,unknown_sample_HQ_transcript/10372,unknown_sample_HQ_transcript/4663,unknown_sample_HQ_transcript/16845,unknown_sample_HQ_transcript/23421,unknown_sample_HQ_transcript/12677,unknown_sample_HQ_transcript/11301
Molecular Function	signal transducer, downstream of receptor, with serine/threonine kinase activity	0.0737374	unknown_sample_HQ_transcript/2700,unknown_sample_HQ_transcript/10392,unknown_sample_HQ_transcript/3437,unknown_sample_HQ_transcript/12418,unknown_sample_HQ_transcript/6769,unknown_sample_HQ_transcript/5222,unknown_sample_HQ_transcript/26557,unknown_sample_HQ_transcript/25490
Biological Process	response to unfolded protein	0.0747934	unknown_sample_HQ_transcript/24416,unknown_sample_HQ_transcript/21349,unknown_sample_HQ_transcript/29030,unknown_sample_HQ_transcript/5464,unknown_sample_HQ_transcript/23380,unknown_sample_HQ_transcript/21947,unknown_sample_HQ_transcript/8330,unknown_sample_HQ_transcript/22201,unknown_sample_HQ_transcript/26349,unknown_sample_HQ_transcript/20942,unknown_sample_HQ_transcript/17751,unknown_sample_H…
Molecular Function	N-acetyltransferase activity	0.0754649	unknown_sample_HQ_transcript/27083,unknown_sample_HQ_transcript/16723,unknown_sample_HQ_transcript/12778,unknown_sample_HQ_transcript/1595,unknown_sample_HQ_transcript/26131,unknown_sample_HQ_transcript/21419,unknown_sample_HQ_transcript/14003
Biological Process	flower development	0.0756611	unknown_sample_HQ_transcript/6706,unknown_sample_HQ_transcript/5260,unknown_sample_HQ_transcript/14670,unknown_sample_HQ_transcript/2933,unknown_sample_HQ_transcript/16723,unknown_sample_HQ_transcript/12214
Biological Process	negative regulation of nuclease activity	0.0756611	unknown_sample_HQ_transcript/28251,unknown_sample_HQ_transcript/23380,unknown_sample_HQ_transcript/20942,unknown_sample_HQ_transcript/29741,unknown_sample_HQ_transcript/22201,unknown_sample_HQ_transcript/26349
Biological Process	regulation of lipid catabolic process	0.0756611	unknown_sample_HQ_transcript/6124,unknown_sample_HQ_transcript/4618,unknown_sample_HQ_transcript/28462,unknown_sample_HQ_transcript/24520,unknown_sample_HQ_transcript/28097,unknown_sample_HQ_transcript/5369
Biological Process	reproductive shoot system development	0.0756611	unknown_sample_HQ_transcript/12214,unknown_sample_HQ_transcript/6706,unknown_sample_HQ_transcript/5260,unknown_sample_HQ_transcript/14670,unknown_sample_HQ_transcript/2933,unknown_sample_HQ_transcript/16723
Biological Process	protein acylation	0.0774943	unknown_sample_HQ_transcript/26906,unknown_sample_HQ_transcript/13011,unknown_sample_HQ_transcript/20729,unknown_sample_HQ_transcript/14003,unknown_sample_HQ_transcript/15878,unknown_sample_HQ_transcript/16723,unknown_sample_HQ_transcript/14419,unknown_sample_HQ_transcript/12778,unknown_sample_HQ_transcript/2394,unknown_sample_HQ_transcript/5427,unknown_sample_HQ_transcript/4264,unknown_sample_HQ…
Molecular Function	substrate-specific transporter activity	0.0822411	unknown_sample_HQ_transcript/3911,unknown_sample_HQ_transcript/6364,unknown_sample_HQ_transcript/7992,unknown_sample_HQ_transcript/19423,unknown_sample_HQ_transcript/29797,unknown_sample_HQ_transcript/6700,unknown_sample_HQ_transcript/3797,unknown_sample_HQ_transcript/16200,unknown_sample_HQ_transcript/15145,unknown_sample_HQ_transcript/9812,unknown_sample_HQ_transcript/5249,unknown_sample_HQ_tra…
Biological Process	unsaturated fatty acid metabolic process	0.0823762	unknown_sample_HQ_transcript/22445,unknown_sample_HQ_transcript/16227,unknown_sample_HQ_transcript/19391,unknown_sample_HQ_transcript/27410,unknown_sample_HQ_transcript/25579,unknown_sample_HQ_transcript/8182,unknown_sample_HQ_transcript/13723,unknown_sample_HQ_transcript/17250,unknown_sample_HQ_transcript/14199
Molecular Function	active ion transmembrane transporter activity	0.0828434	unknown_sample_HQ_transcript/27371,unknown_sample_HQ_transcript/1437,unknown_sample_HQ_transcript/27134,unknown_sample_HQ_transcript/4185,unknown_sample_HQ_transcript/5886,unknown_sample_HQ_transcript/7992,unknown_sample_HQ_transcript/29797,unknown_sample_HQ_transcript/24724,unknown_sample_HQ_transcript/9624,unknown_sample_HQ_transcript/2086,unknown_sample_HQ_transcript/397,unknown_sample_HQ_tran…
Biological Process	purine nucleoside monophosphate biosynthetic process	0.0860818	unknown_sample_HQ_transcript/6304,unknown_sample_HQ_transcript/3466,unknown_sample_HQ_transcript/20814,unknown_sample_HQ_transcript/27371,unknown_sample_HQ_transcript/23296,unknown_sample_HQ_transcript/29797,unknown_sample_HQ_transcript/5886,unknown_sample_HQ_transcript/9624,unknown_sample_HQ_transcript/27786,unknown_sample_HQ_transcript/26127,unknown_sample_HQ_transcript/15145,unknown_sample_HQ_…
Biological Process	purine ribonucleoside monophosphate biosynthetic process	0.0860818	unknown_sample_HQ_transcript/10562,unknown_sample_HQ_transcript/15145,unknown_sample_HQ_transcript/2086,unknown_sample_HQ_transcript/397,unknown_sample_HQ_transcript/9624,unknown_sample_HQ_transcript/27786,unknown_sample_HQ_transcript/26127,unknown_sample_HQ_transcript/29797,unknown_sample_HQ_transcript/5886,unknown_sample_HQ_transcript/3466,unknown_sample_HQ_transcript/6304,unknown_sample_HQ_tra…
Biological Process	myotube differentiation	0.0862613	unknown_sample_HQ_transcript/25282,unknown_sample_HQ_transcript/2084,unknown_sample_HQ_transcript/26906,unknown_sample_HQ_transcript/8428,unknown_sample_HQ_transcript/13980,unknown_sample_HQ_transcript/20729,unknown_sample_HQ_transcript/1806,unknown_sample_HQ_transcript/15422
Molecular Function	signal transducer activity, downstream of receptor	0.0862613	unknown_sample_HQ_transcript/5222,unknown_sample_HQ_transcript/26557,unknown_sample_HQ_transcript/25490,unknown_sample_HQ_transcript/3437,unknown_sample_HQ_transcript/10392,unknown_sample_HQ_transcript/2700,unknown_sample_HQ_transcript/12418,unknown_sample_HQ_transcript/6769
Biological Process	myoblast fusion	0.0862992	unknown_sample_HQ_transcript/13980,unknown_sample_HQ_transcript/8428,unknown_sample_HQ_transcript/1806,unknown_sample_HQ_transcript/2084
Biological Process	response to red or far red light	0.0862992	unknown_sample_HQ_transcript/14670,unknown_sample_HQ_transcript/5260,unknown_sample_HQ_transcript/29592,unknown_sample_HQ_transcript/29917
Biological Process	regulation of deoxyribonuclease activity	0.0862992	unknown_sample_HQ_transcript/5369,unknown_sample_HQ_transcript/6124,unknown_sample_HQ_transcript/4618,unknown_sample_HQ_transcript/28462
Biological Process	positive regulation of nuclease activity	0.0862992	unknown_sample_HQ_transcript/5369,unknown_sample_HQ_transcript/4618,unknown_sample_HQ_transcript/28462,unknown_sample_HQ_transcript/6124
Biological Process	positive regulation of reactive oxygen species metabolic process	0.0862992	unknown_sample_HQ_transcript/5369,unknown_sample_HQ_transcript/28462,unknown_sample_HQ_transcript/4618,unknown_sample_HQ_transcript/6124
Biological Process	actin cytoskeleton organization	0.0884225	unknown_sample_HQ_transcript/28855,unknown_sample_HQ_transcript/4581,unknown_sample_HQ_transcript/30142,unknown_sample_HQ_transcript/28410,unknown_sample_HQ_transcript/19688,unknown_sample_HQ_transcript/26959,unknown_sample_HQ_transcript/28097,unknown_sample_HQ_transcript/5369,unknown_sample_HQ_transcript/30025,unknown_sample_HQ_transcript/28462,unknown_sample_HQ_transcript/25824,unknown_sample_H…
Biological Process	nucleoside triphosphate biosynthetic process	0.0885475	unknown_sample_HQ_transcript/29797,unknown_sample_HQ_transcript/5886,unknown_sample_HQ_transcript/6304,unknown_sample_HQ_transcript/23296,unknown_sample_HQ_transcript/20814,unknown_sample_HQ_transcript/27371,unknown_sample_HQ_transcript/15145,unknown_sample_HQ_transcript/10562,unknown_sample_HQ_transcript/397,unknown_sample_HQ_transcript/2086,unknown_sample_HQ_transcript/9624,unknown_sample_HQ_tr…
Biological Process	chaeta development	0.0895689	unknown_sample_HQ_transcript/5654,unknown_sample_HQ_transcript/20178,unknown_sample_HQ_transcript/25824,unknown_sample_HQ_transcript/7699,unknown_sample_HQ_transcript/26959,unknown_sample_HQ_transcript/25690,unknown_sample_HQ_transcript/19688
Biological Process	cofactor transport	0.0895689	unknown_sample_HQ_transcript/17410,unknown_sample_HQ_transcript/5249,unknown_sample_HQ_transcript/9266,unknown_sample_HQ_transcript/30337,unknown_sample_HQ_transcript/4037,unknown_sample_HQ_transcript/3822,unknown_sample_HQ_transcript/30080
Molecular Function	protein tyrosine kinase activity	0.0895689	unknown_sample_HQ_transcript/4618,unknown_sample_HQ_transcript/28462,unknown_sample_HQ_transcript/6124,unknown_sample_HQ_transcript/2891,unknown_sample_HQ_transcript/5369,unknown_sample_HQ_transcript/8761,unknown_sample_HQ_transcript/21383
Biological Process	regulation of actin polymerization or depolymerization	0.0914543	unknown_sample_HQ_transcript/4618,unknown_sample_HQ_transcript/28462,unknown_sample_HQ_transcript/6124,unknown_sample_HQ_transcript/5369,unknown_sample_HQ_transcript/4581
Biological Process	defense response, incompatible interaction	0.0914543	unknown_sample_HQ_transcript/20729,unknown_sample_HQ_transcript/26906,unknown_sample_HQ_transcript/12214,unknown_sample_HQ_transcript/2933,unknown_sample_HQ_transcript/6706
Biological Process	regulation of actin filament length	0.0914543	unknown_sample_HQ_transcript/6124,unknown_sample_HQ_transcript/4618,unknown_sample_HQ_transcript/28462,unknown_sample_HQ_transcript/4581,unknown_sample_HQ_transcript/5369
Biological Process	regulation of protein polymerization	0.0914543	unknown_sample_HQ_transcript/29038,unknown_sample_HQ_transcript/5369,unknown_sample_HQ_transcript/6124,unknown_sample_HQ_transcript/4618,unknown_sample_HQ_transcript/28462
Biological Process	peptidyl-tyrosine dephosphorylation	0.0914543	unknown_sample_HQ_transcript/5347,unknown_sample_HQ_transcript/4040,unknown_sample_HQ_transcript/4581,unknown_sample_HQ_transcript/12468,unknown_sample_HQ_transcript/6854
Biological Process	DNA integration	0.0916938	unknown_sample_HQ_transcript/10936,unknown_sample_HQ_transcript/2318,unknown_sample_HQ_transcript/3500,unknown_sample_HQ_transcript/10420,unknown_sample_HQ_transcript/19085,unknown_sample_HQ_transcript/7049
Biological Process	protein destabilization	0.0916938	unknown_sample_HQ_transcript/17853,unknown_sample_HQ_transcript/24274,unknown_sample_HQ_transcript/6304,unknown_sample_HQ_transcript/20591,unknown_sample_HQ_transcript/10562,unknown_sample_HQ_transcript/20157
Biological Process	regulation of phagocytosis	0.0916938	unknown_sample_HQ_transcript/23407,unknown_sample_HQ_transcript/22277,unknown_sample_HQ_transcript/2404,unknown_sample_HQ_transcript/18734,unknown_sample_HQ_transcript/16737,unknown_sample_HQ_transcript/16186
Biological Process	regulation of lipase activity	0.0916938	unknown_sample_HQ_transcript/6124,unknown_sample_HQ_transcript/28462,unknown_sample_HQ_transcript/4618,unknown_sample_HQ_transcript/28097,unknown_sample_HQ_transcript/609,unknown_sample_HQ_transcript/5369
Biological Process	regulation of endoplasmic reticulum unfolded protein response	0.0916938	unknown_sample_HQ_transcript/26349,unknown_sample_HQ_transcript/22201,unknown_sample_HQ_transcript/29741,unknown_sample_HQ_transcript/23380,unknown_sample_HQ_transcript/20942,unknown_sample_HQ_transcript/28251
Molecular Function	ribonuclease inhibitor activity	0.0916938	unknown_sample_HQ_transcript/22201,unknown_sample_HQ_transcript/26349,unknown_sample_HQ_transcript/28251,unknown_sample_HQ_transcript/23380,unknown_sample_HQ_transcript/20942,unknown_sample_HQ_transcript/29741
Molecular Function	intramolecular transferase activity, phosphotransferases	0.0916938	unknown_sample_HQ_transcript/8714,unknown_sample_HQ_transcript/9451,unknown_sample_HQ_transcript/28510,unknown_sample_HQ_transcript/3029,unknown_sample_HQ_transcript/12609,unknown_sample_HQ_transcript/9081
Biological Process	shoot system development	0.094581	unknown_sample_HQ_transcript/2933,unknown_sample_HQ_transcript/16723,unknown_sample_HQ_transcript/6706,unknown_sample_HQ_transcript/6968,unknown_sample_HQ_transcript/5260,unknown_sample_HQ_transcript/14587,unknown_sample_HQ_transcript/14670,unknown_sample_HQ_transcript/10744,unknown_sample_HQ_transcript/12214
Molecular Function	serine-type peptidase activity	0.0958079	unknown_sample_HQ_transcript/27677,unknown_sample_HQ_transcript/3303,unknown_sample_HQ_transcript/9172,unknown_sample_HQ_transcript/29877,unknown_sample_HQ_transcript/12038,unknown_sample_HQ_transcript/23758,unknown_sample_HQ_transcript/26572,unknown_sample_HQ_transcript/10206,unknown_sample_HQ_transcript/27315,unknown_sample_HQ_transcript/18085,unknown_sample_HQ_transcript/18980,unknown_sample_H…
Molecular Function	serine hydrolase activity	0.0958079	unknown_sample_HQ_transcript/26572,unknown_sample_HQ_transcript/18085,unknown_sample_HQ_transcript/10206,unknown_sample_HQ_transcript/27315,unknown_sample_HQ_transcript/12038,unknown_sample_HQ_transcript/29877,unknown_sample_HQ_transcript/23758,unknown_sample_HQ_transcript/27677,unknown_sample_HQ_transcript/9172,unknown_sample_HQ_transcript/3303,unknown_sample_HQ_transcript/29181,unknown_sample_H…
Biological Process	phosphorelay signal transduction system	0.0998047	unknown_sample_HQ_transcript/14376,unknown_sample_HQ_transcript/29592,unknown_sample_HQ_transcript/29917
Biological Process	cell killing	0.0998047	unknown_sample_HQ_transcript/2398,unknown_sample_HQ_transcript/9172,unknown_sample_HQ_transcript/3303
Biological Process	ethanol metabolic process	0.0998047	unknown_sample_HQ_transcript/21782,unknown_sample_HQ_transcript/18463,unknown_sample_HQ_transcript/25169
Biological Process	ethanol oxidation	0.0998047	unknown_sample_HQ_transcript/25169,unknown_sample_HQ_transcript/18463,unknown_sample_HQ_transcript/21782
Biological Process	response to ethylene	0.0998047	unknown_sample_HQ_transcript/29592,unknown_sample_HQ_transcript/29917,unknown_sample_HQ_transcript/14376
Biological Process	ethylene-activated signaling pathway	0.0998047	unknown_sample_HQ_transcript/14376,unknown_sample_HQ_transcript/29592,unknown_sample_HQ_transcript/29917
Biological Process	positive regulation of peptidyl-serine phosphorylation	0.0998047	unknown_sample_HQ_transcript/4425,unknown_sample_HQ_transcript/4968,unknown_sample_HQ_transcript/22277
Biological Process	actin-mediated cell contraction	0.0998047	unknown_sample_HQ_transcript/28410,unknown_sample_HQ_transcript/10648,unknown_sample_HQ_transcript/30025
Biological Process	cellular response to ethylene stimulus	0.0998047	unknown_sample_HQ_transcript/14376,unknown_sample_HQ_transcript/29592,unknown_sample_HQ_transcript/29917
Molecular Function	protein channel activity	0.0998047	unknown_sample_HQ_transcript/8448,unknown_sample_HQ_transcript/19423,unknown_sample_HQ_transcript/17081
Molecular Function	peptidase activator activity involved in apoptotic process	0.0998047	unknown_sample_HQ_transcript/2398,unknown_sample_HQ_transcript/3303,unknown_sample_HQ_transcript/9172
Molecular Function	S-(hydroxymethyl)glutathione dehydrogenase activity	0.0998047	unknown_sample_HQ_transcript/25169,unknown_sample_HQ_transcript/18463,unknown_sample_HQ_transcript/21782
Biological Process	adaptive immune response based on somatic recombination of immune receptors built from immunoglobulin superfamily domains	0.0999479	unknown_sample_HQ_transcript/5369,unknown_sample_HQ_transcript/3303,unknown_sample_HQ_transcript/9172,unknown_sample_HQ_transcript/2398,unknown_sample_HQ_transcript/4618,unknown_sample_HQ_transcript/28462,unknown_sample_HQ_transcript/6544,unknown_sample_HQ_transcript/6124
Biological Process	peptidyl-threonine modification	0.0999479	unknown_sample_HQ_transcript/4425,unknown_sample_HQ_transcript/6124,unknown_sample_HQ_transcript/5369,unknown_sample_HQ_transcript/22277,unknown_sample_HQ_transcript/8761,unknown_sample_HQ_transcript/4618,unknown_sample_HQ_transcript/28462,unknown_sample_HQ_transcript/4968
Biological Process	negative regulation of response to endoplasmic reticulum stress	0.0999479	unknown_sample_HQ_transcript/28251,unknown_sample_HQ_transcript/20942,unknown_sample_HQ_transcript/9655,unknown_sample_HQ_transcript/23380,unknown_sample_HQ_transcript/29741,unknown_sample_HQ_transcript/18521,unknown_sample_HQ_transcript/22201,unknown_sample_HQ_transcript/26349
Cellular Component	external encapsulating structure	0.0999479	unknown_sample_HQ_transcript/30142,unknown_sample_HQ_transcript/6706,unknown_sample_HQ_transcript/2933,unknown_sample_HQ_transcript/6304,unknown_sample_HQ_transcript/10562,unknown_sample_HQ_transcript/12214,unknown_sample_HQ_transcript/3303,unknown_sample_HQ_transcript/2398
Biological Process	actin filament-based process	0.103949	unknown_sample_HQ_transcript/14670,unknown_sample_HQ_transcript/20178,unknown_sample_HQ_transcript/23588,unknown_sample_HQ_transcript/27497,unknown_sample_HQ_transcript/25690,unknown_sample_HQ_transcript/4618,unknown_sample_HQ_transcript/21962,unknown_sample_HQ_transcript/25824,unknown_sample_HQ_transcript/10648,unknown_sample_HQ_transcript/5881,unknown_sample_HQ_transcript/6124,unknown_sample_HQ…
Molecular Function	peptidase activator activity	0.10505	unknown_sample_HQ_transcript/6304,unknown_sample_HQ_transcript/3303,unknown_sample_HQ_transcript/9172,unknown_sample_HQ_transcript/26127,unknown_sample_HQ_transcript/23296,unknown_sample_HQ_transcript/2398,unknown_sample_HQ_transcript/10562
Biological Process	larval locomotory behavior	0.105352	unknown_sample_HQ_transcript/10945,unknown_sample_HQ_transcript/13896
Biological Process	olfactory learning	0.105352	unknown_sample_HQ_transcript/25138,unknown_sample_HQ_transcript/11101
Biological Process	negative regulation of peptidyl-threonine phosphorylation	0.105352	unknown_sample_HQ_transcript/4425,unknown_sample_HQ_transcript/4968
Biological Process	peristalsis	0.105352	unknown_sample_HQ_transcript/10945,unknown_sample_HQ_transcript/13896
Biological Process	larval behavior	0.105352	unknown_sample_HQ_transcript/13896,unknown_sample_HQ_transcript/10945
Biological Process	protein localization to pre-autophagosomal structure	0.105352	unknown_sample_HQ_transcript/6968,unknown_sample_HQ_transcript/10744
Cellular Component	extrinsic component of mitochondrial inner membrane	0.105352	unknown_sample_HQ_transcript/2731,unknown_sample_HQ_transcript/4913
Cellular Component	MLL5-L complex	0.105352	unknown_sample_HQ_transcript/12778,unknown_sample_HQ_transcript/21822
Molecular Function	hydrolase activity, acting on acid anhydrides, in sulfonyl-containing anhydrides	0.105352	unknown_sample_HQ_transcript/4292,unknown_sample_HQ_transcript/18930
Molecular Function	adenosine 5'-monophosphoramidase activity	0.105352	unknown_sample_HQ_transcript/18930,unknown_sample_HQ_transcript/4292
Molecular Function	adenylylsulfatase activity	0.105352	unknown_sample_HQ_transcript/4292,unknown_sample_HQ_transcript/18930
Molecular Function	bis(5'-adenosyl)-triphosphatase activity	0.105352	unknown_sample_HQ_transcript/18930,unknown_sample_HQ_transcript/4292
Molecular Function	phosphatidic acid transporter activity	0.105352	unknown_sample_HQ_transcript/10945,unknown_sample_HQ_transcript/13896
Biological Process	cognition	0.106057	unknown_sample_HQ_transcript/19771,unknown_sample_HQ_transcript/1424,unknown_sample_HQ_transcript/14199,unknown_sample_HQ_transcript/2084,unknown_sample_HQ_transcript/11101,unknown_sample_HQ_transcript/25138,unknown_sample_HQ_transcript/1806,unknown_sample_HQ_transcript/16227,unknown_sample_HQ_transcript/8428,unknown_sample_HQ_transcript/13980,unknown_sample_HQ_transcript/15094
Biological Process	dicarboxylic acid metabolic process	0.109406	unknown_sample_HQ_transcript/13898,unknown_sample_HQ_transcript/11099,unknown_sample_HQ_transcript/17410,unknown_sample_HQ_transcript/13578,unknown_sample_HQ_transcript/9266,unknown_sample_HQ_transcript/16109
Biological Process	regulation of cell morphogenesis involved in differentiation	0.109967	unknown_sample_HQ_transcript/2084,unknown_sample_HQ_transcript/28097,unknown_sample_HQ_transcript/1806,unknown_sample_HQ_transcript/20729,unknown_sample_HQ_transcript/13980,unknown_sample_HQ_transcript/5881,unknown_sample_HQ_transcript/8428,unknown_sample_HQ_transcript/26906,unknown_sample_HQ_transcript/3437,unknown_sample_HQ_transcript/2700,unknown_sample_HQ_transcript/12418,unknown_sample_HQ_tr…
Biological Process	unsaturated fatty acid biosynthetic process	0.110765	unknown_sample_HQ_transcript/17250,unknown_sample_HQ_transcript/14199,unknown_sample_HQ_transcript/25579,unknown_sample_HQ_transcript/16227
Biological Process	negative regulation of protein polymerization	0.110765	unknown_sample_HQ_transcript/6124,unknown_sample_HQ_transcript/4618,unknown_sample_HQ_transcript/28462,unknown_sample_HQ_transcript/5369
Biological Process	fatty acid beta-oxidation using acyl-CoA dehydrogenase	0.110765	unknown_sample_HQ_transcript/27410,unknown_sample_HQ_transcript/8182,unknown_sample_HQ_transcript/13723,unknown_sample_HQ_transcript/19391
Biological Process	regulation of anion transport	0.110765	unknown_sample_HQ_transcript/4618,unknown_sample_HQ_transcript/28462,unknown_sample_HQ_transcript/6124,unknown_sample_HQ_transcript/5369
Biological Process	positive regulation of endocytosis	0.110765	unknown_sample_HQ_transcript/2404,unknown_sample_HQ_transcript/23407,unknown_sample_HQ_transcript/22277,unknown_sample_HQ_transcript/16737
Cellular Component	intrinsic component of mitochondrial inner membrane	0.110765	unknown_sample_HQ_transcript/24997,unknown_sample_HQ_transcript/17081,unknown_sample_HQ_transcript/8448,unknown_sample_HQ_transcript/19423
Cellular Component	integral component of mitochondrial inner membrane	0.110765	unknown_sample_HQ_transcript/24997,unknown_sample_HQ_transcript/17081,unknown_sample_HQ_transcript/8448,unknown_sample_HQ_transcript/19423
Molecular Function	3',5'-cyclic-AMP phosphodiesterase activity	0.110765	unknown_sample_HQ_transcript/1424,unknown_sample_HQ_transcript/10648,unknown_sample_HQ_transcript/7521,unknown_sample_HQ_transcript/11101
Molecular Function	glutathione binding	0.110765	unknown_sample_HQ_transcript/10863,unknown_sample_HQ_transcript/28687,unknown_sample_HQ_transcript/12856,unknown_sample_HQ_transcript/8732
Molecular Function	oxidoreductase activity, acting on the CH-CH group of donors, with a flavin as acceptor	0.110765	unknown_sample_HQ_transcript/13723,unknown_sample_HQ_transcript/8182,unknown_sample_HQ_transcript/27410,unknown_sample_HQ_transcript/19391
Molecular Function	oligopeptide binding	0.110765	unknown_sample_HQ_transcript/10863,unknown_sample_HQ_transcript/12856,unknown_sample_HQ_transcript/28687,unknown_sample_HQ_transcript/8732
Biological Process	protein import	0.110945	unknown_sample_HQ_transcript/17081,unknown_sample_HQ_transcript/19423,unknown_sample_HQ_transcript/12468,unknown_sample_HQ_transcript/20028,unknown_sample_HQ_transcript/25508,unknown_sample_HQ_transcript/23407,unknown_sample_HQ_transcript/20729,unknown_sample_HQ_transcript/15422,unknown_sample_HQ_transcript/8334,unknown_sample_HQ_transcript/6124,unknown_sample_HQ_transcript/24274,unknown_sample_H…
Molecular Function	serine-type endopeptidase activity	0.111383	unknown_sample_HQ_transcript/18085,unknown_sample_HQ_transcript/10206,unknown_sample_HQ_transcript/27315,unknown_sample_HQ_transcript/12038,unknown_sample_HQ_transcript/29877,unknown_sample_HQ_transcript/23758,unknown_sample_HQ_transcript/27677,unknown_sample_HQ_transcript/9172,unknown_sample_HQ_transcript/3303,unknown_sample_HQ_transcript/29181,unknown_sample_HQ_transcript/20629,unknown_sample_H…
Biological Process	regulation of protein stability	0.111733	unknown_sample_HQ_transcript/4618,unknown_sample_HQ_transcript/12214,unknown_sample_HQ_transcript/20591,unknown_sample_HQ_transcript/20157,unknown_sample_HQ_transcript/20729,unknown_sample_HQ_transcript/6304,unknown_sample_HQ_transcript/6124,unknown_sample_HQ_transcript/24274,unknown_sample_HQ_transcript/16723,unknown_sample_HQ_transcript/2933,unknown_sample_HQ_transcript/12778,unknown_sample_HQ_…
Biological Process	anion transport	0.11185	unknown_sample_HQ_transcript/27134,unknown_sample_HQ_transcript/6124,unknown_sample_HQ_transcript/4185,unknown_sample_HQ_transcript/7992,unknown_sample_HQ_transcript/6364,unknown_sample_HQ_transcript/4618,unknown_sample_HQ_transcript/30080,unknown_sample_HQ_transcript/11099,unknown_sample_HQ_transcript/5249,unknown_sample_HQ_transcript/30337,unknown_sample_HQ_transcript/7691,unknown_sample_HQ_tra…
Biological Process	syncytium formation	0.112039	unknown_sample_HQ_transcript/1806,unknown_sample_HQ_transcript/8428,unknown_sample_HQ_transcript/13980,unknown_sample_HQ_transcript/2084,unknown_sample_HQ_transcript/22277
Biological Process	cellular component maintenance	0.112039	unknown_sample_HQ_transcript/16865,unknown_sample_HQ_transcript/2084,unknown_sample_HQ_transcript/8428,unknown_sample_HQ_transcript/13980,unknown_sample_HQ_transcript/1806
Biological Process	vitamin transport	0.112039	unknown_sample_HQ_transcript/30080,unknown_sample_HQ_transcript/28097,unknown_sample_HQ_transcript/17410,unknown_sample_HQ_transcript/30337,unknown_sample_HQ_transcript/9266
Molecular Function	protein tyrosine phosphatase activity	0.112039	unknown_sample_HQ_transcript/5347,unknown_sample_HQ_transcript/4040,unknown_sample_HQ_transcript/4581,unknown_sample_HQ_transcript/12468,unknown_sample_HQ_transcript/6854
Biological Process	leaf development	0.114779	unknown_sample_HQ_transcript/12214,unknown_sample_HQ_transcript/14670,unknown_sample_HQ_transcript/10744,unknown_sample_HQ_transcript/2933,unknown_sample_HQ_transcript/6706,unknown_sample_HQ_transcript/6968,unknown_sample_HQ_transcript/14587,unknown_sample_HQ_transcript/5260
Biological Process	positive regulation of nucleocytoplasmic transport	0.118271	unknown_sample_HQ_transcript/10771,unknown_sample_HQ_transcript/4663,unknown_sample_HQ_transcript/6124,unknown_sample_HQ_transcript/15422,unknown_sample_HQ_transcript/8334,unknown_sample_HQ_transcript/20729,unknown_sample_HQ_transcript/22277,unknown_sample_HQ_transcript/14355,unknown_sample_HQ_transcript/5369,unknown_sample_HQ_transcript/4618,unknown_sample_HQ_transcript/28462
Biological Process	regulation of cell morphogenesis	0.120274	unknown_sample_HQ_transcript/26959,unknown_sample_HQ_transcript/1806,unknown_sample_HQ_transcript/13980,unknown_sample_HQ_transcript/19688,unknown_sample_HQ_transcript/8428,unknown_sample_HQ_transcript/26906,unknown_sample_HQ_transcript/30142,unknown_sample_HQ_transcript/4581,unknown_sample_HQ_transcript/29033,unknown_sample_HQ_transcript/19862,unknown_sample_HQ_transcript/2084,unknown_sample_HQ_…
Molecular Function	cofactor transporter activity	0.121871	unknown_sample_HQ_transcript/30080,unknown_sample_HQ_transcript/3822,unknown_sample_HQ_transcript/5249,unknown_sample_HQ_transcript/9266,unknown_sample_HQ_transcript/4037,unknown_sample_HQ_transcript/30337,unknown_sample_HQ_transcript/17410
Biological Process	anion transmembrane transport	0.121957	unknown_sample_HQ_transcript/17410,unknown_sample_HQ_transcript/7992,unknown_sample_HQ_transcript/4185,unknown_sample_HQ_transcript/27134,unknown_sample_HQ_transcript/1437,unknown_sample_HQ_transcript/9266,unknown_sample_HQ_transcript/10585,unknown_sample_HQ_transcript/24997,unknown_sample_HQ_transcript/24724
Cellular Component	endosome lumen	0.121957	unknown_sample_HQ_transcript/15082,unknown_sample_HQ_transcript/12180,unknown_sample_HQ_transcript/30495,unknown_sample_HQ_transcript/14978,unknown_sample_HQ_transcript/14893,unknown_sample_HQ_transcript/27927,unknown_sample_HQ_transcript/2780,unknown_sample_HQ_transcript/23758,unknown_sample_HQ_transcript/14061
Biological Process	negative regulation of cellular catabolic process	0.124313	unknown_sample_HQ_transcript/29741,unknown_sample_HQ_transcript/23380,unknown_sample_HQ_transcript/26349,unknown_sample_HQ_transcript/4968,unknown_sample_HQ_transcript/22201,unknown_sample_HQ_transcript/4292,unknown_sample_HQ_transcript/17057,unknown_sample_HQ_transcript/18930,unknown_sample_HQ_transcript/20942,unknown_sample_HQ_transcript/24703,unknown_sample_HQ_transcript/28251,unknown_sample_H…
Biological Process	lymphocyte mediated immunity	0.130723	unknown_sample_HQ_transcript/5369,unknown_sample_HQ_transcript/3303,unknown_sample_HQ_transcript/9172,unknown_sample_HQ_transcript/4618,unknown_sample_HQ_transcript/2398,unknown_sample_HQ_transcript/28462,unknown_sample_HQ_transcript/6544,unknown_sample_HQ_transcript/6124
Biological Process	pentose-phosphate shunt	0.130723	unknown_sample_HQ_transcript/18648,unknown_sample_HQ_transcript/2008,unknown_sample_HQ_transcript/17445,unknown_sample_HQ_transcript/5356,unknown_sample_HQ_transcript/7048,unknown_sample_HQ_transcript/9157,unknown_sample_HQ_transcript/12834,unknown_sample_HQ_transcript/9033
Biological Process	JNK cascade	0.130723	unknown_sample_HQ_transcript/20591,unknown_sample_HQ_transcript/20157,unknown_sample_HQ_transcript/20729,unknown_sample_HQ_transcript/24274,unknown_sample_HQ_transcript/2700,unknown_sample_HQ_transcript/3437,unknown_sample_HQ_transcript/4581,unknown_sample_HQ_transcript/12418
Biological Process	phyllome development	0.130723	unknown_sample_HQ_transcript/10744,unknown_sample_HQ_transcript/14670,unknown_sample_HQ_transcript/12214,unknown_sample_HQ_transcript/2933,unknown_sample_HQ_transcript/14587,unknown_sample_HQ_transcript/5260,unknown_sample_HQ_transcript/6706,unknown_sample_HQ_transcript/6968
Biological Process	cellular response to hydrogen peroxide	0.130723	unknown_sample_HQ_transcript/4618,unknown_sample_HQ_transcript/28462,unknown_sample_HQ_transcript/5369,unknown_sample_HQ_transcript/2265,unknown_sample_HQ_transcript/26867,unknown_sample_HQ_transcript/20729,unknown_sample_HQ_transcript/26906,unknown_sample_HQ_transcript/6124
Biological Process	regulation of seed germination	0.133973	unknown_sample_HQ_transcript/2933,unknown_sample_HQ_transcript/6706,unknown_sample_HQ_transcript/12214
Biological Process	positive regulation of synaptic growth at neuromuscular junction	0.133973	unknown_sample_HQ_transcript/3437,unknown_sample_HQ_transcript/2700,unknown_sample_HQ_transcript/12418
Biological Process	photoperiodism, flowering	0.133973	unknown_sample_HQ_transcript/7924,unknown_sample_HQ_transcript/14670,unknown_sample_HQ_transcript/5260
Biological Process	regulation of seedling development	0.133973	unknown_sample_HQ_transcript/12214,unknown_sample_HQ_transcript/2933,unknown_sample_HQ_transcript/6706
Biological Process	positive regulation of neuromuscular junction development	0.133973	unknown_sample_HQ_transcript/3437,unknown_sample_HQ_transcript/2700,unknown_sample_HQ_transcript/12418
Cellular Component	nuclear lamina	0.133973	unknown_sample_HQ_transcript/15971,unknown_sample_HQ_transcript/18005,unknown_sample_HQ_transcript/3700
Biological Process	response to water deprivation	0.134631	unknown_sample_HQ_transcript/12214,unknown_sample_HQ_transcript/6706,unknown_sample_HQ_transcript/6968,unknown_sample_HQ_transcript/2933,unknown_sample_HQ_transcript/10744
Biological Process	response to water	0.134631	unknown_sample_HQ_transcript/12214,unknown_sample_HQ_transcript/10744,unknown_sample_HQ_transcript/2933,unknown_sample_HQ_transcript/6968,unknown_sample_HQ_transcript/6706
Biological Process	photoperiodism	0.134631	unknown_sample_HQ_transcript/4576,unknown_sample_HQ_transcript/7924,unknown_sample_HQ_transcript/5260,unknown_sample_HQ_transcript/14670,unknown_sample_HQ_transcript/21822
Biological Process	alcohol biosynthetic process	0.134631	unknown_sample_HQ_transcript/17219,unknown_sample_HQ_transcript/13578,unknown_sample_HQ_transcript/28097,unknown_sample_HQ_transcript/2008,unknown_sample_HQ_transcript/11099
Biological Process	muscle cell cellular homeostasis	0.134631	unknown_sample_HQ_transcript/25824,unknown_sample_HQ_transcript/26959,unknown_sample_HQ_transcript/25690,unknown_sample_HQ_transcript/23296,unknown_sample_HQ_transcript/19688
Biological Process	negative regulation of wound healing	0.134631	unknown_sample_HQ_transcript/6124,unknown_sample_HQ_transcript/28462,unknown_sample_HQ_transcript/4618,unknown_sample_HQ_transcript/3700,unknown_sample_HQ_transcript/5369
Biological Process	negative regulation of response to wounding	0.134631	unknown_sample_HQ_transcript/5369,unknown_sample_HQ_transcript/3700,unknown_sample_HQ_transcript/4618,unknown_sample_HQ_transcript/28462,unknown_sample_HQ_transcript/6124
Molecular Function	acyl-CoA oxidase activity	0.134631	unknown_sample_HQ_transcript/19391,unknown_sample_HQ_transcript/8182,unknown_sample_HQ_transcript/13723,unknown_sample_HQ_transcript/22445,unknown_sample_HQ_transcript/27410
Biological Process	cell aging	0.137912	unknown_sample_HQ_transcript/5369,unknown_sample_HQ_transcript/4618,unknown_sample_HQ_transcript/28462,unknown_sample_HQ_transcript/6124
Biological Process	regulation of hormone metabolic process	0.137912	unknown_sample_HQ_transcript/9330,unknown_sample_HQ_transcript/8065,unknown_sample_HQ_transcript/12302,unknown_sample_HQ_transcript/8441
Molecular Function	cyclic-nucleotide phosphodiesterase activity	0.137912	unknown_sample_HQ_transcript/10648,unknown_sample_HQ_transcript/1424,unknown_sample_HQ_transcript/11101,unknown_sample_HQ_transcript/7521
Molecular Function	3',5'-cyclic-nucleotide phosphodiesterase activity	0.137912	unknown_sample_HQ_transcript/7521,unknown_sample_HQ_transcript/11101,unknown_sample_HQ_transcript/10648,unknown_sample_HQ_transcript/1424
Molecular Function	protein tyrosine/serine/threonine phosphatase activity	0.137912	unknown_sample_HQ_transcript/6854,unknown_sample_HQ_transcript/5347,unknown_sample_HQ_transcript/4040,unknown_sample_HQ_transcript/4581
Molecular Function	Rac GTPase binding	0.137912	unknown_sample_HQ_transcript/5881,unknown_sample_HQ_transcript/12418,unknown_sample_HQ_transcript/2700,unknown_sample_HQ_transcript/3437
Molecular Function	phospholipid binding	0.139977	unknown_sample_HQ_transcript/10744,unknown_sample_HQ_transcript/28410,unknown_sample_HQ_transcript/6968,unknown_sample_HQ_transcript/13578,unknown_sample_HQ_transcript/28097,unknown_sample_HQ_transcript/30025,unknown_sample_HQ_transcript/11099
Biological Process	striated muscle cell differentiation	0.141675	unknown_sample_HQ_transcript/2084,unknown_sample_HQ_transcript/2008,unknown_sample_HQ_transcript/25282,unknown_sample_HQ_transcript/16723,unknown_sample_HQ_transcript/20729,unknown_sample_HQ_transcript/1806,unknown_sample_HQ_transcript/15422,unknown_sample_HQ_transcript/8428,unknown_sample_HQ_transcript/26906,unknown_sample_HQ_transcript/13980
Biological Process	plant organ development	0.144956	unknown_sample_HQ_transcript/14376,unknown_sample_HQ_transcript/16723,unknown_sample_HQ_transcript/26572,unknown_sample_HQ_transcript/2933,unknown_sample_HQ_transcript/14587,unknown_sample_HQ_transcript/5260,unknown_sample_HQ_transcript/6968,unknown_sample_HQ_transcript/6706,unknown_sample_HQ_transcript/12214,unknown_sample_HQ_transcript/10744,unknown_sample_HQ_transcript/14670
Biological Process	somitogenesis	0.146824	unknown_sample_HQ_transcript/16723
Biological Process	regulation of systemic arterial blood pressure by circulatory renin-angiotensin	0.146824	unknown_sample_HQ_transcript/16347
Biological Process	regulation of angiotensin levels in blood	0.146824	unknown_sample_HQ_transcript/16347
Biological Process	angiotensin maturation	0.146824	unknown_sample_HQ_transcript/16347
Biological Process	regulation of blood volume by renin-angiotensin	0.146824	unknown_sample_HQ_transcript/16347
Biological Process	renin-angiotensin regulation of aldosterone production	0.146824	unknown_sample_HQ_transcript/16347
Biological Process	organ or tissue specific immune response	0.146824	unknown_sample_HQ_transcript/6854
Biological Process	mucosal immune response	0.146824	unknown_sample_HQ_transcript/6854
Biological Process	negative regulation of cytokine secretion involved in immune response	0.146824	unknown_sample_HQ_transcript/28097
Biological Process	mitochondrial electron transport, cytochrome c to oxygen	0.146824	unknown_sample_HQ_transcript/14959
Biological Process	glycine catabolic process	0.146824	unknown_sample_HQ_transcript/21389
Biological Process	NADPH regeneration	0.146824	unknown_sample_HQ_transcript/2008
Biological Process	heme a biosynthetic process	0.146824	unknown_sample_HQ_transcript/14959
Biological Process	ventral cord development	0.146824	unknown_sample_HQ_transcript/21962
Biological Process	primary branching, open tracheal system	0.146824	unknown_sample_HQ_transcript/6854
Biological Process	R7 cell fate commitment	0.146824	unknown_sample_HQ_transcript/30142
Biological Process	respiratory gaseous exchange	0.146824	unknown_sample_HQ_transcript/14959
Biological Process	response to iron(III) ion	0.146824	unknown_sample_HQ_transcript/2008
Biological Process	epithelial structure maintenance	0.146824	unknown_sample_HQ_transcript/6854
Biological Process	protein glutathionylation	0.146824	unknown_sample_HQ_transcript/2008
Biological Process	regulation of protein glutathionylation	0.146824	unknown_sample_HQ_transcript/2008
Biological Process	negative regulation of protein glutathionylation	0.146824	unknown_sample_HQ_transcript/2008
Biological Process	negative regulation of tumor necrosis factor-mediated signaling pathway	0.146824	unknown_sample_HQ_transcript/28097
Biological Process	regulation of cholesterol esterification	0.146824	unknown_sample_HQ_transcript/28097
Biological Process	positive regulation of cholesterol esterification	0.146824	unknown_sample_HQ_transcript/28097
Biological Process	regulation of very-low-density lipoprotein particle remodeling	0.146824	unknown_sample_HQ_transcript/28097
Biological Process	negative regulation of very-low-density lipoprotein particle remodeling	0.146824	unknown_sample_HQ_transcript/28097
Biological Process	glycine decarboxylation via glycine cleavage system	0.146824	unknown_sample_HQ_transcript/21389
Biological Process	aldonic acid metabolic process	0.146824	unknown_sample_HQ_transcript/18648
Biological Process	D-gluconate metabolic process	0.146824	unknown_sample_HQ_transcript/18648
Biological Process	intestinal cholesterol absorption	0.146824	unknown_sample_HQ_transcript/28097
Biological Process	regulation of intestinal cholesterol absorption	0.146824	unknown_sample_HQ_transcript/28097
Biological Process	adrenal gland development	0.146824	unknown_sample_HQ_transcript/28097
Biological Process	regulation of sterol transport	0.146824	unknown_sample_HQ_transcript/28097
Biological Process	regulation of cholesterol transport	0.146824	unknown_sample_HQ_transcript/28097
Biological Process	Cdc42 protein signal transduction	0.146824	unknown_sample_HQ_transcript/28097
Biological Process	regulation of Cdc42 protein signal transduction	0.146824	unknown_sample_HQ_transcript/28097
Biological Process	cholesterol efflux	0.146824	unknown_sample_HQ_transcript/28097
Biological Process	protein glycosylation in Golgi	0.146824	unknown_sample_HQ_transcript/609
Biological Process	phospholipid efflux	0.146824	unknown_sample_HQ_transcript/28097
Biological Process	heterotypic cell-cell adhesion	0.146824	unknown_sample_HQ_transcript/28097
Biological Process	regulation of heterotypic cell-cell adhesion	0.146824	unknown_sample_HQ_transcript/28097
Biological Process	negative regulation of heterotypic cell-cell adhesion	0.146824	unknown_sample_HQ_transcript/28097
Biological Process	protein-lipid complex remodeling	0.146824	unknown_sample_HQ_transcript/28097
Biological Process	plasma lipoprotein particle remodeling	0.146824	unknown_sample_HQ_transcript/28097
Biological Process	triglyceride-rich lipoprotein particle remodeling	0.146824	unknown_sample_HQ_transcript/28097
Biological Process	very-low-density lipoprotein particle remodeling	0.146824	unknown_sample_HQ_transcript/28097
Biological Process	high-density lipoprotein particle remodeling	0.146824	unknown_sample_HQ_transcript/28097
Biological Process	high-density lipoprotein particle assembly	0.146824	unknown_sample_HQ_transcript/28097
Biological Process	chylomicron remnant clearance	0.146824	unknown_sample_HQ_transcript/609
Biological Process	high-density lipoprotein particle clearance	0.146824	unknown_sample_HQ_transcript/28097
Biological Process	steroid esterification	0.146824	unknown_sample_HQ_transcript/28097
Biological Process	sterol esterification	0.146824	unknown_sample_HQ_transcript/28097
Biological Process	cholesterol esterification	0.146824	unknown_sample_HQ_transcript/28097
Biological Process	U1 snRNA 3'-end processing	0.146824	unknown_sample_HQ_transcript/18005
Biological Process	U5 snRNA 3'-end processing	0.146824	unknown_sample_HQ_transcript/18005
Biological Process	maintenance of epithelial integrity, open tracheal system	0.146824	unknown_sample_HQ_transcript/6854
Biological Process	sterol import	0.146824	unknown_sample_HQ_transcript/28097
Biological Process	response to immobilization stress	0.146824	unknown_sample_HQ_transcript/16347
Biological Process	steroid hormone secretion	0.146824	unknown_sample_HQ_transcript/16347
Biological Process	corticosteroid hormone secretion	0.146824	unknown_sample_HQ_transcript/16347
Biological Process	mineralocorticoid secretion	0.146824	unknown_sample_HQ_transcript/16347
Biological Process	aldosterone secretion	0.146824	unknown_sample_HQ_transcript/16347
Biological Process	regulation of gluconeogenesis by regulation of transcription from RNA polymerase II promoter	0.146824	unknown_sample_HQ_transcript/16723
Biological Process	positive regulation of gluconeogenesis by positive regulation of transcription from RNA polymerase II promoter	0.146824	unknown_sample_HQ_transcript/16723
Biological Process	7,8-dihydroneopterin 3'-triphosphate biosynthetic process	0.146824	unknown_sample_HQ_transcript/13192
Biological Process	response to macrophage colony-stimulating factor	0.146824	unknown_sample_HQ_transcript/1424
Biological Process	cellular response to macrophage colony-stimulating factor stimulus	0.146824	unknown_sample_HQ_transcript/1424
Biological Process	serotonin metabolic process	0.146824	unknown_sample_HQ_transcript/1424
Biological Process	drinking behavior	0.146824	unknown_sample_HQ_transcript/16347
Biological Process	reverse cholesterol transport	0.146824	unknown_sample_HQ_transcript/28097
Biological Process	histone H3-K14 acetylation	0.146824	unknown_sample_HQ_transcript/16723
Biological Process	positive regulation of fatty acid biosynthetic process	0.146824	unknown_sample_HQ_transcript/28097
Biological Process	heme a metabolic process	0.146824	unknown_sample_HQ_transcript/14959
Biological Process	dihydrobiopterin metabolic process	0.146824	unknown_sample_HQ_transcript/13192
Biological Process	negative regulation of focal adhesion assembly	0.146824	unknown_sample_HQ_transcript/5881
Biological Process	phospholipid homeostasis	0.146824	unknown_sample_HQ_transcript/28097
Biological Process	epiboly involved in gastrulation with mouth forming second	0.146824	unknown_sample_HQ_transcript/30451
Biological Process	negative regulation of cardiac muscle cell proliferation	0.146824	unknown_sample_HQ_transcript/10392
Biological Process	regulation of angiotensin metabolic process	0.146824	unknown_sample_HQ_transcript/16347
Biological Process	cell adhesion molecule production	0.146824	unknown_sample_HQ_transcript/28097
Biological Process	regulation of cell adhesion molecule production	0.146824	unknown_sample_HQ_transcript/28097
Biological Process	negative regulation of cell adhesion molecule production	0.146824	unknown_sample_HQ_transcript/28097
Biological Process	negative regulation of cell growth involved in cardiac muscle cell development	0.146824	unknown_sample_HQ_transcript/2008
Biological Process	somite development	0.146824	unknown_sample_HQ_transcript/16723
Biological Process	calcium ion transmembrane transport via high voltage-gated calcium channel	0.146824	unknown_sample_HQ_transcript/2008
Biological Process	response to cGMP	0.146824	unknown_sample_HQ_transcript/16347
Biological Process	cholesterol import	0.146824	unknown_sample_HQ_transcript/28097
Biological Process	cell-cell adhesion involved in gastrulation	0.146824	unknown_sample_HQ_transcript/28097
Biological Process	regulation of cell-cell adhesion involved in gastrulation	0.146824	unknown_sample_HQ_transcript/28097
Biological Process	cellular response to fluid shear stress	0.146824	unknown_sample_HQ_transcript/20729
Biological Process	triglyceride-rich lipoprotein particle clearance	0.146824	unknown_sample_HQ_transcript/609
Biological Process	alpha-tubulin acetylation	0.146824	unknown_sample_HQ_transcript/16723
Biological Process	interleukin-12 secretion	0.146824	unknown_sample_HQ_transcript/10392
Biological Process	lamellipodium morphogenesis	0.146824	unknown_sample_HQ_transcript/5881
Biological Process	cell-cell adhesion via plasma-membrane adhesion molecules	0.146824	unknown_sample_HQ_transcript/28097
Biological Process	intestinal lipid absorption	0.146824	unknown_sample_HQ_transcript/28097
Biological Process	negative regulation of substrate adhesion-dependent cell spreading	0.146824	unknown_sample_HQ_transcript/5881
Biological Process	regulation of carbohydrate metabolic process by regulation of transcription from RNA polymerase II promoter	0.146824	unknown_sample_HQ_transcript/16723
Biological Process	regulation of calcium ion transmembrane transport via high voltage-gated calcium channel	0.146824	unknown_sample_HQ_transcript/2008
Biological Process	negative regulation of adherens junction organization	0.146824	unknown_sample_HQ_transcript/5881
Biological Process	regulation of intestinal absorption	0.146824	unknown_sample_HQ_transcript/28097
Biological Process	regulation of intestinal lipid absorption	0.146824	unknown_sample_HQ_transcript/28097
Biological Process	positive regulation of calcium ion transmembrane transport via high voltage-gated calcium channel	0.146824	unknown_sample_HQ_transcript/2008
Biological Process	negative regulation of cardiocyte differentiation	0.146824	unknown_sample_HQ_transcript/2008
Biological Process	regulation of lamellipodium morphogenesis	0.146824	unknown_sample_HQ_transcript/5881
Biological Process	positive regulation of lamellipodium morphogenesis	0.146824	unknown_sample_HQ_transcript/5881
Biological Process	negative regulation of cardiac muscle cell differentiation	0.146824	unknown_sample_HQ_transcript/2008
Biological Process	regulation of steroid hormone secretion	0.146824	unknown_sample_HQ_transcript/16347
Biological Process	regulation of corticosteroid hormone secretion	0.146824	unknown_sample_HQ_transcript/16347
Biological Process	regulation of mineralocorticoid secretion	0.146824	unknown_sample_HQ_transcript/16347
Biological Process	regulation of aldosterone secretion	0.146824	unknown_sample_HQ_transcript/16347
Biological Process	regulation of interleukin-12 secretion	0.146824	unknown_sample_HQ_transcript/10392
Biological Process	positive regulation of interleukin-12 secretion	0.146824	unknown_sample_HQ_transcript/10392
Cellular Component	glycine cleavage complex	0.146824	unknown_sample_HQ_transcript/21389
Cellular Component	flotillin complex	0.146824	unknown_sample_HQ_transcript/5881
Cellular Component	STAGA complex	0.146824	unknown_sample_HQ_transcript/16723
Cellular Component	replication fork protection complex	0.146824	unknown_sample_HQ_transcript/26645
Cellular Component	transcription factor TFTC complex	0.146824	unknown_sample_HQ_transcript/16723
Cellular Component	very-low-density lipoprotein particle	0.146824	unknown_sample_HQ_transcript/28097
Cellular Component	high-density lipoprotein particle	0.146824	unknown_sample_HQ_transcript/28097
Cellular Component	discoidal high-density lipoprotein particle	0.146824	unknown_sample_HQ_transcript/28097
Cellular Component	spherical high-density lipoprotein particle	0.146824	unknown_sample_HQ_transcript/28097
Cellular Component	triglyceride-rich plasma lipoprotein particle	0.146824	unknown_sample_HQ_transcript/28097
Cellular Component	endolysosome membrane	0.146824	unknown_sample_HQ_transcript/9367
Cellular Component	chylomicron	0.146824	unknown_sample_HQ_transcript/28097
Cellular Component	MLL3/4 complex	0.146824	unknown_sample_HQ_transcript/12778
Cellular Component	Set1C/COMPASS complex	0.146824	unknown_sample_HQ_transcript/12778
Molecular Function	DNA (cytosine-5-)-methyltransferase activity	0.146824	unknown_sample_HQ_transcript/15597
Molecular Function	GTP cyclohydrolase activity	0.146824	unknown_sample_HQ_transcript/13192
Molecular Function	GTP cyclohydrolase I activity	0.146824	unknown_sample_HQ_transcript/13192
Molecular Function	glucose-6-phosphate dehydrogenase activity	0.146824	unknown_sample_HQ_transcript/2008
Molecular Function	mRNA (guanine-N7-)-methyltransferase activity	0.146824	unknown_sample_HQ_transcript/20933
Molecular Function	alpha-galactosidase activity	0.146824	unknown_sample_HQ_transcript/13402
Molecular Function	high-density lipoprotein particle binding	0.146824	unknown_sample_HQ_transcript/28097
Molecular Function	mRNA methyltransferase activity	0.146824	unknown_sample_HQ_transcript/20933
Molecular Function	arginine decarboxylase activity	0.146824	unknown_sample_HQ_transcript/459
Molecular Function	DNA-methyltransferase activity	0.146824	unknown_sample_HQ_transcript/15597
Molecular Function	H3 histone acetyltransferase activity	0.146824	unknown_sample_HQ_transcript/16723
Molecular Function	sterol transporter activity	0.146824	unknown_sample_HQ_transcript/28097
Molecular Function	cholesterol binding	0.146824	unknown_sample_HQ_transcript/28097
Molecular Function	galactosidase activity	0.146824	unknown_sample_HQ_transcript/13402
Molecular Function	cholesterol transporter activity	0.146824	unknown_sample_HQ_transcript/28097
Molecular Function	cyclohydrolase activity	0.146824	unknown_sample_HQ_transcript/13192
Molecular Function	sterol binding	0.146824	unknown_sample_HQ_transcript/28097
Molecular Function	apolipoprotein receptor binding	0.146824	unknown_sample_HQ_transcript/28097
Molecular Function	apolipoprotein A-I receptor binding	0.146824	unknown_sample_HQ_transcript/28097
Molecular Function	clathrin adaptor activity	0.146824	unknown_sample_HQ_transcript/9367
Molecular Function	histone acetyltransferase activity (H4-K12 specific)	0.146824	unknown_sample_HQ_transcript/16723
Molecular Function	chemorepellent activity	0.146824	unknown_sample_HQ_transcript/28097
Molecular Function	sorbose 5-dehydrogenase (NADP+) activity	0.146824	unknown_sample_HQ_transcript/17371
Molecular Function	raffinose alpha-galactosidase activity	0.146824	unknown_sample_HQ_transcript/13402
Molecular Function	lipase inhibitor activity	0.146824	unknown_sample_HQ_transcript/28097
Molecular Function	phosphatidylcholine-sterol O-acyltransferase activator activity	0.146824	unknown_sample_HQ_transcript/28097
Molecular Function	high-density lipoprotein particle receptor binding	0.146824	unknown_sample_HQ_transcript/28097
Molecular Function	protein-glycine ligase activity	0.146824	unknown_sample_HQ_transcript/16261
Molecular Function	protein-glycine ligase activity, initiating	0.146824	unknown_sample_HQ_transcript/16261
Molecular Function	endocytic adaptor activity	0.146824	unknown_sample_HQ_transcript/9367
Biological Process	supramolecular fiber organization	0.14723	unknown_sample_HQ_transcript/19688,unknown_sample_HQ_transcript/26959,unknown_sample_HQ_transcript/4581,unknown_sample_HQ_transcript/28855,unknown_sample_HQ_transcript/30142,unknown_sample_HQ_transcript/19862,unknown_sample_HQ_transcript/29033,unknown_sample_HQ_transcript/28462,unknown_sample_HQ_transcript/29038,unknown_sample_HQ_transcript/28097,unknown_sample_HQ_transcript/5369,unknown_sample_H…
Biological Process	defense response to bacterium	0.147252	unknown_sample_HQ_transcript/5369,unknown_sample_HQ_transcript/21776,unknown_sample_HQ_transcript/28462,unknown_sample_HQ_transcript/4618,unknown_sample_HQ_transcript/14114,unknown_sample_HQ_transcript/12214,unknown_sample_HQ_transcript/17219,unknown_sample_HQ_transcript/2933,unknown_sample_HQ_transcript/6706,unknown_sample_HQ_transcript/12062,unknown_sample_HQ_transcript/6124,unknown_sample_HQ_t…
Biological Process	regulation of protein localization to nucleus	0.147252	unknown_sample_HQ_transcript/4618,unknown_sample_HQ_transcript/28462,unknown_sample_HQ_transcript/20591,unknown_sample_HQ_transcript/5369,unknown_sample_HQ_transcript/14355,unknown_sample_HQ_transcript/24978,unknown_sample_HQ_transcript/20157,unknown_sample_HQ_transcript/20729,unknown_sample_HQ_transcript/15422,unknown_sample_HQ_transcript/8334,unknown_sample_HQ_transcript/24274,unknown_sample_HQ…
Molecular Function	solute:cation symporter activity	0.147737	unknown_sample_HQ_transcript/24724,unknown_sample_HQ_transcript/4037,unknown_sample_HQ_transcript/5249,unknown_sample_HQ_transcript/10585,unknown_sample_HQ_transcript/4185,unknown_sample_HQ_transcript/27134,unknown_sample_HQ_transcript/1437,unknown_sample_HQ_transcript/7992
Biological Process	cell chemotaxis	0.149559	unknown_sample_HQ_transcript/6124,unknown_sample_HQ_transcript/28462,unknown_sample_HQ_transcript/4618,unknown_sample_HQ_transcript/10648,unknown_sample_HQ_transcript/22277,unknown_sample_HQ_transcript/5369
Biological Process	male meiosis chromosome segregation	0.1589	unknown_sample_HQ_transcript/22902,unknown_sample_HQ_transcript/18673
Biological Process	visual learning	0.1589	unknown_sample_HQ_transcript/19771,unknown_sample_HQ_transcript/1424
Biological Process	meiotic chromosome condensation	0.1589	unknown_sample_HQ_transcript/22902,unknown_sample_HQ_transcript/18673
Biological Process	phasic smooth muscle contraction	0.1589	unknown_sample_HQ_transcript/13896,unknown_sample_HQ_transcript/10945
Biological Process	cytochrome complex assembly	0.1589	unknown_sample_HQ_transcript/30559,unknown_sample_HQ_transcript/14959
Biological Process	olfactory behavior	0.1589	unknown_sample_HQ_transcript/25138,unknown_sample_HQ_transcript/11101
Biological Process	ketone catabolic process	0.1589	unknown_sample_HQ_transcript/16227,unknown_sample_HQ_transcript/14199
Biological Process	cellular modified amino acid catabolic process	0.1589	unknown_sample_HQ_transcript/11099,unknown_sample_HQ_transcript/13578
Biological Process	positive regulation of cyclin-dependent protein serine/threonine kinase activity	0.1589	unknown_sample_HQ_transcript/16845,unknown_sample_HQ_transcript/23421
Biological Process	male germ-line cyst formation	0.1589	unknown_sample_HQ_transcript/22902,unknown_sample_HQ_transcript/18673
Biological Process	long-day photoperiodism	0.1589	unknown_sample_HQ_transcript/7924,unknown_sample_HQ_transcript/4576
Biological Process	positive regulation of cyclin-dependent protein kinase activity	0.1589	unknown_sample_HQ_transcript/16845,unknown_sample_HQ_transcript/23421
Cellular Component	endocytic vesicle lumen	0.1589	unknown_sample_HQ_transcript/2265,unknown_sample_HQ_transcript/28097
Molecular Function	metallocarboxypeptidase activity	0.1589	unknown_sample_HQ_transcript/12137,unknown_sample_HQ_transcript/17711
Molecular Function	nucleotide diphosphatase activity	0.1589	unknown_sample_HQ_transcript/18930,unknown_sample_HQ_transcript/4292
Molecular Function	eukaryotic initiation factor 4G binding	0.1589	unknown_sample_HQ_transcript/18673,unknown_sample_HQ_transcript/22902
Biological Process	organophosphate ester transport	0.159057	unknown_sample_HQ_transcript/28097,unknown_sample_HQ_transcript/5369,unknown_sample_HQ_transcript/6124,unknown_sample_HQ_transcript/4618,unknown_sample_HQ_transcript/28462
Biological Process	regulation of protein dephosphorylation	0.159057	unknown_sample_HQ_transcript/6124,unknown_sample_HQ_transcript/4618,unknown_sample_HQ_transcript/28462,unknown_sample_HQ_transcript/14623,unknown_sample_HQ_transcript/5369
Biological Process	ceramide biosynthetic process	0.159057	unknown_sample_HQ_transcript/6124,unknown_sample_HQ_transcript/24520,unknown_sample_HQ_transcript/4618,unknown_sample_HQ_transcript/28462,unknown_sample_HQ_transcript/5369
Biological Process	mesenchymal cell differentiation	0.159057	unknown_sample_HQ_transcript/8334,unknown_sample_HQ_transcript/20729,unknown_sample_HQ_transcript/5881,unknown_sample_HQ_transcript/26906,unknown_sample_HQ_transcript/14355
Cellular Component	plastid stroma	0.159057	unknown_sample_HQ_transcript/7048,unknown_sample_HQ_transcript/5356,unknown_sample_HQ_transcript/30142,unknown_sample_HQ_transcript/9157,unknown_sample_HQ_transcript/9033
Cellular Component	chloroplast stroma	0.159057	unknown_sample_HQ_transcript/9033,unknown_sample_HQ_transcript/9157,unknown_sample_HQ_transcript/5356,unknown_sample_HQ_transcript/7048,unknown_sample_HQ_transcript/30142
Cellular Component	perikaryon	0.159057	unknown_sample_HQ_transcript/10648,unknown_sample_HQ_transcript/26867,unknown_sample_HQ_transcript/11099,unknown_sample_HQ_transcript/21822,unknown_sample_HQ_transcript/13578
Molecular Function	protein transmembrane transporter activity	0.159057	unknown_sample_HQ_transcript/29030,unknown_sample_HQ_transcript/5938,unknown_sample_HQ_transcript/8448,unknown_sample_HQ_transcript/19423,unknown_sample_HQ_transcript/17081
Molecular Function	macromolecule transmembrane transporter activity	0.159057	unknown_sample_HQ_transcript/5938,unknown_sample_HQ_transcript/8448,unknown_sample_HQ_transcript/19423,unknown_sample_HQ_transcript/17081,unknown_sample_HQ_transcript/29030
Molecular Function	amide transmembrane transporter activity	0.159057	unknown_sample_HQ_transcript/29030,unknown_sample_HQ_transcript/8448,unknown_sample_HQ_transcript/19423,unknown_sample_HQ_transcript/5938,unknown_sample_HQ_transcript/17081
Molecular Function	peptide transmembrane transporter activity	0.159057	unknown_sample_HQ_transcript/29030,unknown_sample_HQ_transcript/8448,unknown_sample_HQ_transcript/5938,unknown_sample_HQ_transcript/19423,unknown_sample_HQ_transcript/17081
Biological Process	positive regulation of binding	0.159297	unknown_sample_HQ_transcript/4425,unknown_sample_HQ_transcript/14114,unknown_sample_HQ_transcript/4968,unknown_sample_HQ_transcript/14688,unknown_sample_HQ_transcript/16723,unknown_sample_HQ_transcript/16609,unknown_sample_HQ_transcript/12062
Cellular Component	receptor complex	0.159297	unknown_sample_HQ_transcript/24575,unknown_sample_HQ_transcript/26919,unknown_sample_HQ_transcript/15955,unknown_sample_HQ_transcript/26526,unknown_sample_HQ_transcript/27705,unknown_sample_HQ_transcript/30802,unknown_sample_HQ_transcript/29379
Cellular Component	plasma membrane receptor complex	0.159297	unknown_sample_HQ_transcript/30802,unknown_sample_HQ_transcript/29379,unknown_sample_HQ_transcript/26919,unknown_sample_HQ_transcript/15955,unknown_sample_HQ_transcript/24575,unknown_sample_HQ_transcript/26526,unknown_sample_HQ_transcript/27705
Biological Process	neuron projection guidance	0.159386	unknown_sample_HQ_transcript/19771,unknown_sample_HQ_transcript/25690,unknown_sample_HQ_transcript/17853,unknown_sample_HQ_transcript/3437,unknown_sample_HQ_transcript/25824,unknown_sample_HQ_transcript/2700,unknown_sample_HQ_transcript/12418,unknown_sample_HQ_transcript/26959,unknown_sample_HQ_transcript/20729,unknown_sample_HQ_transcript/26906,unknown_sample_HQ_transcript/19688
Biological Process	regulation of protein serine/threonine kinase activity	0.161276	unknown_sample_HQ_transcript/22277,unknown_sample_HQ_transcript/5369,unknown_sample_HQ_transcript/11301,unknown_sample_HQ_transcript/12677,unknown_sample_HQ_transcript/28462,unknown_sample_HQ_transcript/9744,unknown_sample_HQ_transcript/4581,unknown_sample_HQ_transcript/7213,unknown_sample_HQ_transcript/4663,unknown_sample_HQ_transcript/20084,unknown_sample_HQ_transcript/10372,unknown_sample_HQ_t…
Molecular Function	oxidoreductase activity	0.164994	unknown_sample_HQ_transcript/27956,unknown_sample_HQ_transcript/9087,unknown_sample_HQ_transcript/22442,unknown_sample_HQ_transcript/19391,unknown_sample_HQ_transcript/5557,unknown_sample_HQ_transcript/25169,unknown_sample_HQ_transcript/6700,unknown_sample_HQ_transcript/30040,unknown_sample_HQ_transcript/23772,unknown_sample_HQ_transcript/20989,unknown_sample_HQ_transcript/9157,unknown_sample_HQ_…
Biological Process	glycine metabolic process	0.167403	unknown_sample_HQ_transcript/16109,unknown_sample_HQ_transcript/17410,unknown_sample_HQ_transcript/9266,unknown_sample_HQ_transcript/21389
Biological Process	oocyte microtubule cytoskeleton polarization	0.167403	unknown_sample_HQ_transcript/25690,unknown_sample_HQ_transcript/26959,unknown_sample_HQ_transcript/19688,unknown_sample_HQ_transcript/25824
Biological Process	folic acid transport	0.167403	unknown_sample_HQ_transcript/30080,unknown_sample_HQ_transcript/17410,unknown_sample_HQ_transcript/9266,unknown_sample_HQ_transcript/30337
Biological Process	positive regulation of transporter activity	0.167403	unknown_sample_HQ_transcript/28462,unknown_sample_HQ_transcript/4618,unknown_sample_HQ_transcript/6124,unknown_sample_HQ_transcript/5369
Molecular Function	acyl-CoA dehydrogenase activity	0.167403	unknown_sample_HQ_transcript/19391,unknown_sample_HQ_transcript/13723,unknown_sample_HQ_transcript/8182,unknown_sample_HQ_transcript/27410
Molecular Function	folic acid transporter activity	0.167403	unknown_sample_HQ_transcript/17410,unknown_sample_HQ_transcript/9266,unknown_sample_HQ_transcript/30337,unknown_sample_HQ_transcript/30080
Molecular Function	Rho GTPase binding	0.167403	unknown_sample_HQ_transcript/5881,unknown_sample_HQ_transcript/3437,unknown_sample_HQ_transcript/2700,unknown_sample_HQ_transcript/12418
Biological Process	cell-cell signaling involved in cell fate commitment	0.170059	unknown_sample_HQ_transcript/24274,unknown_sample_HQ_transcript/14419,unknown_sample_HQ_transcript/14688,unknown_sample_HQ_transcript/2394,unknown_sample_HQ_transcript/20591,unknown_sample_HQ_transcript/4264,unknown_sample_HQ_transcript/20157,unknown_sample_HQ_transcript/11101,unknown_sample_HQ_transcript/16609
Biological Process	lateral inhibition	0.170059	unknown_sample_HQ_transcript/24274,unknown_sample_HQ_transcript/14419,unknown_sample_HQ_transcript/4264,unknown_sample_HQ_transcript/14688,unknown_sample_HQ_transcript/2394,unknown_sample_HQ_transcript/20591,unknown_sample_HQ_transcript/20157,unknown_sample_HQ_transcript/16609,unknown_sample_HQ_transcript/11101
Biological Process	regulation of intracellular protein transport	0.170188	unknown_sample_HQ_transcript/14355,unknown_sample_HQ_transcript/20157,unknown_sample_HQ_transcript/4618,unknown_sample_HQ_transcript/20591,unknown_sample_HQ_transcript/16723,unknown_sample_HQ_transcript/10771,unknown_sample_HQ_transcript/20729,unknown_sample_HQ_transcript/8334,unknown_sample_HQ_transcript/15422,unknown_sample_HQ_transcript/24274,unknown_sample_HQ_transcript/6124,unknown_sample_HQ…
Biological Process	microtubule bundle formation	0.171467	unknown_sample_HQ_transcript/27573,unknown_sample_HQ_transcript/29038,unknown_sample_HQ_transcript/16261
Biological Process	regulation of keratinocyte proliferation	0.171467	unknown_sample_HQ_transcript/3700,unknown_sample_HQ_transcript/10771,unknown_sample_HQ_transcript/4663
Biological Process	negative regulation of keratinocyte proliferation	0.171467	unknown_sample_HQ_transcript/4663,unknown_sample_HQ_transcript/10771,unknown_sample_HQ_transcript/3700
Biological Process	hexose transmembrane transport	0.171467	unknown_sample_HQ_transcript/2684,unknown_sample_HQ_transcript/4875,unknown_sample_HQ_transcript/8203
Biological Process	keratinocyte proliferation	0.171467	unknown_sample_HQ_transcript/4663,unknown_sample_HQ_transcript/3700,unknown_sample_HQ_transcript/10771
Biological Process	cGMP catabolic process	0.171467	unknown_sample_HQ_transcript/7521,unknown_sample_HQ_transcript/1424,unknown_sample_HQ_transcript/10648
Biological Process	positive regulation of JNK cascade	0.171467	unknown_sample_HQ_transcript/20157,unknown_sample_HQ_transcript/20591,unknown_sample_HQ_transcript/24274
Biological Process	negative regulation of striated muscle cell differentiation	0.171467	unknown_sample_HQ_transcript/20729,unknown_sample_HQ_transcript/2008,unknown_sample_HQ_transcript/26906
Biological Process	protein depolymerization	0.171467	unknown_sample_HQ_transcript/27497,unknown_sample_HQ_transcript/23588,unknown_sample_HQ_transcript/28855
Biological Process	monosaccharide transmembrane transport	0.171467	unknown_sample_HQ_transcript/2684,unknown_sample_HQ_transcript/4875,unknown_sample_HQ_transcript/8203
Molecular Function	glucose transmembrane transporter activity	0.171467	unknown_sample_HQ_transcript/8203,unknown_sample_HQ_transcript/4875,unknown_sample_HQ_transcript/2684
Molecular Function	phospholipid transporter activity	0.171467	unknown_sample_HQ_transcript/13896,unknown_sample_HQ_transcript/10945,unknown_sample_HQ_transcript/28097
Molecular Function	mitochondrial protein-transporting ATPase activity	0.171467	unknown_sample_HQ_transcript/8448,unknown_sample_HQ_transcript/19423,unknown_sample_HQ_transcript/17081
Molecular Function	monosaccharide transmembrane transporter activity	0.171467	unknown_sample_HQ_transcript/8203,unknown_sample_HQ_transcript/2684,unknown_sample_HQ_transcript/4875
Molecular Function	hexose transmembrane transporter activity	0.171467	unknown_sample_HQ_transcript/8203,unknown_sample_HQ_transcript/4875,unknown_sample_HQ_transcript/2684
Molecular Function	ATPase-coupled protein transmembrane transporter activity	0.171467	unknown_sample_HQ_transcript/8448,unknown_sample_HQ_transcript/17081,unknown_sample_HQ_transcript/19423
Molecular Function	3',5'-cyclic-GMP phosphodiesterase activity	0.171467	unknown_sample_HQ_transcript/10648,unknown_sample_HQ_transcript/1424,unknown_sample_HQ_transcript/7521
Biological Process	chemotaxis	0.171603	unknown_sample_HQ_transcript/26959,unknown_sample_HQ_transcript/26906,unknown_sample_HQ_transcript/19688,unknown_sample_HQ_transcript/28462,unknown_sample_HQ_transcript/17853,unknown_sample_HQ_transcript/5369,unknown_sample_HQ_transcript/22277,unknown_sample_HQ_transcript/28097,unknown_sample_HQ_transcript/20729,unknown_sample_HQ_transcript/10648,unknown_sample_HQ_transcript/6124,unknown_sample_H…
Biological Process	negative regulation of cell activation	0.171787	unknown_sample_HQ_transcript/5369,unknown_sample_HQ_transcript/4581,unknown_sample_HQ_transcript/28462,unknown_sample_HQ_transcript/4618,unknown_sample_HQ_transcript/13898,unknown_sample_HQ_transcript/6124
Molecular Function	lipoprotein particle receptor binding	0.171787	unknown_sample_HQ_transcript/8732,unknown_sample_HQ_transcript/12856,unknown_sample_HQ_transcript/28687,unknown_sample_HQ_transcript/28097,unknown_sample_HQ_transcript/9367,unknown_sample_HQ_transcript/10863
Molecular Function	signaling receptor activity	0.175411	unknown_sample_HQ_transcript/15955,unknown_sample_HQ_transcript/2084,unknown_sample_HQ_transcript/23338,unknown_sample_HQ_transcript/12856,unknown_sample_HQ_transcript/8732,unknown_sample_HQ_transcript/20084,unknown_sample_HQ_transcript/10863,unknown_sample_HQ_transcript/7213,unknown_sample_HQ_transcript/20827,unknown_sample_HQ_transcript/28687,unknown_sample_HQ_transcript/1806,unknown_sample_HQ_…
Molecular Function	receptor activity	0.179434	unknown_sample_HQ_transcript/23338,unknown_sample_HQ_transcript/3303,unknown_sample_HQ_transcript/9172,unknown_sample_HQ_transcript/12856,unknown_sample_HQ_transcript/20827,unknown_sample_HQ_transcript/10863,unknown_sample_HQ_transcript/15041,unknown_sample_HQ_transcript/28687,unknown_sample_HQ_transcript/2498,unknown_sample_HQ_transcript/15955,unknown_sample_HQ_transcript/2084,unknown_sample_HQ_…
Molecular Function	molecular transducer activity	0.179434	unknown_sample_HQ_transcript/20827,unknown_sample_HQ_transcript/10863,unknown_sample_HQ_transcript/28687,unknown_sample_HQ_transcript/2498,unknown_sample_HQ_transcript/15041,unknown_sample_HQ_transcript/23338,unknown_sample_HQ_transcript/9172,unknown_sample_HQ_transcript/3303,unknown_sample_HQ_transcript/12856,unknown_sample_HQ_transcript/7213,unknown_sample_HQ_transcript/20084,unknown_sample_HQ_…
Biological Process	negative regulation of MAP kinase activity	0.179746	unknown_sample_HQ_transcript/6124,unknown_sample_HQ_transcript/4618,unknown_sample_HQ_transcript/28462,unknown_sample_HQ_transcript/7213,unknown_sample_HQ_transcript/4581,unknown_sample_HQ_transcript/20084,unknown_sample_HQ_transcript/5369
Biological Process	glyceraldehyde-3-phosphate metabolic process	0.184751	unknown_sample_HQ_transcript/9033,unknown_sample_HQ_transcript/2008,unknown_sample_HQ_transcript/18648,unknown_sample_HQ_transcript/9157,unknown_sample_HQ_transcript/12834,unknown_sample_HQ_transcript/17445,unknown_sample_HQ_transcript/7048,unknown_sample_HQ_transcript/5356
Biological Process	regulation of reactive oxygen species metabolic process	0.184751	unknown_sample_HQ_transcript/14587,unknown_sample_HQ_transcript/6124,unknown_sample_HQ_transcript/15971,unknown_sample_HQ_transcript/20178,unknown_sample_HQ_transcript/5369,unknown_sample_HQ_transcript/2008,unknown_sample_HQ_transcript/4618,unknown_sample_HQ_transcript/28462
Biological Process	protein import into nucleus	0.184889	unknown_sample_HQ_transcript/25508,unknown_sample_HQ_transcript/23407,unknown_sample_HQ_transcript/16200,unknown_sample_HQ_transcript/24274,unknown_sample_HQ_transcript/6124,unknown_sample_HQ_transcript/20729,unknown_sample_HQ_transcript/15422,unknown_sample_HQ_transcript/8334,unknown_sample_HQ_transcript/20157,unknown_sample_HQ_transcript/9812,unknown_sample_HQ_transcript/14355,unknown_sample_HQ…
Biological Process	protein targeting to nucleus	0.184889	unknown_sample_HQ_transcript/4618,unknown_sample_HQ_transcript/20591,unknown_sample_HQ_transcript/14355,unknown_sample_HQ_transcript/20157,unknown_sample_HQ_transcript/9812,unknown_sample_HQ_transcript/15422,unknown_sample_HQ_transcript/8334,unknown_sample_HQ_transcript/20729,unknown_sample_HQ_transcript/24274,unknown_sample_HQ_transcript/16200,unknown_sample_HQ_transcript/6124,unknown_sample_HQ_…
Biological Process	single-organism nuclear import	0.184889	unknown_sample_HQ_transcript/7615,unknown_sample_HQ_transcript/28462,unknown_sample_HQ_transcript/5938,unknown_sample_HQ_transcript/5369,unknown_sample_HQ_transcript/8334,unknown_sample_HQ_transcript/15422,unknown_sample_HQ_transcript/20729,unknown_sample_HQ_transcript/24274,unknown_sample_HQ_transcript/6124,unknown_sample_HQ_transcript/16200,unknown_sample_HQ_transcript/25508,unknown_sample_HQ_t…
Biological Process	fatty acid beta-oxidation using acyl-CoA oxidase	0.185118	unknown_sample_HQ_transcript/19391,unknown_sample_HQ_transcript/27410,unknown_sample_HQ_transcript/22445,unknown_sample_HQ_transcript/8182,unknown_sample_HQ_transcript/13723
Biological Process	regulation of dephosphorylation	0.185118	unknown_sample_HQ_transcript/14623,unknown_sample_HQ_transcript/5369,unknown_sample_HQ_transcript/6124,unknown_sample_HQ_transcript/4618,unknown_sample_HQ_transcript/28462
Molecular Function	MAP kinase activity	0.185118	unknown_sample_HQ_transcript/26557,unknown_sample_HQ_transcript/10392,unknown_sample_HQ_transcript/5222,unknown_sample_HQ_transcript/6769,unknown_sample_HQ_transcript/25490
Molecular Function	oxidoreductase activity, acting on the CH-CH group of donors, oxygen as acceptor	0.185118	unknown_sample_HQ_transcript/13723,unknown_sample_HQ_transcript/8182,unknown_sample_HQ_transcript/22445,unknown_sample_HQ_transcript/27410,unknown_sample_HQ_transcript/19391
Cellular Component	postsynaptic specialization	0.187808	unknown_sample_HQ_transcript/21776,unknown_sample_HQ_transcript/16865,unknown_sample_HQ_transcript/12418,unknown_sample_HQ_transcript/18673,unknown_sample_HQ_transcript/3437,unknown_sample_HQ_transcript/2700,unknown_sample_HQ_transcript/4663,unknown_sample_HQ_transcript/10648,unknown_sample_HQ_transcript/22902
Molecular Function	SH3 domain binding	0.187808	unknown_sample_HQ_transcript/10863,unknown_sample_HQ_transcript/3437,unknown_sample_HQ_transcript/2700,unknown_sample_HQ_transcript/12418,unknown_sample_HQ_transcript/28687,unknown_sample_HQ_transcript/6769,unknown_sample_HQ_transcript/5222,unknown_sample_HQ_transcript/12856,unknown_sample_HQ_transcript/8732
Biological Process	negative regulation of catabolic process	0.18786	unknown_sample_HQ_transcript/28251,unknown_sample_HQ_transcript/18930,unknown_sample_HQ_transcript/20942,unknown_sample_HQ_transcript/24703,unknown_sample_HQ_transcript/24520,unknown_sample_HQ_transcript/4425,unknown_sample_HQ_transcript/29030,unknown_sample_HQ_transcript/9655,unknown_sample_HQ_transcript/29741,unknown_sample_HQ_transcript/23380,unknown_sample_HQ_transcript/17057,unknown_sample_H…
Biological Process	compound eye morphogenesis	0.189523	unknown_sample_HQ_transcript/20157,unknown_sample_HQ_transcript/25690,unknown_sample_HQ_transcript/19771,unknown_sample_HQ_transcript/14813,unknown_sample_HQ_transcript/20591,unknown_sample_HQ_transcript/25824,unknown_sample_HQ_transcript/30142,unknown_sample_HQ_transcript/26959,unknown_sample_HQ_transcript/24274,unknown_sample_HQ_transcript/19688
Biological Process	muscle cell differentiation	0.190341	unknown_sample_HQ_transcript/16723,unknown_sample_HQ_transcript/10392,unknown_sample_HQ_transcript/8428,unknown_sample_HQ_transcript/26906,unknown_sample_HQ_transcript/13980,unknown_sample_HQ_transcript/1806,unknown_sample_HQ_transcript/20729,unknown_sample_HQ_transcript/15422,unknown_sample_HQ_transcript/22277,unknown_sample_HQ_transcript/2084,unknown_sample_HQ_transcript/25282,unknown_sample_HQ…
Biological Process	regulation of protein targeting	0.190341	unknown_sample_HQ_transcript/14355,unknown_sample_HQ_transcript/5369,unknown_sample_HQ_transcript/20157,unknown_sample_HQ_transcript/4618,unknown_sample_HQ_transcript/28462,unknown_sample_HQ_transcript/20591,unknown_sample_HQ_transcript/16723,unknown_sample_HQ_transcript/8334,unknown_sample_HQ_transcript/15422,unknown_sample_HQ_transcript/20729,unknown_sample_HQ_transcript/6124,unknown_sample_HQ_…
Molecular Function	electron carrier activity	0.190341	unknown_sample_HQ_transcript/30258,unknown_sample_HQ_transcript/7996,unknown_sample_HQ_transcript/27410,unknown_sample_HQ_transcript/22152,unknown_sample_HQ_transcript/26478,unknown_sample_HQ_transcript/8182,unknown_sample_HQ_transcript/13723,unknown_sample_HQ_transcript/24575,unknown_sample_HQ_transcript/14959,unknown_sample_HQ_transcript/19391,unknown_sample_HQ_transcript/30683,unknown_sample_H…
Biological Process	positive regulation of lipid biosynthetic process	0.195277	unknown_sample_HQ_transcript/24520,unknown_sample_HQ_transcript/4618,unknown_sample_HQ_transcript/28462,unknown_sample_HQ_transcript/6124,unknown_sample_HQ_transcript/5369,unknown_sample_HQ_transcript/28097
Molecular Function	amino acid binding	0.195277	unknown_sample_HQ_transcript/16109,unknown_sample_HQ_transcript/21383,unknown_sample_HQ_transcript/13578,unknown_sample_HQ_transcript/2891,unknown_sample_HQ_transcript/11099,unknown_sample_HQ_transcript/13898
Biological Process	regulation of phospholipase activity	0.198867	unknown_sample_HQ_transcript/5369,unknown_sample_HQ_transcript/6124,unknown_sample_HQ_transcript/4618,unknown_sample_HQ_transcript/28462
Biological Process	positive regulation of phospholipase activity	0.198867	unknown_sample_HQ_transcript/6124,unknown_sample_HQ_transcript/28462,unknown_sample_HQ_transcript/4618,unknown_sample_HQ_transcript/5369
Biological Process	telomere capping	0.198867	unknown_sample_HQ_transcript/6769,unknown_sample_HQ_transcript/12048,unknown_sample_HQ_transcript/9616,unknown_sample_HQ_transcript/5222
Biological Process	oocyte microtubule cytoskeleton organization	0.198867	unknown_sample_HQ_transcript/25824,unknown_sample_HQ_transcript/25690,unknown_sample_HQ_transcript/26959,unknown_sample_HQ_transcript/19688
Biological Process	establishment or maintenance of microtubule cytoskeleton polarity	0.198867	unknown_sample_HQ_transcript/25824,unknown_sample_HQ_transcript/25690,unknown_sample_HQ_transcript/26959,unknown_sample_HQ_transcript/19688
Biological Process	establishment or maintenance of cytoskeleton polarity	0.198867	unknown_sample_HQ_transcript/19688,unknown_sample_HQ_transcript/25690,unknown_sample_HQ_transcript/26959,unknown_sample_HQ_transcript/25824
Biological Process	positive regulation of transcription factor import into nucleus	0.198867	unknown_sample_HQ_transcript/14355,unknown_sample_HQ_transcript/8334,unknown_sample_HQ_transcript/15422,unknown_sample_HQ_transcript/20729
Biological Process	chaperone-mediated protein complex assembly	0.198867	unknown_sample_HQ_transcript/2933,unknown_sample_HQ_transcript/2265,unknown_sample_HQ_transcript/6706,unknown_sample_HQ_transcript/12214
Biological Process	positive regulation of lipid localization	0.198867	unknown_sample_HQ_transcript/5369,unknown_sample_HQ_transcript/6124,unknown_sample_HQ_transcript/28462,unknown_sample_HQ_transcript/4618
Molecular Function	P-P-bond-hydrolysis-driven protein transmembrane transporter activity	0.198867	unknown_sample_HQ_transcript/29030,unknown_sample_HQ_transcript/19423,unknown_sample_HQ_transcript/8448,unknown_sample_HQ_transcript/17081
Molecular Function	oxidoreductase activity, acting on NAD(P)H, quinone or similar compound as acceptor	0.198867	unknown_sample_HQ_transcript/17250,unknown_sample_HQ_transcript/14199,unknown_sample_HQ_transcript/16227,unknown_sample_HQ_transcript/25579
Biological Process	nuclear-transcribed mRNA catabolic process, deadenylation-dependent decay	0.201231	unknown_sample_HQ_transcript/4425,unknown_sample_HQ_transcript/17057,unknown_sample_HQ_transcript/4968,unknown_sample_HQ_transcript/18005,unknown_sample_HQ_transcript/21221,unknown_sample_HQ_transcript/15094,unknown_sample_HQ_transcript/24703
Biological Process	autophagic cell death	0.201342	unknown_sample_HQ_transcript/10744,unknown_sample_HQ_transcript/20178,unknown_sample_HQ_transcript/29741,unknown_sample_HQ_transcript/23380,unknown_sample_HQ_transcript/26349,unknown_sample_HQ_transcript/22201,unknown_sample_HQ_transcript/3437,unknown_sample_HQ_transcript/28251,unknown_sample_HQ_transcript/2700,unknown_sample_HQ_transcript/12418,unknown_sample_HQ_transcript/6968,unknown_sample_HQ…
Biological Process	negative regulation of cell adhesion	0.204614	unknown_sample_HQ_transcript/28097,unknown_sample_HQ_transcript/3700,unknown_sample_HQ_transcript/5369,unknown_sample_HQ_transcript/4618,unknown_sample_HQ_transcript/28462,unknown_sample_HQ_transcript/4581,unknown_sample_HQ_transcript/6124,unknown_sample_HQ_transcript/5881
Molecular Function	G-protein coupled receptor activity	0.204614	unknown_sample_HQ_transcript/10863,unknown_sample_HQ_transcript/13980,unknown_sample_HQ_transcript/8428,unknown_sample_HQ_transcript/28687,unknown_sample_HQ_transcript/1806,unknown_sample_HQ_transcript/2084,unknown_sample_HQ_transcript/8732,unknown_sample_HQ_transcript/12856
Molecular Function	symporter activity	0.204614	unknown_sample_HQ_transcript/27134,unknown_sample_HQ_transcript/1437,unknown_sample_HQ_transcript/4185,unknown_sample_HQ_transcript/7992,unknown_sample_HQ_transcript/24724,unknown_sample_HQ_transcript/4037,unknown_sample_HQ_transcript/5249,unknown_sample_HQ_transcript/10585
Biological Process	lipoprotein biosynthetic process	0.204653	unknown_sample_HQ_transcript/28097,unknown_sample_HQ_transcript/3325,unknown_sample_HQ_transcript/13351,unknown_sample_HQ_transcript/10744,unknown_sample_HQ_transcript/2394,unknown_sample_HQ_transcript/5427,unknown_sample_HQ_transcript/4264,unknown_sample_HQ_transcript/6968,unknown_sample_HQ_transcript/17360,unknown_sample_HQ_transcript/14587,unknown_sample_HQ_transcript/14419,unknown_sample_HQ_t…
Biological Process	axon guidance	0.206327	unknown_sample_HQ_transcript/26959,unknown_sample_HQ_transcript/19688,unknown_sample_HQ_transcript/3437,unknown_sample_HQ_transcript/2700,unknown_sample_HQ_transcript/25824,unknown_sample_HQ_transcript/12418,unknown_sample_HQ_transcript/17853,unknown_sample_HQ_transcript/25690,unknown_sample_HQ_transcript/19771
Molecular Function	ligase activity, forming carbon-sulfur bonds	0.206327	unknown_sample_HQ_transcript/29786,unknown_sample_HQ_transcript/29343,unknown_sample_HQ_transcript/29499,unknown_sample_HQ_transcript/29739,unknown_sample_HQ_transcript/30099,unknown_sample_HQ_transcript/29264,unknown_sample_HQ_transcript/15084,unknown_sample_HQ_transcript/28795,unknown_sample_HQ_transcript/18773
Biological Process	protein stabilization	0.206678	unknown_sample_HQ_transcript/5369,unknown_sample_HQ_transcript/28097,unknown_sample_HQ_transcript/24978,unknown_sample_HQ_transcript/28462,unknown_sample_HQ_transcript/4618,unknown_sample_HQ_transcript/12214,unknown_sample_HQ_transcript/12778,unknown_sample_HQ_transcript/2933,unknown_sample_HQ_transcript/6706,unknown_sample_HQ_transcript/20028,unknown_sample_HQ_transcript/6124
Biological Process	male meiosis cytokinesis	0.211466	unknown_sample_HQ_transcript/22902,unknown_sample_HQ_transcript/21962,unknown_sample_HQ_transcript/18673
Biological Process	leg disc morphogenesis	0.211466	unknown_sample_HQ_transcript/12418,unknown_sample_HQ_transcript/2700,unknown_sample_HQ_transcript/3437
Biological Process	imaginal disc-derived leg morphogenesis	0.211466	unknown_sample_HQ_transcript/3437,unknown_sample_HQ_transcript/2700,unknown_sample_HQ_transcript/12418
Biological Process	feeding behavior	0.211466	unknown_sample_HQ_transcript/11101,unknown_sample_HQ_transcript/16347,unknown_sample_HQ_transcript/9655
Biological Process	drug transport	0.211466	unknown_sample_HQ_transcript/3822,unknown_sample_HQ_transcript/30337,unknown_sample_HQ_transcript/30080
Biological Process	actin filament-based movement	0.211466	unknown_sample_HQ_transcript/28410,unknown_sample_HQ_transcript/30025,unknown_sample_HQ_transcript/10648
Biological Process	meiotic cytokinesis	0.211466	unknown_sample_HQ_transcript/22902,unknown_sample_HQ_transcript/21962,unknown_sample_HQ_transcript/18673
Biological Process	carbohydrate transmembrane transport	0.211466	unknown_sample_HQ_transcript/4875,unknown_sample_HQ_transcript/2684,unknown_sample_HQ_transcript/8203
Biological Process	leg disc development	0.211466	unknown_sample_HQ_transcript/3437,unknown_sample_HQ_transcript/2700,unknown_sample_HQ_transcript/12418
Biological Process	NFAT protein import into nucleus	0.211466	unknown_sample_HQ_transcript/14355,unknown_sample_HQ_transcript/15422,unknown_sample_HQ_transcript/8334
Biological Process	regulation of NFAT protein import into nucleus	0.211466	unknown_sample_HQ_transcript/14355,unknown_sample_HQ_transcript/8334,unknown_sample_HQ_transcript/15422
Biological Process	positive regulation of NFAT protein import into nucleus	0.211466	unknown_sample_HQ_transcript/14355,unknown_sample_HQ_transcript/15422,unknown_sample_HQ_transcript/8334
Molecular Function	carbohydrate transmembrane transporter activity	0.211466	unknown_sample_HQ_transcript/8203,unknown_sample_HQ_transcript/4875,unknown_sample_HQ_transcript/2684
Molecular Function	sugar transmembrane transporter activity	0.211466	unknown_sample_HQ_transcript/8203,unknown_sample_HQ_transcript/4875,unknown_sample_HQ_transcript/2684
Molecular Function	drug transporter activity	0.211466	unknown_sample_HQ_transcript/30080,unknown_sample_HQ_transcript/30337,unknown_sample_HQ_transcript/3822
Molecular Function	carbohydrate transporter activity	0.211466	unknown_sample_HQ_transcript/4875,unknown_sample_HQ_transcript/2684,unknown_sample_HQ_transcript/8203
Biological Process	behavioral response to ethanol	0.212595	unknown_sample_HQ_transcript/11101,unknown_sample_HQ_transcript/25138,unknown_sample_HQ_transcript/16109,unknown_sample_HQ_transcript/26906,unknown_sample_HQ_transcript/20729
Cellular Component	myosin complex	0.212595	unknown_sample_HQ_transcript/14327,unknown_sample_HQ_transcript/2137,unknown_sample_HQ_transcript/8447,unknown_sample_HQ_transcript/1830,unknown_sample_HQ_transcript/20178
Molecular Function	protein phosphatase regulator activity	0.212595	unknown_sample_HQ_transcript/23306,unknown_sample_HQ_transcript/8334,unknown_sample_HQ_transcript/14623,unknown_sample_HQ_transcript/7740,unknown_sample_HQ_transcript/14355
Biological Process	protein dephosphorylation	0.213793	unknown_sample_HQ_transcript/3263,unknown_sample_HQ_transcript/13875,unknown_sample_HQ_transcript/5369,unknown_sample_HQ_transcript/28462,unknown_sample_HQ_transcript/4581,unknown_sample_HQ_transcript/4040,unknown_sample_HQ_transcript/21822,unknown_sample_HQ_transcript/17692,unknown_sample_HQ_transcript/14355,unknown_sample_HQ_transcript/5347,unknown_sample_HQ_transcript/8330,unknown_sample_HQ_tr…
Biological Process	branching involved in blood vessel morphogenesis	0.216023	unknown_sample_HQ_transcript/14355,unknown_sample_HQ_transcript/8334
Biological Process	methionine metabolic process	0.216023	unknown_sample_HQ_transcript/14688,unknown_sample_HQ_transcript/16609
Biological Process	protein kinase C-activating G-protein coupled receptor signaling pathway	0.216023	unknown_sample_HQ_transcript/9438,unknown_sample_HQ_transcript/20345
Biological Process	visual behavior	0.216023	unknown_sample_HQ_transcript/1424,unknown_sample_HQ_transcript/19771
Biological Process	methionine biosynthetic process	0.216023	unknown_sample_HQ_transcript/14688,unknown_sample_HQ_transcript/16609
Biological Process	magnesium ion transport	0.216023	unknown_sample_HQ_transcript/14727,unknown_sample_HQ_transcript/3911
Biological Process	5-formyltetrahydrofolate transport	0.216023	unknown_sample_HQ_transcript/30337,unknown_sample_HQ_transcript/30080
Biological Process	fatty acid transport	0.216023	unknown_sample_HQ_transcript/13578,unknown_sample_HQ_transcript/11099
Biological Process	L-methionine salvage from methylthioadenosine	0.216023	unknown_sample_HQ_transcript/16609,unknown_sample_HQ_transcript/14688
Biological Process	axonal transport of mitochondrion	0.216023	unknown_sample_HQ_transcript/6772,unknown_sample_HQ_transcript/3420
Biological Process	protein repair	0.216023	unknown_sample_HQ_transcript/27167,unknown_sample_HQ_transcript/21843
Biological Process	transposition	0.216023	unknown_sample_HQ_transcript/10936,unknown_sample_HQ_transcript/30142
Biological Process	macromolecular complex remodeling	0.216023	unknown_sample_HQ_transcript/14668,unknown_sample_HQ_transcript/28097
Biological Process	regulation of fatty acid biosynthetic process	0.216023	unknown_sample_HQ_transcript/28097,unknown_sample_HQ_transcript/15971
Biological Process	amino acid salvage	0.216023	unknown_sample_HQ_transcript/16609,unknown_sample_HQ_transcript/14688
Biological Process	methotrexate transport	0.216023	unknown_sample_HQ_transcript/30080,unknown_sample_HQ_transcript/30337
Biological Process	regulation of posttranscriptional gene silencing	0.216023	unknown_sample_HQ_transcript/4425,unknown_sample_HQ_transcript/4968
Biological Process	regulation of nuclear-transcribed mRNA poly(A) tail shortening	0.216023	unknown_sample_HQ_transcript/17057,unknown_sample_HQ_transcript/24703
Biological Process	positive regulation of nuclear-transcribed mRNA poly(A) tail shortening	0.216023	unknown_sample_HQ_transcript/24703,unknown_sample_HQ_transcript/17057
Biological Process	lung cell differentiation	0.216023	unknown_sample_HQ_transcript/14355,unknown_sample_HQ_transcript/8334
Biological Process	lung epithelial cell differentiation	0.216023	unknown_sample_HQ_transcript/8334,unknown_sample_HQ_transcript/14355
Biological Process	regulation of gene silencing by miRNA	0.216023	unknown_sample_HQ_transcript/4968,unknown_sample_HQ_transcript/4425
Biological Process	regulation of gene silencing by RNA	0.216023	unknown_sample_HQ_transcript/4968,unknown_sample_HQ_transcript/4425
Biological Process	mitochondrial translational elongation	0.216023	unknown_sample_HQ_transcript/29148,unknown_sample_HQ_transcript/27985
Biological Process	L-methionine biosynthetic process	0.216023	unknown_sample_HQ_transcript/16609,unknown_sample_HQ_transcript/14688
Biological Process	L-methionine salvage	0.216023	unknown_sample_HQ_transcript/14688,unknown_sample_HQ_transcript/16609
Biological Process	energy homeostasis	0.216023	unknown_sample_HQ_transcript/4968,unknown_sample_HQ_transcript/4425
Biological Process	regulation of nuclear-transcribed mRNA catabolic process, deadenylation-dependent decay	0.216023	unknown_sample_HQ_transcript/24703,unknown_sample_HQ_transcript/17057
Biological Process	positive regulation of nuclear-transcribed mRNA catabolic process, deadenylation-dependent decay	0.216023	unknown_sample_HQ_transcript/24703,unknown_sample_HQ_transcript/17057
Cellular Component	protein phosphatase type 1 complex	0.216023	unknown_sample_HQ_transcript/21822,unknown_sample_HQ_transcript/14623
Cellular Component	mRNA cap binding complex	0.216023	unknown_sample_HQ_transcript/22902,unknown_sample_HQ_transcript/18673
Cellular Component	RNA cap binding complex	0.216023	unknown_sample_HQ_transcript/22902,unknown_sample_HQ_transcript/18673
Molecular Function	alanine dehydrogenase activity	0.216023	unknown_sample_HQ_transcript/15945,unknown_sample_HQ_transcript/11991
Molecular Function	RNA 7-methylguanosine cap binding	0.216023	unknown_sample_HQ_transcript/18673,unknown_sample_HQ_transcript/22902
Molecular Function	translation repressor activity, nucleic acid binding	0.216023	unknown_sample_HQ_transcript/7699,unknown_sample_HQ_transcript/5654
Molecular Function	poly(U) RNA binding	0.216023	unknown_sample_HQ_transcript/24703,unknown_sample_HQ_transcript/17057
Molecular Function	calcium-dependent protein serine/threonine phosphatase regulator activity	0.216023	unknown_sample_HQ_transcript/8334,unknown_sample_HQ_transcript/14355
Molecular Function	magnesium ion transmembrane transporter activity	0.216023	unknown_sample_HQ_transcript/14727,unknown_sample_HQ_transcript/3911
Molecular Function	5-formyltetrahydrofolate transporter activity	0.216023	unknown_sample_HQ_transcript/30337,unknown_sample_HQ_transcript/30080
Molecular Function	methotrexate transporter activity	0.216023	unknown_sample_HQ_transcript/30337,unknown_sample_HQ_transcript/30080
Molecular Function	cyclin-dependent protein serine/threonine kinase regulator activity	0.216023	unknown_sample_HQ_transcript/23421,unknown_sample_HQ_transcript/16845
Molecular Function	phosphatidylinositol-3-phosphate binding	0.216023	unknown_sample_HQ_transcript/10744,unknown_sample_HQ_transcript/6968
Molecular Function	telomeric DNA binding	0.216023	unknown_sample_HQ_transcript/25282,unknown_sample_HQ_transcript/4576
Molecular Function	S-methyl-5-thioribose-1-phosphate isomerase activity	0.216023	unknown_sample_HQ_transcript/14688,unknown_sample_HQ_transcript/16609
Biological Process	regulation of lipid localization	0.219885	unknown_sample_HQ_transcript/28097,unknown_sample_HQ_transcript/5369,unknown_sample_HQ_transcript/16347,unknown_sample_HQ_transcript/6124,unknown_sample_HQ_transcript/4618,unknown_sample_HQ_transcript/28462
Molecular Function	endopeptidase inhibitor activity	0.219885	unknown_sample_HQ_transcript/12058,unknown_sample_HQ_transcript/9330,unknown_sample_HQ_transcript/12302,unknown_sample_HQ_transcript/8065,unknown_sample_HQ_transcript/25731,unknown_sample_HQ_transcript/8441
Molecular Function	phosphoric diester hydrolase activity	0.219885	unknown_sample_HQ_transcript/1424,unknown_sample_HQ_transcript/10648,unknown_sample_HQ_transcript/15635,unknown_sample_HQ_transcript/11101,unknown_sample_HQ_transcript/7521,unknown_sample_HQ_transcript/23407
Molecular Function	peptidase inhibitor activity	0.219885	unknown_sample_HQ_transcript/12058,unknown_sample_HQ_transcript/9330,unknown_sample_HQ_transcript/8065,unknown_sample_HQ_transcript/25731,unknown_sample_HQ_transcript/12302,unknown_sample_HQ_transcript/8441
Molecular Function	vitamin binding	0.219923	unknown_sample_HQ_transcript/15353,unknown_sample_HQ_transcript/2994,unknown_sample_HQ_transcript/17219,unknown_sample_HQ_transcript/15084,unknown_sample_HQ_transcript/7418,unknown_sample_HQ_transcript/21957,unknown_sample_HQ_transcript/11099,unknown_sample_HQ_transcript/16994,unknown_sample_HQ_transcript/16109,unknown_sample_HQ_transcript/12869,unknown_sample_HQ_transcript/1649,unknown_sample_HQ…
Biological Process	regulation of post-embryonic development	0.223644	unknown_sample_HQ_transcript/12214,unknown_sample_HQ_transcript/14670,unknown_sample_HQ_transcript/2933,unknown_sample_HQ_transcript/6706,unknown_sample_HQ_transcript/5260,unknown_sample_HQ_transcript/29592,unknown_sample_HQ_transcript/29917
Cellular Component	multivesicular body	0.224916	unknown_sample_HQ_transcript/14061,unknown_sample_HQ_transcript/27927,unknown_sample_HQ_transcript/7213,unknown_sample_HQ_transcript/2780,unknown_sample_HQ_transcript/14893,unknown_sample_HQ_transcript/20084,unknown_sample_HQ_transcript/30495,unknown_sample_HQ_transcript/14978,unknown_sample_HQ_transcript/12180,unknown_sample_HQ_transcript/15082
Cellular Component	ion channel complex	0.225279	unknown_sample_HQ_transcript/30802,unknown_sample_HQ_transcript/29379,unknown_sample_HQ_transcript/27705,unknown_sample_HQ_transcript/15955,unknown_sample_HQ_transcript/10648,unknown_sample_HQ_transcript/26526,unknown_sample_HQ_transcript/26919,unknown_sample_HQ_transcript/24575
Biological Process	epithelial to mesenchymal transition	0.231916	unknown_sample_HQ_transcript/14355,unknown_sample_HQ_transcript/8334,unknown_sample_HQ_transcript/20729,unknown_sample_HQ_transcript/26906
Biological Process	asparagine metabolic process	0.231916	unknown_sample_HQ_transcript/2444,unknown_sample_HQ_transcript/4172,unknown_sample_HQ_transcript/21276,unknown_sample_HQ_transcript/8993
Biological Process	asparagine biosynthetic process	0.231916	unknown_sample_HQ_transcript/21276,unknown_sample_HQ_transcript/8993,unknown_sample_HQ_transcript/2444,unknown_sample_HQ_transcript/4172
Biological Process	negative regulation of blood coagulation	0.231916	unknown_sample_HQ_transcript/5369,unknown_sample_HQ_transcript/4618,unknown_sample_HQ_transcript/28462,unknown_sample_HQ_transcript/6124
Biological Process	flavin-containing compound catabolic process	0.231916	unknown_sample_HQ_transcript/26127,unknown_sample_HQ_transcript/23296,unknown_sample_HQ_transcript/6304,unknown_sample_HQ_transcript/10562
Biological Process	regulation of cellular respiration	0.231916	unknown_sample_HQ_transcript/10562,unknown_sample_HQ_transcript/23296,unknown_sample_HQ_transcript/26127,unknown_sample_HQ_transcript/6304
Biological Process	negative regulation of coagulation	0.231916	unknown_sample_HQ_transcript/4618,unknown_sample_HQ_transcript/28462,unknown_sample_HQ_transcript/6124,unknown_sample_HQ_transcript/5369
Biological Process	aggresome assembly	0.231916	unknown_sample_HQ_transcript/23296,unknown_sample_HQ_transcript/26127,unknown_sample_HQ_transcript/6304,unknown_sample_HQ_transcript/10562
Biological Process	flavin adenine dinucleotide metabolic process	0.231916	unknown_sample_HQ_transcript/10562,unknown_sample_HQ_transcript/6304,unknown_sample_HQ_transcript/26127,unknown_sample_HQ_transcript/23296
Biological Process	flavin adenine dinucleotide catabolic process	0.231916	unknown_sample_HQ_transcript/23296,unknown_sample_HQ_transcript/26127,unknown_sample_HQ_transcript/6304,unknown_sample_HQ_transcript/10562
Biological Process	negative regulation of hemostasis	0.231916	unknown_sample_HQ_transcript/5369,unknown_sample_HQ_transcript/4618,unknown_sample_HQ_transcript/28462,unknown_sample_HQ_transcript/6124
Biological Process	positive regulation of Lys63-specific deubiquitinase activity	0.231916	unknown_sample_HQ_transcript/10562,unknown_sample_HQ_transcript/6304,unknown_sample_HQ_transcript/23296,unknown_sample_HQ_transcript/26127
Biological Process	regulation of aerobic respiration	0.231916	unknown_sample_HQ_transcript/6304,unknown_sample_HQ_transcript/26127,unknown_sample_HQ_transcript/23296,unknown_sample_HQ_transcript/10562
Biological Process	regulation of ubiquitin-specific protease activity	0.231916	unknown_sample_HQ_transcript/26127,unknown_sample_HQ_transcript/23296,unknown_sample_HQ_transcript/6304,unknown_sample_HQ_transcript/10562
Biological Process	positive regulation of ubiquitin-specific protease activity	0.231916	unknown_sample_HQ_transcript/26127,unknown_sample_HQ_transcript/23296,unknown_sample_HQ_transcript/6304,unknown_sample_HQ_transcript/10562
Biological Process	regulation of ATP biosynthetic process	0.231916	unknown_sample_HQ_transcript/6304,unknown_sample_HQ_transcript/26127,unknown_sample_HQ_transcript/23296,unknown_sample_HQ_transcript/10562
Biological Process	positive regulation of ATP biosynthetic process	0.231916	unknown_sample_HQ_transcript/23296,unknown_sample_HQ_transcript/26127,unknown_sample_HQ_transcript/6304,unknown_sample_HQ_transcript/10562
Cellular Component	pre-autophagosomal structure membrane	0.231916	unknown_sample_HQ_transcript/22437,unknown_sample_HQ_transcript/6968,unknown_sample_HQ_transcript/14587,unknown_sample_HQ_transcript/10744
Molecular Function	phosphoglucomutase activity	0.231916	unknown_sample_HQ_transcript/9451,unknown_sample_HQ_transcript/3029,unknown_sample_HQ_transcript/9081,unknown_sample_HQ_transcript/12609
Molecular Function	extracellular matrix structural constituent	0.231916	unknown_sample_HQ_transcript/16554,unknown_sample_HQ_transcript/9172,unknown_sample_HQ_transcript/13,unknown_sample_HQ_transcript/953
Molecular Function	vitamin transporter activity	0.231916	unknown_sample_HQ_transcript/30080,unknown_sample_HQ_transcript/17410,unknown_sample_HQ_transcript/9266,unknown_sample_HQ_transcript/30337
Molecular Function	BAT3 complex binding	0.231916	unknown_sample_HQ_transcript/23296,unknown_sample_HQ_transcript/26127,unknown_sample_HQ_transcript/6304,unknown_sample_HQ_transcript/10562
Biological Process	ribonucleoside monophosphate biosynthetic process	0.232664	unknown_sample_HQ_transcript/26127,unknown_sample_HQ_transcript/27786,unknown_sample_HQ_transcript/9624,unknown_sample_HQ_transcript/397,unknown_sample_HQ_transcript/2086,unknown_sample_HQ_transcript/15145,unknown_sample_HQ_transcript/10562,unknown_sample_HQ_transcript/27371,unknown_sample_HQ_transcript/20814,unknown_sample_HQ_transcript/23296,unknown_sample_HQ_transcript/6304,unknown_sample_HQ_t…
Biological Process	taxis	0.233128	unknown_sample_HQ_transcript/26959,unknown_sample_HQ_transcript/26906,unknown_sample_HQ_transcript/19688,unknown_sample_HQ_transcript/5369,unknown_sample_HQ_transcript/28097,unknown_sample_HQ_transcript/22277,unknown_sample_HQ_transcript/17853,unknown_sample_HQ_transcript/28462,unknown_sample_HQ_transcript/3437,unknown_sample_HQ_transcript/2700,unknown_sample_HQ_transcript/25824,unknown_sample_HQ…
Biological Process	appendage morphogenesis	0.238509	unknown_sample_HQ_transcript/13578,unknown_sample_HQ_transcript/20178,unknown_sample_HQ_transcript/11099,unknown_sample_HQ_transcript/13898,unknown_sample_HQ_transcript/14813,unknown_sample_HQ_transcript/6854,unknown_sample_HQ_transcript/16554,unknown_sample_HQ_transcript/12418,unknown_sample_HQ_transcript/2700,unknown_sample_HQ_transcript/3437,unknown_sample_HQ_transcript/26906,unknown_sample_HQ…
Biological Process	appendage development	0.238509	unknown_sample_HQ_transcript/26906,unknown_sample_HQ_transcript/20729,unknown_sample_HQ_transcript/12418,unknown_sample_HQ_transcript/16554,unknown_sample_HQ_transcript/3437,unknown_sample_HQ_transcript/2700,unknown_sample_HQ_transcript/13898,unknown_sample_HQ_transcript/11099,unknown_sample_HQ_transcript/6854,unknown_sample_HQ_transcript/14813,unknown_sample_HQ_transcript/13578,unknown_sample_HQ…
Molecular Function	cytoskeletal protein binding	0.239147	unknown_sample_HQ_transcript/23588,unknown_sample_HQ_transcript/1830,unknown_sample_HQ_transcript/20178,unknown_sample_HQ_transcript/14327,unknown_sample_HQ_transcript/25690,unknown_sample_HQ_transcript/27497,unknown_sample_HQ_transcript/25824,unknown_sample_HQ_transcript/27573,unknown_sample_HQ_transcript/18105,unknown_sample_HQ_transcript/5881,unknown_sample_HQ_transcript/26867,unknown_sample_H…
Biological Process	transmembrane transport	0.240208	unknown_sample_HQ_transcript/2265,unknown_sample_HQ_transcript/4037,unknown_sample_HQ_transcript/17382,unknown_sample_HQ_transcript/28097,unknown_sample_HQ_transcript/5672,unknown_sample_HQ_transcript/24724,unknown_sample_HQ_transcript/17219,unknown_sample_HQ_transcript/6130,unknown_sample_HQ_transcript/3442,unknown_sample_HQ_transcript/15641,unknown_sample_HQ_transcript/17410,unknown_sample_HQ_t…
Biological Process	lipid transport	0.24116	unknown_sample_HQ_transcript/7213,unknown_sample_HQ_transcript/20084,unknown_sample_HQ_transcript/6124,unknown_sample_HQ_transcript/16347,unknown_sample_HQ_transcript/3071,unknown_sample_HQ_transcript/13578,unknown_sample_HQ_transcript/28097,unknown_sample_HQ_transcript/5369,unknown_sample_HQ_transcript/11099,unknown_sample_HQ_transcript/28462,unknown_sample_HQ_transcript/4618
Biological Process	eye morphogenesis	0.24116	unknown_sample_HQ_transcript/20157,unknown_sample_HQ_transcript/25690,unknown_sample_HQ_transcript/19771,unknown_sample_HQ_transcript/14813,unknown_sample_HQ_transcript/20591,unknown_sample_HQ_transcript/25824,unknown_sample_HQ_transcript/30142,unknown_sample_HQ_transcript/16554,unknown_sample_HQ_transcript/26959,unknown_sample_HQ_transcript/24274,unknown_sample_HQ_transcript/19688
Biological Process	mesenchyme development	0.241259	unknown_sample_HQ_transcript/14355,unknown_sample_HQ_transcript/5881,unknown_sample_HQ_transcript/26906,unknown_sample_HQ_transcript/8334,unknown_sample_HQ_transcript/20729
Molecular Function	phosphatase regulator activity	0.241259	unknown_sample_HQ_transcript/8334,unknown_sample_HQ_transcript/23306,unknown_sample_HQ_transcript/14355,unknown_sample_HQ_transcript/7740,unknown_sample_HQ_transcript/14623
Biological Process	hydrogen transport	0.242322	unknown_sample_HQ_transcript/22870,unknown_sample_HQ_transcript/17835,unknown_sample_HQ_transcript/27371,unknown_sample_HQ_transcript/16809,unknown_sample_HQ_transcript/17418,unknown_sample_HQ_transcript/4929,unknown_sample_HQ_transcript/8827,unknown_sample_HQ_transcript/4037,unknown_sample_HQ_transcript/14621,unknown_sample_HQ_transcript/2086,unknown_sample_HQ_transcript/14959,unknown_sample_HQ_…
Biological Process	proton transport	0.242322	unknown_sample_HQ_transcript/17418,unknown_sample_HQ_transcript/16809,unknown_sample_HQ_transcript/27371,unknown_sample_HQ_transcript/22870,unknown_sample_HQ_transcript/17835,unknown_sample_HQ_transcript/2086,unknown_sample_HQ_transcript/4037,unknown_sample_HQ_transcript/14621,unknown_sample_HQ_transcript/8827,unknown_sample_HQ_transcript/4929,unknown_sample_HQ_transcript/29797,unknown_sample_HQ_…
Biological Process	single-organism behavior	0.242322	unknown_sample_HQ_transcript/30142,unknown_sample_HQ_transcript/15094,unknown_sample_HQ_transcript/4425,unknown_sample_HQ_transcript/1806,unknown_sample_HQ_transcript/13980,unknown_sample_HQ_transcript/8428,unknown_sample_HQ_transcript/26906,unknown_sample_HQ_transcript/2084,unknown_sample_HQ_transcript/16109,unknown_sample_HQ_transcript/25138,unknown_sample_HQ_transcript/27786,unknown_sample_HQ_…
Biological Process	cellular aldehyde metabolic process	0.243511	unknown_sample_HQ_transcript/18372,unknown_sample_HQ_transcript/9033,unknown_sample_HQ_transcript/19190,unknown_sample_HQ_transcript/18648,unknown_sample_HQ_transcript/2008,unknown_sample_HQ_transcript/17445,unknown_sample_HQ_transcript/5356,unknown_sample_HQ_transcript/7048,unknown_sample_HQ_transcript/9157,unknown_sample_HQ_transcript/12834
Biological Process	positive regulation of intracellular protein transport	0.244297	unknown_sample_HQ_transcript/22277,unknown_sample_HQ_transcript/14355,unknown_sample_HQ_transcript/5369,unknown_sample_HQ_transcript/4618,unknown_sample_HQ_transcript/28462,unknown_sample_HQ_transcript/7213,unknown_sample_HQ_transcript/10771,unknown_sample_HQ_transcript/20084,unknown_sample_HQ_transcript/4663,unknown_sample_HQ_transcript/16723,unknown_sample_HQ_transcript/6124,unknown_sample_HQ_t…
Biological Process	adaptive immune response	0.245418	unknown_sample_HQ_transcript/5369,unknown_sample_HQ_transcript/9172,unknown_sample_HQ_transcript/3303,unknown_sample_HQ_transcript/28462,unknown_sample_HQ_transcript/4618,unknown_sample_HQ_transcript/2398,unknown_sample_HQ_transcript/4581,unknown_sample_HQ_transcript/6544,unknown_sample_HQ_transcript/6124
Molecular Function	acetyltransferase activity	0.245418	unknown_sample_HQ_transcript/1595,unknown_sample_HQ_transcript/14003,unknown_sample_HQ_transcript/15084,unknown_sample_HQ_transcript/12778,unknown_sample_HQ_transcript/16723,unknown_sample_HQ_transcript/21419,unknown_sample_HQ_transcript/26131,unknown_sample_HQ_transcript/1649,unknown_sample_HQ_transcript/27083
Biological Process	glycolipid metabolic process	0.245454	unknown_sample_HQ_transcript/17360,unknown_sample_HQ_transcript/5369,unknown_sample_HQ_transcript/6124,unknown_sample_HQ_transcript/28462,unknown_sample_HQ_transcript/4618,unknown_sample_HQ_transcript/22795
Biological Process	male gonad development	0.245454	unknown_sample_HQ_transcript/14774,unknown_sample_HQ_transcript/4573,unknown_sample_HQ_transcript/16347,unknown_sample_HQ_transcript/2880,unknown_sample_HQ_transcript/3806,unknown_sample_HQ_transcript/25138
Biological Process	development of primary male sexual characteristics	0.245454	unknown_sample_HQ_transcript/14774,unknown_sample_HQ_transcript/4573,unknown_sample_HQ_transcript/16347,unknown_sample_HQ_transcript/2880,unknown_sample_HQ_transcript/3806,unknown_sample_HQ_transcript/25138
Biological Process	regulation of supramolecular fiber organization	0.245454	unknown_sample_HQ_transcript/4581,unknown_sample_HQ_transcript/28097,unknown_sample_HQ_transcript/5369,unknown_sample_HQ_transcript/6124,unknown_sample_HQ_transcript/4618,unknown_sample_HQ_transcript/28462
Biological Process	liposaccharide metabolic process	0.245454	unknown_sample_HQ_transcript/28462,unknown_sample_HQ_transcript/4618,unknown_sample_HQ_transcript/22795,unknown_sample_HQ_transcript/6124,unknown_sample_HQ_transcript/5369,unknown_sample_HQ_transcript/17360
Molecular Function	intramolecular transferase activity	0.245454	unknown_sample_HQ_transcript/3029,unknown_sample_HQ_transcript/9081,unknown_sample_HQ_transcript/12609,unknown_sample_HQ_transcript/8714,unknown_sample_HQ_transcript/9451,unknown_sample_HQ_transcript/28510
Molecular Function	MHC protein binding	0.245454	unknown_sample_HQ_transcript/23407,unknown_sample_HQ_transcript/10562,unknown_sample_HQ_transcript/6304,unknown_sample_HQ_transcript/10364,unknown_sample_HQ_transcript/26127,unknown_sample_HQ_transcript/23296
Molecular Function	MHC class I protein binding	0.245454	unknown_sample_HQ_transcript/10364,unknown_sample_HQ_transcript/6304,unknown_sample_HQ_transcript/23296,unknown_sample_HQ_transcript/26127,unknown_sample_HQ_transcript/10562,unknown_sample_HQ_transcript/23407
Biological Process	regulation of MAP kinase activity	0.246658	unknown_sample_HQ_transcript/7213,unknown_sample_HQ_transcript/4581,unknown_sample_HQ_transcript/10392,unknown_sample_HQ_transcript/20084,unknown_sample_HQ_transcript/6124,unknown_sample_HQ_transcript/5369,unknown_sample_HQ_transcript/28462,unknown_sample_HQ_transcript/4618
Biological Process	protein transmembrane import into intracellular organelle	0.246658	unknown_sample_HQ_transcript/20028,unknown_sample_HQ_transcript/12468,unknown_sample_HQ_transcript/19423,unknown_sample_HQ_transcript/17081,unknown_sample_HQ_transcript/17219,unknown_sample_HQ_transcript/21776,unknown_sample_HQ_transcript/8448,unknown_sample_HQ_transcript/2265
Biological Process	glucose 6-phosphate metabolic process	0.246658	unknown_sample_HQ_transcript/12834,unknown_sample_HQ_transcript/9157,unknown_sample_HQ_transcript/5356,unknown_sample_HQ_transcript/7048,unknown_sample_HQ_transcript/17445,unknown_sample_HQ_transcript/2008,unknown_sample_HQ_transcript/18648,unknown_sample_HQ_transcript/9033
Biological Process	negative regulation of protein serine/threonine kinase activity	0.246658	unknown_sample_HQ_transcript/28462,unknown_sample_HQ_transcript/4618,unknown_sample_HQ_transcript/5369,unknown_sample_HQ_transcript/6124,unknown_sample_HQ_transcript/10771,unknown_sample_HQ_transcript/4581,unknown_sample_HQ_transcript/7213,unknown_sample_HQ_transcript/20084
Molecular Function	N-acyltransferase activity	0.246658	unknown_sample_HQ_transcript/27083,unknown_sample_HQ_transcript/26131,unknown_sample_HQ_transcript/21419,unknown_sample_HQ_transcript/16723,unknown_sample_HQ_transcript/12778,unknown_sample_HQ_transcript/14003,unknown_sample_HQ_transcript/24520,unknown_sample_HQ_transcript/1595
Biological Process	sleep	0.246874	unknown_sample_HQ_transcript/8334,unknown_sample_HQ_transcript/2398,unknown_sample_HQ_transcript/3303,unknown_sample_HQ_transcript/14355,unknown_sample_HQ_transcript/23407,unknown_sample_HQ_transcript/21776,unknown_sample_HQ_transcript/30142
Biological Process	synapse organization	0.251815	unknown_sample_HQ_transcript/15422,unknown_sample_HQ_transcript/4425,unknown_sample_HQ_transcript/1806,unknown_sample_HQ_transcript/13980,unknown_sample_HQ_transcript/8428,unknown_sample_HQ_transcript/3437,unknown_sample_HQ_transcript/2700,unknown_sample_HQ_transcript/12418,unknown_sample_HQ_transcript/4968,unknown_sample_HQ_transcript/2084,unknown_sample_HQ_transcript/21776,unknown_sample_HQ_tra…
Biological Process	septate junction assembly	0.253188	unknown_sample_HQ_transcript/12418,unknown_sample_HQ_transcript/2700,unknown_sample_HQ_transcript/3437
Biological Process	substrate adhesion-dependent cell spreading	0.253188	unknown_sample_HQ_transcript/5881,unknown_sample_HQ_transcript/28097,unknown_sample_HQ_transcript/21776
Biological Process	positive regulation of protein export from nucleus	0.253188	unknown_sample_HQ_transcript/10771,unknown_sample_HQ_transcript/22277,unknown_sample_HQ_transcript/4663
Cellular Component	eukaryotic translation initiation factor 2B complex	0.253188	unknown_sample_HQ_transcript/16609,unknown_sample_HQ_transcript/16274,unknown_sample_HQ_transcript/14688
Biological Process	response to topologically incorrect protein	0.254369	unknown_sample_HQ_transcript/5464,unknown_sample_HQ_transcript/23380,unknown_sample_HQ_transcript/21947,unknown_sample_HQ_transcript/14670,unknown_sample_HQ_transcript/8330,unknown_sample_HQ_transcript/22201,unknown_sample_HQ_transcript/26349,unknown_sample_HQ_transcript/24416,unknown_sample_HQ_transcript/21349,unknown_sample_HQ_transcript/6304,unknown_sample_HQ_transcript/29030,unknown_sample_HQ…
Biological Process	regulation of cell projection assembly	0.26263	unknown_sample_HQ_transcript/16186,unknown_sample_HQ_transcript/4618,unknown_sample_HQ_transcript/28462,unknown_sample_HQ_transcript/20178,unknown_sample_HQ_transcript/5369,unknown_sample_HQ_transcript/5881,unknown_sample_HQ_transcript/6124,unknown_sample_HQ_transcript/18734,unknown_sample_HQ_transcript/4581,unknown_sample_HQ_transcript/14587
Biological Process	regulation of plasma membrane bounded cell projection assembly	0.26263	unknown_sample_HQ_transcript/20178,unknown_sample_HQ_transcript/5369,unknown_sample_HQ_transcript/16186,unknown_sample_HQ_transcript/28462,unknown_sample_HQ_transcript/4618,unknown_sample_HQ_transcript/4581,unknown_sample_HQ_transcript/14587,unknown_sample_HQ_transcript/18734,unknown_sample_HQ_transcript/5881,unknown_sample_HQ_transcript/6124
Biological Process	learning or memory	0.265853	unknown_sample_HQ_transcript/19771,unknown_sample_HQ_transcript/1424,unknown_sample_HQ_transcript/2084,unknown_sample_HQ_transcript/11101,unknown_sample_HQ_transcript/25138,unknown_sample_HQ_transcript/1806,unknown_sample_HQ_transcript/8428,unknown_sample_HQ_transcript/13980,unknown_sample_HQ_transcript/15094
Biological Process	ion transport	0.266131	unknown_sample_HQ_transcript/2008,unknown_sample_HQ_transcript/4618,unknown_sample_HQ_transcript/30080,unknown_sample_HQ_transcript/4878,unknown_sample_HQ_transcript/11099,unknown_sample_HQ_transcript/14727,unknown_sample_HQ_transcript/397,unknown_sample_HQ_transcript/3300,unknown_sample_HQ_transcript/9676,unknown_sample_HQ_transcript/30337,unknown_sample_HQ_transcript/10648,unknown_sample_HQ_tra…
Biological Process	regulation of histone acetylation	0.266167	unknown_sample_HQ_transcript/22277,unknown_sample_HQ_transcript/16723,unknown_sample_HQ_transcript/26906,unknown_sample_HQ_transcript/20729
Biological Process	regulation of protein K63-linked deubiquitination	0.266167	unknown_sample_HQ_transcript/23296,unknown_sample_HQ_transcript/26127,unknown_sample_HQ_transcript/6304,unknown_sample_HQ_transcript/10562
Biological Process	positive regulation of protein K63-linked deubiquitination	0.266167	unknown_sample_HQ_transcript/6304,unknown_sample_HQ_transcript/23296,unknown_sample_HQ_transcript/26127,unknown_sample_HQ_transcript/10562
Biological Process	positive regulation of oxidative phosphorylation	0.266167	unknown_sample_HQ_transcript/26127,unknown_sample_HQ_transcript/23296,unknown_sample_HQ_transcript/6304,unknown_sample_HQ_transcript/10562
Biological Process	regulation of peptidyl-lysine acetylation	0.266167	unknown_sample_HQ_transcript/16723,unknown_sample_HQ_transcript/22277,unknown_sample_HQ_transcript/20729,unknown_sample_HQ_transcript/26906
Cellular Component	protein acetyltransferase complex	0.266167	unknown_sample_HQ_transcript/7924,unknown_sample_HQ_transcript/14003,unknown_sample_HQ_transcript/16723,unknown_sample_HQ_transcript/12778
Cellular Component	acetyltransferase complex	0.266167	unknown_sample_HQ_transcript/14003,unknown_sample_HQ_transcript/7924,unknown_sample_HQ_transcript/16723,unknown_sample_HQ_transcript/12778
Cellular Component	VCP-NSFL1C complex	0.266167	unknown_sample_HQ_transcript/10562,unknown_sample_HQ_transcript/23296,unknown_sample_HQ_transcript/26127,unknown_sample_HQ_transcript/6304
Molecular Function	deubiquitinase activator activity	0.266167	unknown_sample_HQ_transcript/10562,unknown_sample_HQ_transcript/6304,unknown_sample_HQ_transcript/26127,unknown_sample_HQ_transcript/23296
Biological Process	vitamin metabolic process	0.268664	unknown_sample_HQ_transcript/17410,unknown_sample_HQ_transcript/16227,unknown_sample_HQ_transcript/9266,unknown_sample_HQ_transcript/14199,unknown_sample_HQ_transcript/17250,unknown_sample_HQ_transcript/16109,unknown_sample_HQ_transcript/25579,unknown_sample_HQ_transcript/13898
Biological Process	single organism cell adhesion	0.269737	unknown_sample_HQ_transcript/5881,unknown_sample_HQ_transcript/6124,unknown_sample_HQ_transcript/23993,unknown_sample_HQ_transcript/7996,unknown_sample_HQ_transcript/6854,unknown_sample_HQ_transcript/4618,unknown_sample_HQ_transcript/701,unknown_sample_HQ_transcript/4581,unknown_sample_HQ_transcript/30082,unknown_sample_HQ_transcript/10372,unknown_sample_HQ_transcript/28462,unknown_sample_HQ_tran…
Biological Process	collagen metabolic process	0.270804	unknown_sample_HQ_transcript/20729,unknown_sample_HQ_transcript/30495,unknown_sample_HQ_transcript/18980,unknown_sample_HQ_transcript/26906,unknown_sample_HQ_transcript/23758,unknown_sample_HQ_transcript/12137,unknown_sample_HQ_transcript/20629
Biological Process	regulation of plasma membrane organization	0.270804	unknown_sample_HQ_transcript/9367,unknown_sample_HQ_transcript/14440,unknown_sample_HQ_transcript/5369,unknown_sample_HQ_transcript/6124,unknown_sample_HQ_transcript/18521,unknown_sample_HQ_transcript/4618,unknown_sample_HQ_transcript/28462
Molecular Function	calmodulin binding	0.270804	unknown_sample_HQ_transcript/8334,unknown_sample_HQ_transcript/1424,unknown_sample_HQ_transcript/14355,unknown_sample_HQ_transcript/22277,unknown_sample_HQ_transcript/7521,unknown_sample_HQ_transcript/3700,unknown_sample_HQ_transcript/8761
Biological Process	protein insertion into mitochondrial membrane involved in apoptotic signaling pathway	0.270873	unknown_sample_HQ_transcript/8334,unknown_sample_HQ_transcript/10771,unknown_sample_HQ_transcript/14355,unknown_sample_HQ_transcript/4663,unknown_sample_HQ_transcript/20178
Biological Process	ceramide metabolic process	0.270873	unknown_sample_HQ_transcript/5369,unknown_sample_HQ_transcript/6124,unknown_sample_HQ_transcript/4618,unknown_sample_HQ_transcript/28462,unknown_sample_HQ_transcript/24520
Biological Process	cellular component disassembly involved in execution phase of apoptosis	0.270873	unknown_sample_HQ_transcript/4618,unknown_sample_HQ_transcript/28462,unknown_sample_HQ_transcript/6124,unknown_sample_HQ_transcript/16200,unknown_sample_HQ_transcript/5369
Biological Process	neuron remodeling	0.270873	unknown_sample_HQ_transcript/1806,unknown_sample_HQ_transcript/13980,unknown_sample_HQ_transcript/8428,unknown_sample_HQ_transcript/2084,unknown_sample_HQ_transcript/20178
Biological Process	protein hexamerization	0.270873	unknown_sample_HQ_transcript/10562,unknown_sample_HQ_transcript/26127,unknown_sample_HQ_transcript/23296,unknown_sample_HQ_transcript/14813,unknown_sample_HQ_transcript/6304
Biological Process	alpha-linolenic acid metabolic process	0.270873	unknown_sample_HQ_transcript/22445,unknown_sample_HQ_transcript/27410,unknown_sample_HQ_transcript/8182,unknown_sample_HQ_transcript/13723,unknown_sample_HQ_transcript/19391
Biological Process	nucleophagy	0.270873	unknown_sample_HQ_transcript/14587,unknown_sample_HQ_transcript/6968,unknown_sample_HQ_transcript/10744,unknown_sample_HQ_transcript/16186,unknown_sample_HQ_transcript/18734
Biological Process	protein insertion into mitochondrial membrane	0.270873	unknown_sample_HQ_transcript/10771,unknown_sample_HQ_transcript/20178,unknown_sample_HQ_transcript/4663,unknown_sample_HQ_transcript/14355,unknown_sample_HQ_transcript/8334
Biological Process	regulation of protein insertion into mitochondrial membrane involved in apoptotic signaling pathway	0.270873	unknown_sample_HQ_transcript/10771,unknown_sample_HQ_transcript/14355,unknown_sample_HQ_transcript/20178,unknown_sample_HQ_transcript/4663,unknown_sample_HQ_transcript/8334
Biological Process	positive regulation of protein insertion into mitochondrial membrane involved in apoptotic signaling pathway	0.270873	unknown_sample_HQ_transcript/20178,unknown_sample_HQ_transcript/4663,unknown_sample_HQ_transcript/14355,unknown_sample_HQ_transcript/10771,unknown_sample_HQ_transcript/8334
Biological Process	regulation of mitochondrial outer membrane permeabilization involved in apoptotic signaling pathway	0.270873	unknown_sample_HQ_transcript/14355,unknown_sample_HQ_transcript/20178,unknown_sample_HQ_transcript/4663,unknown_sample_HQ_transcript/10771,unknown_sample_HQ_transcript/8334
Biological Process	positive regulation of mitochondrial outer membrane permeabilization involved in apoptotic signaling pathway	0.270873	unknown_sample_HQ_transcript/8334,unknown_sample_HQ_transcript/10771,unknown_sample_HQ_transcript/14355,unknown_sample_HQ_transcript/20178,unknown_sample_HQ_transcript/4663
Cellular Component	neuromuscular junction	0.270873	unknown_sample_HQ_transcript/3437,unknown_sample_HQ_transcript/2700,unknown_sample_HQ_transcript/12418,unknown_sample_HQ_transcript/18673,unknown_sample_HQ_transcript/22902
Molecular Function	steroid binding	0.270873	unknown_sample_HQ_transcript/28097,unknown_sample_HQ_transcript/20827,unknown_sample_HQ_transcript/23338,unknown_sample_HQ_transcript/10364,unknown_sample_HQ_transcript/26087
Molecular Function	PDZ domain binding	0.270873	unknown_sample_HQ_transcript/27410,unknown_sample_HQ_transcript/8182,unknown_sample_HQ_transcript/13723,unknown_sample_HQ_transcript/3700,unknown_sample_HQ_transcript/19391
Cellular Component	protein serine/threonine phosphatase complex	0.271823	unknown_sample_HQ_transcript/23306,unknown_sample_HQ_transcript/8334,unknown_sample_HQ_transcript/21822,unknown_sample_HQ_transcript/14355,unknown_sample_HQ_transcript/14623,unknown_sample_HQ_transcript/7740
Cellular Component	phosphatase complex	0.271823	unknown_sample_HQ_transcript/21822,unknown_sample_HQ_transcript/14355,unknown_sample_HQ_transcript/14623,unknown_sample_HQ_transcript/7740,unknown_sample_HQ_transcript/23306,unknown_sample_HQ_transcript/8334
Molecular Function	ADP binding	0.271823	unknown_sample_HQ_transcript/10562,unknown_sample_HQ_transcript/23296,unknown_sample_HQ_transcript/26867,unknown_sample_HQ_transcript/26127,unknown_sample_HQ_transcript/6304,unknown_sample_HQ_transcript/13898
Molecular Function	endopeptidase regulator activity	0.271823	unknown_sample_HQ_transcript/9330,unknown_sample_HQ_transcript/12058,unknown_sample_HQ_transcript/8441,unknown_sample_HQ_transcript/12302,unknown_sample_HQ_transcript/25731,unknown_sample_HQ_transcript/8065
Biological Process	transcription initiation from RNA polymerase I promoter for nuclear large rRNA transcript	0.272113	unknown_sample_HQ_transcript/10936
Biological Process	conditioned taste aversion	0.272113	unknown_sample_HQ_transcript/11101
Biological Process	compound eye photoreceptor fate commitment	0.272113	unknown_sample_HQ_transcript/30142
Biological Process	neural crest cell migration	0.272113	unknown_sample_HQ_transcript/5881
Biological Process	mesonephros development	0.272113	unknown_sample_HQ_transcript/16347
Biological Process	blood vessel remodeling	0.272113	unknown_sample_HQ_transcript/18521
Biological Process	regulation of systemic arterial blood pressure by hormone	0.272113	unknown_sample_HQ_transcript/16347
Biological Process	morphogenesis of an epithelial sheet	0.272113	unknown_sample_HQ_transcript/30451
Biological Process	tRNA nucleoside ribose methylation	0.272113	unknown_sample_HQ_transcript/15560
Biological Process	cytokine secretion involved in immune response	0.272113	unknown_sample_HQ_transcript/28097
Biological Process	regulation of cytokine secretion involved in immune response	0.272113	unknown_sample_HQ_transcript/28097
Biological Process	renal system process involved in regulation of systemic arterial blood pressure	0.272113	unknown_sample_HQ_transcript/16347
Biological Process	regulation of systemic arterial blood pressure by renin-angiotensin	0.272113	unknown_sample_HQ_transcript/16347
Biological Process	transcription elongation from RNA polymerase III promoter	0.272113	unknown_sample_HQ_transcript/10936
Biological Process	regulation of translational initiation by iron	0.272113	unknown_sample_HQ_transcript/988
Biological Process	short-term memory	0.272113	unknown_sample_HQ_transcript/11101
Biological Process	anesthesia-resistant memory	0.272113	unknown_sample_HQ_transcript/11101
Biological Process	glucocorticoid metabolic process	0.272113	unknown_sample_HQ_transcript/28097
Biological Process	torso signaling pathway	0.272113	unknown_sample_HQ_transcript/30142
Biological Process	pentose-phosphate shunt, oxidative branch	0.272113	unknown_sample_HQ_transcript/2008
Biological Process	SOS response	0.272113	unknown_sample_HQ_transcript/10372
Biological Process	gamma-aminobutyric acid metabolic process	0.272113	unknown_sample_HQ_transcript/2968
Biological Process	gamma-aminobutyric acid catabolic process	0.272113	unknown_sample_HQ_transcript/2968
Biological Process	cold acclimation	0.272113	unknown_sample_HQ_transcript/30142
Biological Process	body morphogenesis	0.272113	unknown_sample_HQ_transcript/15041
Biological Process	negative regulation of cardiac muscle hypertrophy	0.272113	unknown_sample_HQ_transcript/2008
Biological Process	negative regulation of muscle hypertrophy	0.272113	unknown_sample_HQ_transcript/2008
Biological Process	heme transport	0.272113	unknown_sample_HQ_transcript/3822
Biological Process	histone dephosphorylation	0.272113	unknown_sample_HQ_transcript/26867
Biological Process	histone deubiquitination	0.272113	unknown_sample_HQ_transcript/16723
Biological Process	protein oxidation	0.272113	unknown_sample_HQ_transcript/28097
Biological Process	viral latency	0.272113	unknown_sample_HQ_transcript/12778
Biological Process	latent virus replication	0.272113	unknown_sample_HQ_transcript/12778
Biological Process	release from viral latency	0.272113	unknown_sample_HQ_transcript/12778
Biological Process	phenol-containing compound catabolic process	0.272113	unknown_sample_HQ_transcript/17488
Biological Process	catechol-containing compound catabolic process	0.272113	unknown_sample_HQ_transcript/17488
Biological Process	protection from non-homologous end joining at telomere	0.272113	unknown_sample_HQ_transcript/12048
Biological Process	response to food	0.272113	unknown_sample_HQ_transcript/2008
Biological Process	positive regulation of actin filament bundle assembly	0.272113	unknown_sample_HQ_transcript/28097
Biological Process	regulation of interleukin-12 production	0.272113	unknown_sample_HQ_transcript/10392
Biological Process	positive regulation of interleukin-12 production	0.272113	unknown_sample_HQ_transcript/10392
Biological Process	positive regulation of CREB transcription factor activity	0.272113	unknown_sample_HQ_transcript/22277
Biological Process	positive regulation of tissue remodeling	0.272113	unknown_sample_HQ_transcript/18521
Biological Process	response to fluid shear stress	0.272113	unknown_sample_HQ_transcript/20729
Biological Process	Fas signaling pathway	0.272113	unknown_sample_HQ_transcript/18521
Biological Process	thermosensory behavior	0.272113	unknown_sample_HQ_transcript/11101
Biological Process	neurotransmitter catabolic process	0.272113	unknown_sample_HQ_transcript/17488
Biological Process	catecholamine catabolic process	0.272113	unknown_sample_HQ_transcript/17488
Biological Process	indole-containing compound metabolic process	0.272113	unknown_sample_HQ_transcript/1424
Biological Process	eye photoreceptor cell fate commitment	0.272113	unknown_sample_HQ_transcript/30142
Biological Process	transcription of nuclear large rRNA transcript from RNA polymerase I promoter	0.272113	unknown_sample_HQ_transcript/10936
Biological Process	xenobiotic transport	0.272113	unknown_sample_HQ_transcript/3822
Biological Process	telomere maintenance in response to DNA damage	0.272113	unknown_sample_HQ_transcript/12048
Biological Process	AMP salvage	0.272113	unknown_sample_HQ_transcript/3466
Biological Process	R7 cell differentiation	0.272113	unknown_sample_HQ_transcript/30142
Biological Process	positive regulation of fatty acid metabolic process	0.272113	unknown_sample_HQ_transcript/28097
Biological Process	urate metabolic process	0.272113	unknown_sample_HQ_transcript/3822
Biological Process	photoreceptor cell fate commitment	0.272113	unknown_sample_HQ_transcript/30142
Biological Process	vascular endothelial growth factor receptor signaling pathway	0.272113	unknown_sample_HQ_transcript/10392
Biological Process	ephrin receptor signaling pathway	0.272113	unknown_sample_HQ_transcript/9367
Biological Process	pollen sperm cell differentiation	0.272113	unknown_sample_HQ_transcript/7924
Biological Process	long-day photoperiodism, flowering	0.272113	unknown_sample_HQ_transcript/7924
Biological Process	neuron fate commitment	0.272113	unknown_sample_HQ_transcript/30142
Biological Process	positive regulation of stress fiber assembly	0.272113	unknown_sample_HQ_transcript/28097
Biological Process	regulation of focal adhesion assembly	0.272113	unknown_sample_HQ_transcript/5881
Biological Process	microgametogenesis	0.272113	unknown_sample_HQ_transcript/7924
Biological Process	regulation of cardiac muscle cell proliferation	0.272113	unknown_sample_HQ_transcript/10392
Biological Process	regulation of blood vessel remodeling	0.272113	unknown_sample_HQ_transcript/18521
Biological Process	head morphogenesis	0.272113	unknown_sample_HQ_transcript/15041
Biological Process	face morphogenesis	0.272113	unknown_sample_HQ_transcript/15041
Biological Process	transposon integration	0.272113	unknown_sample_HQ_transcript/10936
Biological Process	RNA polymerase III transcriptional preinitiation complex assembly	0.272113	unknown_sample_HQ_transcript/10936
Biological Process	nuclear polyadenylation-dependent mRNA catabolic process	0.272113	unknown_sample_HQ_transcript/18005
Biological Process	polyadenylation-dependent mRNA catabolic process	0.272113	unknown_sample_HQ_transcript/18005
Biological Process	cellular response to cadmium ion	0.272113	unknown_sample_HQ_transcript/26867
Biological Process	mitotic cell cycle arrest	0.272113	unknown_sample_HQ_transcript/5347
Biological Process	regulation of cell-substrate junction assembly	0.272113	unknown_sample_HQ_transcript/5881
Biological Process	regulation of calcium ion import	0.272113	unknown_sample_HQ_transcript/3700
Biological Process	positive regulation of calcium ion import	0.272113	unknown_sample_HQ_transcript/3700
Biological Process	epiboly	0.272113	unknown_sample_HQ_transcript/30451
Biological Process	cellular response to granulocyte macrophage colony-stimulating factor stimulus	0.272113	unknown_sample_HQ_transcript/1424
Biological Process	response to granulocyte macrophage colony-stimulating factor	0.272113	unknown_sample_HQ_transcript/1424
Biological Process	neuromuscular junction development, skeletal muscle fiber	0.272113	unknown_sample_HQ_transcript/15422
Biological Process	positive regulation of substrate adhesion-dependent cell spreading	0.272113	unknown_sample_HQ_transcript/28097
Biological Process	iron coordination entity transport	0.272113	unknown_sample_HQ_transcript/3822
Biological Process	regulation of transcription of nuclear large rRNA transcript from RNA polymerase I promoter	0.272113	unknown_sample_HQ_transcript/10936
Biological Process	regulation of Fas signaling pathway	0.272113	unknown_sample_HQ_transcript/18521
Biological Process	negative regulation of Fas signaling pathway	0.272113	unknown_sample_HQ_transcript/18521
Biological Process	positive regulation of lamellipodium organization	0.272113	unknown_sample_HQ_transcript/5881
Biological Process	regulation of transcription initiation from RNA polymerase I promoter for nuclear large rRNA transcript	0.272113	unknown_sample_HQ_transcript/10936
Biological Process	regulation of adherens junction organization	0.272113	unknown_sample_HQ_transcript/5881
Biological Process	positive regulation of glucocorticoid receptor signaling pathway	0.272113	unknown_sample_HQ_transcript/26867
Biological Process	regulation of cytokinesis, actomyosin contractile ring assembly	0.272113	unknown_sample_HQ_transcript/21962
Biological Process	positive regulation of blood vessel remodeling	0.272113	unknown_sample_HQ_transcript/18521
Cellular Component	RNA polymerase I transcription factor complex	0.272113	unknown_sample_HQ_transcript/10936
Cellular Component	transcription factor TFIIIB complex	0.272113	unknown_sample_HQ_transcript/10936
Cellular Component	RNA polymerase I upstream activating factor complex	0.272113	unknown_sample_HQ_transcript/10936
Cellular Component	nuclear nucleosome	0.272113	unknown_sample_HQ_transcript/26645
Cellular Component	beta-catenin destruction complex	0.272113	unknown_sample_HQ_transcript/17853
Cellular Component	presynaptic membrane	0.272113	unknown_sample_HQ_transcript/3700
Cellular Component	RNA polymerase I core factor complex	0.272113	unknown_sample_HQ_transcript/10936
Cellular Component	RNA polymerase III transcription factor complex	0.272113	unknown_sample_HQ_transcript/10936
Cellular Component	proximal dendrite	0.272113	unknown_sample_HQ_transcript/26867
Molecular Function	transcription factor activity, core RNA polymerase II binding	0.272113	unknown_sample_HQ_transcript/10936
Molecular Function	transcription factor activity, core RNA polymerase III binding	0.272113	unknown_sample_HQ_transcript/10936
Molecular Function	transcription factor activity, RNA polymerase III transcription factor binding	0.272113	unknown_sample_HQ_transcript/10936
Molecular Function	TFIIIB-type transcription factor activity	0.272113	unknown_sample_HQ_transcript/10936
Molecular Function	transcription factor activity, RNA polymerase II core promoter sequence-specific binding involved in preinitiation complex assembly	0.272113	unknown_sample_HQ_transcript/10936
Molecular Function	transcription factor activity, RNA polymerase I transcription factor binding	0.272113	unknown_sample_HQ_transcript/10936
Molecular Function	RNA polymerase I transcription factor activity, sequence-specific DNA binding	0.272113	unknown_sample_HQ_transcript/10936
Molecular Function	transcription factor activity, RNA polymerase I CORE element sequence-specific binding	0.272113	unknown_sample_HQ_transcript/10936
Molecular Function	RNA polymerase I transcription factor binding	0.272113	unknown_sample_HQ_transcript/10936
Molecular Function	transcription factor activity, RNA polymerase I transcription factor recruiting	0.272113	unknown_sample_HQ_transcript/10936
Molecular Function	transcriptional activator activity, RNA polymerase II distal enhancer sequence-specific binding	0.272113	unknown_sample_HQ_transcript/12778
Molecular Function	G-protein alpha-subunit binding	0.272113	unknown_sample_HQ_transcript/26867
Molecular Function	NAD+ synthase (glutamine-hydrolyzing) activity	0.272113	unknown_sample_HQ_transcript/2239
Molecular Function	aconitate hydratase activity	0.272113	unknown_sample_HQ_transcript/988
Molecular Function	adenylate kinase activity	0.272113	unknown_sample_HQ_transcript/3466
Molecular Function	glutaminase activity	0.272113	unknown_sample_HQ_transcript/2239
Molecular Function	glyceraldehyde-3-phosphate dehydrogenase (NAD+) (phosphorylating) activity	0.272113	unknown_sample_HQ_transcript/17371
Molecular Function	death receptor binding	0.272113	unknown_sample_HQ_transcript/18521
Molecular Function	interleukin-2 receptor binding	0.272113	unknown_sample_HQ_transcript/12468
Molecular Function	insulin-like growth factor receptor binding	0.272113	unknown_sample_HQ_transcript/16347
Molecular Function	CTD phosphatase activity	0.272113	unknown_sample_HQ_transcript/8330
Molecular Function	protein kinase C inhibitor activity	0.272113	unknown_sample_HQ_transcript/10771
Molecular Function	xenobiotic-transporting ATPase activity	0.272113	unknown_sample_HQ_transcript/3822
Molecular Function	lysine decarboxylase activity	0.272113	unknown_sample_HQ_transcript/459
Molecular Function	catechol O-methyltransferase activity	0.272113	unknown_sample_HQ_transcript/17488
Molecular Function	metallochaperone activity	0.272113	unknown_sample_HQ_transcript/30559
Molecular Function	copper chaperone activity	0.272113	unknown_sample_HQ_transcript/30559
Molecular Function	myosin phosphatase activity	0.272113	unknown_sample_HQ_transcript/21822
Molecular Function	iron-responsive element binding	0.272113	unknown_sample_HQ_transcript/988
Molecular Function	peptide-methionine (R)-S-oxide reductase activity	0.272113	unknown_sample_HQ_transcript/27167
Molecular Function	neurexin family protein binding	0.272113	unknown_sample_HQ_transcript/3700
Molecular Function	xenobiotic transporter activity	0.272113	unknown_sample_HQ_transcript/3822
Molecular Function	single-stranded telomeric DNA binding	0.272113	unknown_sample_HQ_transcript/25282
Molecular Function	glyceraldehyde-3-phosphate dehydrogenase (NAD(P)+) (phosphorylating) activity	0.272113	unknown_sample_HQ_transcript/17371
Molecular Function	myosin-light-chain-phosphatase activity	0.272113	unknown_sample_HQ_transcript/21822
Molecular Function	sequence-specific single stranded DNA binding	0.272113	unknown_sample_HQ_transcript/25282
Biological Process	regulation of cell-matrix adhesion	0.274519	unknown_sample_HQ_transcript/3700,unknown_sample_HQ_transcript/5881
Biological Process	alanine metabolic process	0.274519	unknown_sample_HQ_transcript/11991,unknown_sample_HQ_transcript/15945
Biological Process	alanine catabolic process	0.274519	unknown_sample_HQ_transcript/11991,unknown_sample_HQ_transcript/15945
Biological Process	chemosensory behavior	0.274519	unknown_sample_HQ_transcript/11101,unknown_sample_HQ_transcript/25138
Biological Process	pyruvate family amino acid metabolic process	0.274519	unknown_sample_HQ_transcript/11991,unknown_sample_HQ_transcript/15945
Biological Process	pyruvate family amino acid catabolic process	0.274519	unknown_sample_HQ_transcript/11991,unknown_sample_HQ_transcript/15945
Biological Process	negative regulation of photomorphogenesis	0.274519	unknown_sample_HQ_transcript/14670,unknown_sample_HQ_transcript/5260
Biological Process	poly(A)+ mRNA export from nucleus	0.274519	unknown_sample_HQ_transcript/25282,unknown_sample_HQ_transcript/14376
Biological Process	neutrophil chemotaxis	0.274519	unknown_sample_HQ_transcript/22277,unknown_sample_HQ_transcript/10648
Biological Process	calcineurin-NFAT signaling cascade	0.274519	unknown_sample_HQ_transcript/14355,unknown_sample_HQ_transcript/8334
Biological Process	COPI-coated vesicle budding	0.274519	unknown_sample_HQ_transcript/15393,unknown_sample_HQ_transcript/16224
Biological Process	L-alanine metabolic process	0.274519	unknown_sample_HQ_transcript/15945,unknown_sample_HQ_transcript/11991
Biological Process	L-alanine catabolic process	0.274519	unknown_sample_HQ_transcript/11991,unknown_sample_HQ_transcript/15945
Biological Process	negative regulation of protein kinase activity by regulation of protein phosphorylation	0.274519	unknown_sample_HQ_transcript/4581,unknown_sample_HQ_transcript/5881
Biological Process	early endosome to late endosome transport	0.274519	unknown_sample_HQ_transcript/12062,unknown_sample_HQ_transcript/14114
Biological Process	polyol biosynthetic process	0.274519	unknown_sample_HQ_transcript/13578,unknown_sample_HQ_transcript/11099
Biological Process	tetrahydrofolate metabolic process	0.274519	unknown_sample_HQ_transcript/13192,unknown_sample_HQ_transcript/16109
Biological Process	inositol phosphate-mediated signaling	0.274519	unknown_sample_HQ_transcript/8334,unknown_sample_HQ_transcript/14355
Biological Process	Golgi transport vesicle coating	0.274519	unknown_sample_HQ_transcript/16224,unknown_sample_HQ_transcript/15393
Biological Process	COPI coating of Golgi vesicle	0.274519	unknown_sample_HQ_transcript/16224,unknown_sample_HQ_transcript/15393
Biological Process	short-day photoperiodism	0.274519	unknown_sample_HQ_transcript/14670,unknown_sample_HQ_transcript/5260
Biological Process	short-day photoperiodism, flowering	0.274519	unknown_sample_HQ_transcript/5260,unknown_sample_HQ_transcript/14670
Biological Process	lung epithelium development	0.274519	unknown_sample_HQ_transcript/14355,unknown_sample_HQ_transcript/8334
Biological Process	nuclear RNA surveillance	0.274519	unknown_sample_HQ_transcript/18005,unknown_sample_HQ_transcript/25282
Biological Process	nuclear mRNA surveillance	0.274519	unknown_sample_HQ_transcript/18005,unknown_sample_HQ_transcript/25282
Biological Process	granulocyte chemotaxis	0.274519	unknown_sample_HQ_transcript/22277,unknown_sample_HQ_transcript/10648
Biological Process	granulocyte migration	0.274519	unknown_sample_HQ_transcript/10648,unknown_sample_HQ_transcript/22277
Biological Process	calcineurin-mediated signaling	0.274519	unknown_sample_HQ_transcript/14355,unknown_sample_HQ_transcript/8334
Biological Process	positive regulation of protein acetylation	0.274519	unknown_sample_HQ_transcript/22277,unknown_sample_HQ_transcript/16723
Biological Process	positive regulation of mRNA binding	0.274519	unknown_sample_HQ_transcript/4968,unknown_sample_HQ_transcript/4425
Biological Process	positive regulation of RNA binding	0.274519	unknown_sample_HQ_transcript/4425,unknown_sample_HQ_transcript/4968
Biological Process	neutrophil migration	0.274519	unknown_sample_HQ_transcript/22277,unknown_sample_HQ_transcript/10648
Cellular Component	manchette	0.274519	unknown_sample_HQ_transcript/3420,unknown_sample_HQ_transcript/6772
Cellular Component	gamma-secretase complex	0.274519	unknown_sample_HQ_transcript/15393,unknown_sample_HQ_transcript/16224
Molecular Function	calmodulin-dependent cyclic-nucleotide phosphodiesterase activity	0.274519	unknown_sample_HQ_transcript/1424,unknown_sample_HQ_transcript/7521
Molecular Function	calcium-dependent protein serine/threonine phosphatase activity	0.274519	unknown_sample_HQ_transcript/14355,unknown_sample_HQ_transcript/8334
Molecular Function	H4 histone acetyltransferase activity	0.274519	unknown_sample_HQ_transcript/16723,unknown_sample_HQ_transcript/12778
Molecular Function	MAP kinase tyrosine/serine/threonine phosphatase activity	0.274519	unknown_sample_HQ_transcript/6854,unknown_sample_HQ_transcript/4581
Molecular Function	MAP kinase phosphatase activity	0.274519	unknown_sample_HQ_transcript/4581,unknown_sample_HQ_transcript/6854
Molecular Function	calcium- and calmodulin-regulated 3',5'-cyclic-GMP phosphodiesterase activity	0.274519	unknown_sample_HQ_transcript/1424,unknown_sample_HQ_transcript/7521
Biological Process	anatomical structure regression	0.27477	unknown_sample_HQ_transcript/16186,unknown_sample_HQ_transcript/26349,unknown_sample_HQ_transcript/22201,unknown_sample_HQ_transcript/20178,unknown_sample_HQ_transcript/29741,unknown_sample_HQ_transcript/23380,unknown_sample_HQ_transcript/18734,unknown_sample_HQ_transcript/22902,unknown_sample_HQ_transcript/23758,unknown_sample_HQ_transcript/3437,unknown_sample_HQ_transcript/28251,unknown_sample_…
Biological Process	regulation of cell shape	0.277588	unknown_sample_HQ_transcript/26959,unknown_sample_HQ_transcript/19688,unknown_sample_HQ_transcript/2700,unknown_sample_HQ_transcript/25824,unknown_sample_HQ_transcript/3437,unknown_sample_HQ_transcript/30142,unknown_sample_HQ_transcript/12418,unknown_sample_HQ_transcript/25690,unknown_sample_HQ_transcript/19862,unknown_sample_HQ_transcript/29033,unknown_sample_HQ_transcript/1963
Biological Process	cellular lipid catabolic process	0.277588	unknown_sample_HQ_transcript/19391,unknown_sample_HQ_transcript/21822,unknown_sample_HQ_transcript/22445,unknown_sample_HQ_transcript/6124,unknown_sample_HQ_transcript/28097,unknown_sample_HQ_transcript/5369,unknown_sample_HQ_transcript/13723,unknown_sample_HQ_transcript/8182,unknown_sample_HQ_transcript/27410,unknown_sample_HQ_transcript/4618,unknown_sample_HQ_transcript/28462
Biological Process	protein maturation	0.279297	unknown_sample_HQ_transcript/8441,unknown_sample_HQ_transcript/8065,unknown_sample_HQ_transcript/14978,unknown_sample_HQ_transcript/14061,unknown_sample_HQ_transcript/12302,unknown_sample_HQ_transcript/25597,unknown_sample_HQ_transcript/9330,unknown_sample_HQ_transcript/25387,unknown_sample_HQ_transcript/30495,unknown_sample_HQ_transcript/1658,unknown_sample_HQ_transcript/20128,unknown_sample_HQ_…
Biological Process	nucleoside monophosphate biosynthetic process	0.27995	unknown_sample_HQ_transcript/397,unknown_sample_HQ_transcript/2086,unknown_sample_HQ_transcript/10562,unknown_sample_HQ_transcript/15145,unknown_sample_HQ_transcript/27786,unknown_sample_HQ_transcript/26127,unknown_sample_HQ_transcript/9624,unknown_sample_HQ_transcript/29797,unknown_sample_HQ_transcript/5886,unknown_sample_HQ_transcript/20814,unknown_sample_HQ_transcript/27371,unknown_sample_HQ_t…
Biological Process	imaginal disc morphogenesis	0.282214	unknown_sample_HQ_transcript/13898,unknown_sample_HQ_transcript/11099,unknown_sample_HQ_transcript/6854,unknown_sample_HQ_transcript/14813,unknown_sample_HQ_transcript/13578,unknown_sample_HQ_transcript/20178,unknown_sample_HQ_transcript/12418,unknown_sample_HQ_transcript/14623,unknown_sample_HQ_transcript/3437,unknown_sample_HQ_transcript/2700
Biological Process	negative regulation of MAPK cascade	0.282214	unknown_sample_HQ_transcript/7213,unknown_sample_HQ_transcript/4581,unknown_sample_HQ_transcript/20084,unknown_sample_HQ_transcript/6124,unknown_sample_HQ_transcript/20729,unknown_sample_HQ_transcript/2265,unknown_sample_HQ_transcript/5369,unknown_sample_HQ_transcript/6854,unknown_sample_HQ_transcript/4618,unknown_sample_HQ_transcript/28462
Molecular Function	phosphatase binding	0.282214	unknown_sample_HQ_transcript/6304,unknown_sample_HQ_transcript/23296,unknown_sample_HQ_transcript/701,unknown_sample_HQ_transcript/21822,unknown_sample_HQ_transcript/16723,unknown_sample_HQ_transcript/3303,unknown_sample_HQ_transcript/9172,unknown_sample_HQ_transcript/26127,unknown_sample_HQ_transcript/2398,unknown_sample_HQ_transcript/10562
Molecular Function	metal ion transmembrane transporter activity	0.282214	unknown_sample_HQ_transcript/10585,unknown_sample_HQ_transcript/14727,unknown_sample_HQ_transcript/4878,unknown_sample_HQ_transcript/24724,unknown_sample_HQ_transcript/3911,unknown_sample_HQ_transcript/7992,unknown_sample_HQ_transcript/3797,unknown_sample_HQ_transcript/4185,unknown_sample_HQ_transcript/1437,unknown_sample_HQ_transcript/27134
Biological Process	dephosphorylation	0.284772	unknown_sample_HQ_transcript/28462,unknown_sample_HQ_transcript/3263,unknown_sample_HQ_transcript/5369,unknown_sample_HQ_transcript/13875,unknown_sample_HQ_transcript/4581,unknown_sample_HQ_transcript/21822,unknown_sample_HQ_transcript/4040,unknown_sample_HQ_transcript/8330,unknown_sample_HQ_transcript/4618,unknown_sample_HQ_transcript/26394,unknown_sample_HQ_transcript/6854,unknown_sample_HQ_tra…
Biological Process	leukocyte mediated immunity	0.286783	unknown_sample_HQ_transcript/6124,unknown_sample_HQ_transcript/4663,unknown_sample_HQ_transcript/6544,unknown_sample_HQ_transcript/9172,unknown_sample_HQ_transcript/3303,unknown_sample_HQ_transcript/4618,unknown_sample_HQ_transcript/28462,unknown_sample_HQ_transcript/2398,unknown_sample_HQ_transcript/5369
Biological Process	positive regulation of protein localization to nucleus	0.286783	unknown_sample_HQ_transcript/4618,unknown_sample_HQ_transcript/28462,unknown_sample_HQ_transcript/14355,unknown_sample_HQ_transcript/5369,unknown_sample_HQ_transcript/24978,unknown_sample_HQ_transcript/8334,unknown_sample_HQ_transcript/15422,unknown_sample_HQ_transcript/20729,unknown_sample_HQ_transcript/6124
Biological Process	regulation of response to endoplasmic reticulum stress	0.286783	unknown_sample_HQ_transcript/20029,unknown_sample_HQ_transcript/9655,unknown_sample_HQ_transcript/20942,unknown_sample_HQ_transcript/28251,unknown_sample_HQ_transcript/26349,unknown_sample_HQ_transcript/18521,unknown_sample_HQ_transcript/22201,unknown_sample_HQ_transcript/29741,unknown_sample_HQ_transcript/23380
Biological Process	negative regulation of cellular protein localization	0.291202	unknown_sample_HQ_transcript/18521,unknown_sample_HQ_transcript/20591,unknown_sample_HQ_transcript/14440,unknown_sample_HQ_transcript/2265,unknown_sample_HQ_transcript/20157,unknown_sample_HQ_transcript/9655,unknown_sample_HQ_transcript/24274,unknown_sample_HQ_transcript/9367
Biological Process	mitochondrial membrane organization	0.295312	unknown_sample_HQ_transcript/8334,unknown_sample_HQ_transcript/12468,unknown_sample_HQ_transcript/10771,unknown_sample_HQ_transcript/2265,unknown_sample_HQ_transcript/14355,unknown_sample_HQ_transcript/4663,unknown_sample_HQ_transcript/20178
Biological Process	ammonium ion metabolic process	0.295312	unknown_sample_HQ_transcript/1424,unknown_sample_HQ_transcript/6124,unknown_sample_HQ_transcript/4618,unknown_sample_HQ_transcript/28462,unknown_sample_HQ_transcript/27786,unknown_sample_HQ_transcript/28097,unknown_sample_HQ_transcript/5369
Biological Process	integrin-mediated signaling pathway	0.295915	unknown_sample_HQ_transcript/28097,unknown_sample_HQ_transcript/13875,unknown_sample_HQ_transcript/14670
Biological Process	leaf senescence	0.295915	unknown_sample_HQ_transcript/14587,unknown_sample_HQ_transcript/6968,unknown_sample_HQ_transcript/10744
Biological Process	embryonic limb morphogenesis	0.295915	unknown_sample_HQ_transcript/26906,unknown_sample_HQ_transcript/20729,unknown_sample_HQ_transcript/16554
Biological Process	regulation of peptidyl-serine phosphorylation	0.295915	unknown_sample_HQ_transcript/22277,unknown_sample_HQ_transcript/4968,unknown_sample_HQ_transcript/4425
Biological Process	embryonic appendage morphogenesis	0.295915	unknown_sample_HQ_transcript/26906,unknown_sample_HQ_transcript/20729,unknown_sample_HQ_transcript/16554
Biological Process	folic acid metabolic process	0.295915	unknown_sample_HQ_transcript/16109,unknown_sample_HQ_transcript/9266,unknown_sample_HQ_transcript/17410
Biological Process	regulation of protein export from nucleus	0.295915	unknown_sample_HQ_transcript/4663,unknown_sample_HQ_transcript/10771,unknown_sample_HQ_transcript/22277
Biological Process	axon extension	0.295915	unknown_sample_HQ_transcript/29038,unknown_sample_HQ_transcript/11101,unknown_sample_HQ_transcript/27573
Biological Process	regulation of mRNA catabolic process	0.295915	unknown_sample_HQ_transcript/24703,unknown_sample_HQ_transcript/4576,unknown_sample_HQ_transcript/17057
Biological Process	positive regulation of mRNA catabolic process	0.295915	unknown_sample_HQ_transcript/24703,unknown_sample_HQ_transcript/4576,unknown_sample_HQ_transcript/17057
Biological Process	plant organ senescence	0.295915	unknown_sample_HQ_transcript/14587,unknown_sample_HQ_transcript/6968,unknown_sample_HQ_transcript/10744
Cellular Component	polytene chromosome interband	0.295915	unknown_sample_HQ_transcript/20729,unknown_sample_HQ_transcript/26906,unknown_sample_HQ_transcript/30142
Cellular Component	eukaryotic translation initiation factor 2 complex	0.295915	unknown_sample_HQ_transcript/16609,unknown_sample_HQ_transcript/16274,unknown_sample_HQ_transcript/14688
Biological Process	protein phosphorylation	0.296591	unknown_sample_HQ_transcript/25045,unknown_sample_HQ_transcript/20084,unknown_sample_HQ_transcript/7753,unknown_sample_HQ_transcript/20050,unknown_sample_HQ_transcript/7213,unknown_sample_HQ_transcript/7625,unknown_sample_HQ_transcript/18514,unknown_sample_HQ_transcript/17797,unknown_sample_HQ_transcript/18187,unknown_sample_HQ_transcript/26557,unknown_sample_HQ_transcript/12827,unknown_sample_HQ…
Biological Process	positive regulation of ion transport	0.298829	unknown_sample_HQ_transcript/6124,unknown_sample_HQ_transcript/2008,unknown_sample_HQ_transcript/28462,unknown_sample_HQ_transcript/4618,unknown_sample_HQ_transcript/3700,unknown_sample_HQ_transcript/5369
Biological Process	positive regulation of response to DNA damage stimulus	0.298829	unknown_sample_HQ_transcript/4618,unknown_sample_HQ_transcript/12677,unknown_sample_HQ_transcript/28462,unknown_sample_HQ_transcript/6124,unknown_sample_HQ_transcript/10372,unknown_sample_HQ_transcript/5369
Cellular Component	cell wall	0.298829	unknown_sample_HQ_transcript/2933,unknown_sample_HQ_transcript/30142,unknown_sample_HQ_transcript/6706,unknown_sample_HQ_transcript/10562,unknown_sample_HQ_transcript/12214,unknown_sample_HQ_transcript/6304
Molecular Function	hydrogen-exporting ATPase activity	0.298829	unknown_sample_HQ_transcript/9624,unknown_sample_HQ_transcript/27371,unknown_sample_HQ_transcript/15145,unknown_sample_HQ_transcript/5886,unknown_sample_HQ_transcript/2086,unknown_sample_HQ_transcript/397
Molecular Function	modified amino acid binding	0.298829	unknown_sample_HQ_transcript/1649,unknown_sample_HQ_transcript/15084,unknown_sample_HQ_transcript/10863,unknown_sample_HQ_transcript/8732,unknown_sample_HQ_transcript/28687,unknown_sample_HQ_transcript/12856
Biological Process	regulation of cell projection organization	0.298888	unknown_sample_HQ_transcript/22277,unknown_sample_HQ_transcript/16865,unknown_sample_HQ_transcript/21776,unknown_sample_HQ_transcript/2084,unknown_sample_HQ_transcript/5369,unknown_sample_HQ_transcript/16186,unknown_sample_HQ_transcript/28462,unknown_sample_HQ_transcript/4581,unknown_sample_HQ_transcript/14587,unknown_sample_HQ_transcript/13980,unknown_sample_HQ_transcript/26906,unknown_sample_HQ…
Biological Process	cation transport	0.299676	unknown_sample_HQ_transcript/5886,unknown_sample_HQ_transcript/14959,unknown_sample_HQ_transcript/2638,unknown_sample_HQ_transcript/10648,unknown_sample_HQ_transcript/27134,unknown_sample_HQ_transcript/4185,unknown_sample_HQ_transcript/14727,unknown_sample_HQ_transcript/397,unknown_sample_HQ_transcript/3300,unknown_sample_HQ_transcript/9676,unknown_sample_HQ_transcript/2008,unknown_sample_HQ_tran…
Biological Process	peptidyl-asparagine modification	0.301202	unknown_sample_HQ_transcript/9655,unknown_sample_HQ_transcript/23296,unknown_sample_HQ_transcript/26127,unknown_sample_HQ_transcript/6304,unknown_sample_HQ_transcript/10562
Biological Process	protein N-linked glycosylation via asparagine	0.301202	unknown_sample_HQ_transcript/9655,unknown_sample_HQ_transcript/23296,unknown_sample_HQ_transcript/26127,unknown_sample_HQ_transcript/6304,unknown_sample_HQ_transcript/10562
Biological Process	collagen catabolic process	0.301202	unknown_sample_HQ_transcript/30495,unknown_sample_HQ_transcript/18980,unknown_sample_HQ_transcript/23758,unknown_sample_HQ_transcript/12137,unknown_sample_HQ_transcript/20629
Biological Process	positive regulation of mitochondrial membrane permeability	0.301202	unknown_sample_HQ_transcript/10771,unknown_sample_HQ_transcript/4663,unknown_sample_HQ_transcript/20178,unknown_sample_HQ_transcript/14355,unknown_sample_HQ_transcript/8334
Biological Process	neuron maturation	0.301202	unknown_sample_HQ_transcript/1806,unknown_sample_HQ_transcript/8428,unknown_sample_HQ_transcript/13980,unknown_sample_HQ_transcript/20178,unknown_sample_HQ_transcript/2084
Biological Process	multicellular organismal catabolic process	0.301202	unknown_sample_HQ_transcript/30495,unknown_sample_HQ_transcript/18980,unknown_sample_HQ_transcript/23758,unknown_sample_HQ_transcript/12137,unknown_sample_HQ_transcript/20629
Biological Process	regulation of mitochondrial membrane permeability	0.301202	unknown_sample_HQ_transcript/20178,unknown_sample_HQ_transcript/4663,unknown_sample_HQ_transcript/14355,unknown_sample_HQ_transcript/10771,unknown_sample_HQ_transcript/8334
Biological Process	regulation of membrane permeability	0.301202	unknown_sample_HQ_transcript/8334,unknown_sample_HQ_transcript/4663,unknown_sample_HQ_transcript/20178,unknown_sample_HQ_transcript/14355,unknown_sample_HQ_transcript/10771
Biological Process	mitochondrial outer membrane permeabilization	0.301202	unknown_sample_HQ_transcript/20178,unknown_sample_HQ_transcript/4663,unknown_sample_HQ_transcript/14355,unknown_sample_HQ_transcript/10771,unknown_sample_HQ_transcript/8334
Biological Process	regulation of mitochondrial membrane permeability involved in apoptotic process	0.301202	unknown_sample_HQ_transcript/20178,unknown_sample_HQ_transcript/4663,unknown_sample_HQ_transcript/14355,unknown_sample_HQ_transcript/10771,unknown_sample_HQ_transcript/8334
Biological Process	positive regulation of mitochondrial membrane permeability involved in apoptotic process	0.301202	unknown_sample_HQ_transcript/20178,unknown_sample_HQ_transcript/4663,unknown_sample_HQ_transcript/14355,unknown_sample_HQ_transcript/10771,unknown_sample_HQ_transcript/8334
Biological Process	mitochondrial outer membrane permeabilization involved in programmed cell death	0.301202	unknown_sample_HQ_transcript/10771,unknown_sample_HQ_transcript/14355,unknown_sample_HQ_transcript/20178,unknown_sample_HQ_transcript/4663,unknown_sample_HQ_transcript/8334
Biological Process	positive regulation of membrane permeability	0.301202	unknown_sample_HQ_transcript/8334,unknown_sample_HQ_transcript/10771,unknown_sample_HQ_transcript/4663,unknown_sample_HQ_transcript/20178,unknown_sample_HQ_transcript/14355
Cellular Component	peroxisomal membrane	0.301202	unknown_sample_HQ_transcript/21776,unknown_sample_HQ_transcript/19391,unknown_sample_HQ_transcript/27410,unknown_sample_HQ_transcript/8182,unknown_sample_HQ_transcript/13723
Cellular Component	microbody membrane	0.301202	unknown_sample_HQ_transcript/21776,unknown_sample_HQ_transcript/19391,unknown_sample_HQ_transcript/13723,unknown_sample_HQ_transcript/8182,unknown_sample_HQ_transcript/27410
Molecular Function	low-density lipoprotein particle receptor binding	0.301202	unknown_sample_HQ_transcript/10863,unknown_sample_HQ_transcript/9367,unknown_sample_HQ_transcript/28687,unknown_sample_HQ_transcript/12856,unknown_sample_HQ_transcript/8732
Biological Process	regulation of oxidative phosphorylation	0.301243	unknown_sample_HQ_transcript/10562,unknown_sample_HQ_transcript/6304,unknown_sample_HQ_transcript/26127,unknown_sample_HQ_transcript/23296
Biological Process	folic acid-containing compound metabolic process	0.301243	unknown_sample_HQ_transcript/13192,unknown_sample_HQ_transcript/16109,unknown_sample_HQ_transcript/9266,unknown_sample_HQ_transcript/17410
Biological Process	positive regulation of mitochondrial membrane potential	0.301243	unknown_sample_HQ_transcript/10562,unknown_sample_HQ_transcript/6304,unknown_sample_HQ_transcript/26127,unknown_sample_HQ_transcript/23296
Biological Process	glial cell development	0.301243	unknown_sample_HQ_transcript/14355,unknown_sample_HQ_transcript/16609,unknown_sample_HQ_transcript/8334,unknown_sample_HQ_transcript/14688
Biological Process	cellular response to drug	0.301243	unknown_sample_HQ_transcript/10372,unknown_sample_HQ_transcript/16347,unknown_sample_HQ_transcript/12677,unknown_sample_HQ_transcript/10648
Biological Process	response to increased oxygen levels	0.301243	unknown_sample_HQ_transcript/23407,unknown_sample_HQ_transcript/10364,unknown_sample_HQ_transcript/26906,unknown_sample_HQ_transcript/20729
Biological Process	rhabdomere development	0.301243	unknown_sample_HQ_transcript/25824,unknown_sample_HQ_transcript/26959,unknown_sample_HQ_transcript/25690,unknown_sample_HQ_transcript/19688
Biological Process	flavin-containing compound metabolic process	0.301243	unknown_sample_HQ_transcript/6304,unknown_sample_HQ_transcript/23296,unknown_sample_HQ_transcript/26127,unknown_sample_HQ_transcript/10562
Biological Process	response to hyperoxia	0.301243	unknown_sample_HQ_transcript/10364,unknown_sample_HQ_transcript/26906,unknown_sample_HQ_transcript/20729,unknown_sample_HQ_transcript/23407
Biological Process	modified amino acid transport	0.301243	unknown_sample_HQ_transcript/30080,unknown_sample_HQ_transcript/30337,unknown_sample_HQ_transcript/9266,unknown_sample_HQ_transcript/17410
Biological Process	regulation of protein acetylation	0.301243	unknown_sample_HQ_transcript/16723,unknown_sample_HQ_transcript/22277,unknown_sample_HQ_transcript/20729,unknown_sample_HQ_transcript/26906
Biological Process	negative regulation of supramolecular fiber organization	0.301243	unknown_sample_HQ_transcript/5369,unknown_sample_HQ_transcript/4618,unknown_sample_HQ_transcript/28462,unknown_sample_HQ_transcript/6124
Biological Process	positive regulation of protein kinase activity	0.302199	unknown_sample_HQ_transcript/16845,unknown_sample_HQ_transcript/6124,unknown_sample_HQ_transcript/23421,unknown_sample_HQ_transcript/10392,unknown_sample_HQ_transcript/4618,unknown_sample_HQ_transcript/28462,unknown_sample_HQ_transcript/5369,unknown_sample_HQ_transcript/2265,unknown_sample_HQ_transcript/22277,unknown_sample_HQ_transcript/8761
Cellular Component	mitochondrial membrane part	0.302199	unknown_sample_HQ_transcript/27381,unknown_sample_HQ_transcript/4913,unknown_sample_HQ_transcript/24997,unknown_sample_HQ_transcript/8448,unknown_sample_HQ_transcript/27371,unknown_sample_HQ_transcript/17081,unknown_sample_HQ_transcript/19423,unknown_sample_HQ_transcript/12468,unknown_sample_HQ_transcript/14959,unknown_sample_HQ_transcript/2731
Molecular Function	iron-sulfur cluster binding	0.30645	unknown_sample_HQ_transcript/25882,unknown_sample_HQ_transcript/24575,unknown_sample_HQ_transcript/17898,unknown_sample_HQ_transcript/988,unknown_sample_HQ_transcript/8995,unknown_sample_HQ_transcript/20202,unknown_sample_HQ_transcript/18900,unknown_sample_HQ_transcript/1595,unknown_sample_HQ_transcript/16198,unknown_sample_HQ_transcript/27083,unknown_sample_HQ_transcript/17557,unknown_sample_HQ_…
Molecular Function	metal cluster binding	0.30645	unknown_sample_HQ_transcript/17898,unknown_sample_HQ_transcript/24575,unknown_sample_HQ_transcript/25882,unknown_sample_HQ_transcript/988,unknown_sample_HQ_transcript/8995,unknown_sample_HQ_transcript/20202,unknown_sample_HQ_transcript/1595,unknown_sample_HQ_transcript/18900,unknown_sample_HQ_transcript/17557,unknown_sample_HQ_transcript/16198,unknown_sample_HQ_transcript/27083,unknown_sample_HQ_…
Biological Process	alpha-amino acid biosynthetic process	0.308132	unknown_sample_HQ_transcript/4172,unknown_sample_HQ_transcript/8993,unknown_sample_HQ_transcript/14688,unknown_sample_HQ_transcript/11099,unknown_sample_HQ_transcript/2444,unknown_sample_HQ_transcript/13578,unknown_sample_HQ_transcript/16609,unknown_sample_HQ_transcript/16109,unknown_sample_HQ_transcript/21276
Molecular Function	anion transmembrane transporter activity	0.308132	unknown_sample_HQ_transcript/10585,unknown_sample_HQ_transcript/24724,unknown_sample_HQ_transcript/24997,unknown_sample_HQ_transcript/6364,unknown_sample_HQ_transcript/7992,unknown_sample_HQ_transcript/4185,unknown_sample_HQ_transcript/7691,unknown_sample_HQ_transcript/1437,unknown_sample_HQ_transcript/27134
Biological Process	nuclear import	0.308969	unknown_sample_HQ_transcript/5369,unknown_sample_HQ_transcript/5938,unknown_sample_HQ_transcript/28462,unknown_sample_HQ_transcript/7615,unknown_sample_HQ_transcript/14355,unknown_sample_HQ_transcript/9812,unknown_sample_HQ_transcript/20157,unknown_sample_HQ_transcript/4618,unknown_sample_HQ_transcript/20591,unknown_sample_HQ_transcript/25508,unknown_sample_HQ_transcript/23407,unknown_sample_HQ_t…
Biological Process	single organismal cell-cell adhesion	0.313076	unknown_sample_HQ_transcript/28097,unknown_sample_HQ_transcript/2265,unknown_sample_HQ_transcript/5369,unknown_sample_HQ_transcript/7996,unknown_sample_HQ_transcript/6854,unknown_sample_HQ_transcript/28462,unknown_sample_HQ_transcript/4618,unknown_sample_HQ_transcript/12677,unknown_sample_HQ_transcript/701,unknown_sample_HQ_transcript/30082,unknown_sample_HQ_transcript/4581,unknown_sample_HQ_tran…
Biological Process	protein processing	0.313076	unknown_sample_HQ_transcript/8441,unknown_sample_HQ_transcript/20128,unknown_sample_HQ_transcript/8065,unknown_sample_HQ_transcript/1658,unknown_sample_HQ_transcript/30495,unknown_sample_HQ_transcript/14978,unknown_sample_HQ_transcript/15082,unknown_sample_HQ_transcript/14061,unknown_sample_HQ_transcript/16347,unknown_sample_HQ_transcript/12302,unknown_sample_HQ_transcript/9330,unknown_sample_HQ_…
Biological Process	regulation of actin filament-based process	0.314178	unknown_sample_HQ_transcript/28097,unknown_sample_HQ_transcript/5369,unknown_sample_HQ_transcript/21962,unknown_sample_HQ_transcript/4618,unknown_sample_HQ_transcript/28462,unknown_sample_HQ_transcript/4581,unknown_sample_HQ_transcript/6124,unknown_sample_HQ_transcript/10648
Biological Process	intracellular protein transmembrane transport	0.314178	unknown_sample_HQ_transcript/21776,unknown_sample_HQ_transcript/8448,unknown_sample_HQ_transcript/2265,unknown_sample_HQ_transcript/20028,unknown_sample_HQ_transcript/12468,unknown_sample_HQ_transcript/17219,unknown_sample_HQ_transcript/17081,unknown_sample_HQ_transcript/19423
Molecular Function	enzyme regulator activity	0.315317	unknown_sample_HQ_transcript/20178,unknown_sample_HQ_transcript/23380,unknown_sample_HQ_transcript/25731,unknown_sample_HQ_transcript/4618,unknown_sample_HQ_transcript/9172,unknown_sample_HQ_transcript/10771,unknown_sample_HQ_transcript/12302,unknown_sample_HQ_transcript/23421,unknown_sample_HQ_transcript/2265,unknown_sample_HQ_transcript/5369,unknown_sample_HQ_transcript/28097,unknown_sample_HQ_…
Biological Process	positive regulation of programmed cell death	0.316653	unknown_sample_HQ_transcript/21822,unknown_sample_HQ_transcript/4663,unknown_sample_HQ_transcript/23296,unknown_sample_HQ_transcript/10562,unknown_sample_HQ_transcript/22277,unknown_sample_HQ_transcript/5369,unknown_sample_HQ_transcript/10364,unknown_sample_HQ_transcript/26127,unknown_sample_HQ_transcript/17853,unknown_sample_HQ_transcript/2398,unknown_sample_HQ_transcript/28462,unknown_sample_HQ…
Biological Process	positive regulation of cellular component biogenesis	0.317927	unknown_sample_HQ_transcript/4968,unknown_sample_HQ_transcript/26127,unknown_sample_HQ_transcript/1658,unknown_sample_HQ_transcript/28097,unknown_sample_HQ_transcript/10562,unknown_sample_HQ_transcript/29038,unknown_sample_HQ_transcript/2084,unknown_sample_HQ_transcript/13980,unknown_sample_HQ_transcript/8428,unknown_sample_HQ_transcript/18187,unknown_sample_HQ_transcript/4425,unknown_sample_HQ_t…
Biological Process	endoplasmic reticulum unfolded protein response	0.320014	unknown_sample_HQ_transcript/23296,unknown_sample_HQ_transcript/9655,unknown_sample_HQ_transcript/29030,unknown_sample_HQ_transcript/20942,unknown_sample_HQ_transcript/28251,unknown_sample_HQ_transcript/26349,unknown_sample_HQ_transcript/8330,unknown_sample_HQ_transcript/22201,unknown_sample_HQ_transcript/26127,unknown_sample_HQ_transcript/29741,unknown_sample_HQ_transcript/10562,unknown_sample_H…
Biological Process	salivary gland histolysis	0.320014	unknown_sample_HQ_transcript/22201,unknown_sample_HQ_transcript/26349,unknown_sample_HQ_transcript/23380,unknown_sample_HQ_transcript/29741,unknown_sample_HQ_transcript/20178,unknown_sample_HQ_transcript/23758,unknown_sample_HQ_transcript/22902,unknown_sample_HQ_transcript/18673,unknown_sample_HQ_transcript/20942,unknown_sample_HQ_transcript/12418,unknown_sample_HQ_transcript/2700,unknown_sample_…
Biological Process	salivary gland cell autophagic cell death	0.320014	unknown_sample_HQ_transcript/22201,unknown_sample_HQ_transcript/26349,unknown_sample_HQ_transcript/20178,unknown_sample_HQ_transcript/23380,unknown_sample_HQ_transcript/29741,unknown_sample_HQ_transcript/22902,unknown_sample_HQ_transcript/23758,unknown_sample_HQ_transcript/2700,unknown_sample_HQ_transcript/28251,unknown_sample_HQ_transcript/3437,unknown_sample_HQ_transcript/20942,unknown_sample_H…
Biological Process	cellularization	0.320278	unknown_sample_HQ_transcript/20178,unknown_sample_HQ_transcript/12062,unknown_sample_HQ_transcript/20157,unknown_sample_HQ_transcript/23296,unknown_sample_HQ_transcript/14114,unknown_sample_HQ_transcript/20591,unknown_sample_HQ_transcript/24274
Biological Process	multicellular organism metabolic process	0.320278	unknown_sample_HQ_transcript/18980,unknown_sample_HQ_transcript/30495,unknown_sample_HQ_transcript/20729,unknown_sample_HQ_transcript/23758,unknown_sample_HQ_transcript/26906,unknown_sample_HQ_transcript/12137,unknown_sample_HQ_transcript/20629
Biological Process	multicellular organismal macromolecule metabolic process	0.320278	unknown_sample_HQ_transcript/18980,unknown_sample_HQ_transcript/20729,unknown_sample_HQ_transcript/30495,unknown_sample_HQ_transcript/23758,unknown_sample_HQ_transcript/26906,unknown_sample_HQ_transcript/12137,unknown_sample_HQ_transcript/20629
Biological Process	regulation of dendrite development	0.320278	unknown_sample_HQ_transcript/22277,unknown_sample_HQ_transcript/2084,unknown_sample_HQ_transcript/8428,unknown_sample_HQ_transcript/26906,unknown_sample_HQ_transcript/13980,unknown_sample_HQ_transcript/1806,unknown_sample_HQ_transcript/20729
Biological Process	positive regulation of kinase activity	0.322522	unknown_sample_HQ_transcript/10392,unknown_sample_HQ_transcript/16845,unknown_sample_HQ_transcript/23421,unknown_sample_HQ_transcript/6124,unknown_sample_HQ_transcript/5369,unknown_sample_HQ_transcript/2265,unknown_sample_HQ_transcript/22277,unknown_sample_HQ_transcript/8761,unknown_sample_HQ_transcript/28462,unknown_sample_HQ_transcript/4618
Molecular Function	enzyme inhibitor activity	0.322665	unknown_sample_HQ_transcript/8441,unknown_sample_HQ_transcript/22201,unknown_sample_HQ_transcript/26349,unknown_sample_HQ_transcript/8065,unknown_sample_HQ_transcript/25731,unknown_sample_HQ_transcript/23380,unknown_sample_HQ_transcript/29741,unknown_sample_HQ_transcript/28097,unknown_sample_HQ_transcript/20178,unknown_sample_HQ_transcript/12302,unknown_sample_HQ_transcript/10771,unknown_sample_H…
Cellular Component	synapse part	0.324551	unknown_sample_HQ_transcript/1806,unknown_sample_HQ_transcript/22902,unknown_sample_HQ_transcript/8428,unknown_sample_HQ_transcript/13980,unknown_sample_HQ_transcript/4663,unknown_sample_HQ_transcript/21822,unknown_sample_HQ_transcript/9367,unknown_sample_HQ_transcript/18673,unknown_sample_HQ_transcript/14813,unknown_sample_HQ_transcript/24117,unknown_sample_HQ_transcript/2084,unknown_sample_HQ_t…
Biological Process	regulation of plasma membrane bounded cell projection organization	0.324887	unknown_sample_HQ_transcript/28462,unknown_sample_HQ_transcript/16186,unknown_sample_HQ_transcript/16865,unknown_sample_HQ_transcript/22277,unknown_sample_HQ_transcript/5369,unknown_sample_HQ_transcript/2084,unknown_sample_HQ_transcript/8428,unknown_sample_HQ_transcript/26906,unknown_sample_HQ_transcript/13980,unknown_sample_HQ_transcript/1806,unknown_sample_HQ_transcript/18734,unknown_sample_HQ_…
Biological Process	cytoskeleton-dependent cytokinesis	0.32631	unknown_sample_HQ_transcript/15422,unknown_sample_HQ_transcript/22902,unknown_sample_HQ_transcript/21962,unknown_sample_HQ_transcript/14813,unknown_sample_HQ_transcript/18673,unknown_sample_HQ_transcript/21776
Cellular Component	peroxisomal matrix	0.32631	unknown_sample_HQ_transcript/19391,unknown_sample_HQ_transcript/27410,unknown_sample_HQ_transcript/22445,unknown_sample_HQ_transcript/13723,unknown_sample_HQ_transcript/8182,unknown_sample_HQ_transcript/1658
Cellular Component	microbody lumen	0.32631	unknown_sample_HQ_transcript/13723,unknown_sample_HQ_transcript/8182,unknown_sample_HQ_transcript/27410,unknown_sample_HQ_transcript/22445,unknown_sample_HQ_transcript/1658,unknown_sample_HQ_transcript/19391
Biological Process	establishment of protein localization to mitochondrion	0.327302	unknown_sample_HQ_transcript/8448,unknown_sample_HQ_transcript/14355,unknown_sample_HQ_transcript/2265,unknown_sample_HQ_transcript/20178,unknown_sample_HQ_transcript/8334,unknown_sample_HQ_transcript/10771,unknown_sample_HQ_transcript/20028,unknown_sample_HQ_transcript/12468,unknown_sample_HQ_transcript/17081,unknown_sample_HQ_transcript/19423,unknown_sample_HQ_transcript/16723,unknown_sample_HQ…
Biological Process	cellular amino acid biosynthetic process	0.329825	unknown_sample_HQ_transcript/21276,unknown_sample_HQ_transcript/16109,unknown_sample_HQ_transcript/13578,unknown_sample_HQ_transcript/16609,unknown_sample_HQ_transcript/2444,unknown_sample_HQ_transcript/14688,unknown_sample_HQ_transcript/11099,unknown_sample_HQ_transcript/8993,unknown_sample_HQ_transcript/4172
Biological Process	oocyte differentiation	0.329825	unknown_sample_HQ_transcript/10945,unknown_sample_HQ_transcript/13896,unknown_sample_HQ_transcript/25690,unknown_sample_HQ_transcript/30142,unknown_sample_HQ_transcript/15094,unknown_sample_HQ_transcript/25824,unknown_sample_HQ_transcript/19688,unknown_sample_HQ_transcript/26959,unknown_sample_HQ_transcript/23296
Biological Process	imaginal disc-derived appendage morphogenesis	0.329825	unknown_sample_HQ_transcript/2700,unknown_sample_HQ_transcript/3437,unknown_sample_HQ_transcript/12418,unknown_sample_HQ_transcript/20178,unknown_sample_HQ_transcript/13578,unknown_sample_HQ_transcript/14813,unknown_sample_HQ_transcript/6854,unknown_sample_HQ_transcript/11099,unknown_sample_HQ_transcript/13898
Biological Process	post-embryonic appendage morphogenesis	0.329825	unknown_sample_HQ_transcript/12418,unknown_sample_HQ_transcript/2700,unknown_sample_HQ_transcript/3437,unknown_sample_HQ_transcript/13578,unknown_sample_HQ_transcript/20178,unknown_sample_HQ_transcript/11099,unknown_sample_HQ_transcript/13898,unknown_sample_HQ_transcript/14813,unknown_sample_HQ_transcript/6854
Biological Process	imaginal disc-derived appendage development	0.329825	unknown_sample_HQ_transcript/13898,unknown_sample_HQ_transcript/11099,unknown_sample_HQ_transcript/6854,unknown_sample_HQ_transcript/14813,unknown_sample_HQ_transcript/13578,unknown_sample_HQ_transcript/20178,unknown_sample_HQ_transcript/12418,unknown_sample_HQ_transcript/3437,unknown_sample_HQ_transcript/2700
Biological Process	purine nucleotide biosynthetic process	0.330016	unknown_sample_HQ_transcript/5886,unknown_sample_HQ_transcript/29797,unknown_sample_HQ_transcript/20814,unknown_sample_HQ_transcript/27371,unknown_sample_HQ_transcript/23296,unknown_sample_HQ_transcript/6304,unknown_sample_HQ_transcript/3466,unknown_sample_HQ_transcript/2086,unknown_sample_HQ_transcript/397,unknown_sample_HQ_transcript/10562,unknown_sample_HQ_transcript/15145,unknown_sample_HQ_tr…
Biological Process	purine ribonucleotide biosynthetic process	0.330016	unknown_sample_HQ_transcript/23296,unknown_sample_HQ_transcript/27371,unknown_sample_HQ_transcript/20814,unknown_sample_HQ_transcript/3466,unknown_sample_HQ_transcript/6304,unknown_sample_HQ_transcript/29797,unknown_sample_HQ_transcript/5886,unknown_sample_HQ_transcript/27786,unknown_sample_HQ_transcript/26127,unknown_sample_HQ_transcript/9624,unknown_sample_HQ_transcript/397,unknown_sample_HQ_tr…
Molecular Function	metal ion binding	0.331363	unknown_sample_HQ_transcript/15239,unknown_sample_HQ_transcript/1555,unknown_sample_HQ_transcript/21577,unknown_sample_HQ_transcript/24982,unknown_sample_HQ_transcript/24395,unknown_sample_HQ_transcript/2053,unknown_sample_HQ_transcript/9451,unknown_sample_HQ_transcript/397,unknown_sample_HQ_transcript/29499,unknown_sample_HQ_transcript/29739,unknown_sample_HQ_transcript/7669,unknown_sample_HQ_tr…
Biological Process	response to temperature stimulus	0.331433	unknown_sample_HQ_transcript/17219,unknown_sample_HQ_transcript/30142,unknown_sample_HQ_transcript/17751,unknown_sample_HQ_transcript/23017,unknown_sample_HQ_transcript/26906,unknown_sample_HQ_transcript/16369,unknown_sample_HQ_transcript/2265,unknown_sample_HQ_transcript/16609,unknown_sample_HQ_transcript/14688,unknown_sample_HQ_transcript/13898,unknown_sample_HQ_transcript/2933,unknown_sample_H…
Biological Process	immunoglobulin mediated immune response	0.332015	unknown_sample_HQ_transcript/28462,unknown_sample_HQ_transcript/4618,unknown_sample_HQ_transcript/6124,unknown_sample_HQ_transcript/6544,unknown_sample_HQ_transcript/5369
Biological Process	B cell mediated immunity	0.332015	unknown_sample_HQ_transcript/6124,unknown_sample_HQ_transcript/4618,unknown_sample_HQ_transcript/28462,unknown_sample_HQ_transcript/5369,unknown_sample_HQ_transcript/6544
Biological Process	platelet activation	0.332015	unknown_sample_HQ_transcript/5369,unknown_sample_HQ_transcript/4663,unknown_sample_HQ_transcript/28462,unknown_sample_HQ_transcript/4618,unknown_sample_HQ_transcript/6124
Biological Process	compound eye photoreceptor development	0.332015	unknown_sample_HQ_transcript/19771,unknown_sample_HQ_transcript/26959,unknown_sample_HQ_transcript/25690,unknown_sample_HQ_transcript/19688,unknown_sample_HQ_transcript/25824
Biological Process	eye photoreceptor cell development	0.332015	unknown_sample_HQ_transcript/25824,unknown_sample_HQ_transcript/19688,unknown_sample_HQ_transcript/25690,unknown_sample_HQ_transcript/26959,unknown_sample_HQ_transcript/19771
Biological Process	regulation of mitotic recombination	0.332758	unknown_sample_HQ_transcript/10372,unknown_sample_HQ_transcript/12677
Biological Process	DNA strand renaturation	0.332758	unknown_sample_HQ_transcript/12677,unknown_sample_HQ_transcript/10372
Biological Process	keratinocyte development	0.332758	unknown_sample_HQ_transcript/4663,unknown_sample_HQ_transcript/10771
Biological Process	cholesterol biosynthetic process	0.332758	unknown_sample_HQ_transcript/28097,unknown_sample_HQ_transcript/2008
Biological Process	smooth muscle contraction	0.332758	unknown_sample_HQ_transcript/13896,unknown_sample_HQ_transcript/10945
Biological Process	Wnt signaling pathway, calcium modulating pathway	0.332758	unknown_sample_HQ_transcript/8334,unknown_sample_HQ_transcript/14355
Biological Process	NAD biosynthetic process	0.332758	unknown_sample_HQ_transcript/2239,unknown_sample_HQ_transcript/3946
Biological Process	epidermal cell division	0.332758	unknown_sample_HQ_transcript/10771,unknown_sample_HQ_transcript/4663
Biological Process	regulation of epidermal cell division	0.332758	unknown_sample_HQ_transcript/10771,unknown_sample_HQ_transcript/4663
Biological Process	sterol biosynthetic process	0.332758	unknown_sample_HQ_transcript/28097,unknown_sample_HQ_transcript/2008
Biological Process	peptidyl-glutamic acid modification	0.332758	unknown_sample_HQ_transcript/16261,unknown_sample_HQ_transcript/14003
Biological Process	myelination in peripheral nervous system	0.332758	unknown_sample_HQ_transcript/8334,unknown_sample_HQ_transcript/14355
Biological Process	germarium-derived oocyte differentiation	0.332758	unknown_sample_HQ_transcript/13896,unknown_sample_HQ_transcript/10945
Biological Process	positive regulation of protein binding	0.332758	unknown_sample_HQ_transcript/12062,unknown_sample_HQ_transcript/14114
Biological Process	peripheral nervous system axon ensheathment	0.332758	unknown_sample_HQ_transcript/8334,unknown_sample_HQ_transcript/14355
Biological Process	mitochondrial translation	0.332758	unknown_sample_HQ_transcript/27985,unknown_sample_HQ_transcript/29148
Biological Process	regulation of water loss via skin	0.332758	unknown_sample_HQ_transcript/4663,unknown_sample_HQ_transcript/10771
Biological Process	establishment of mitochondrion localization, microtubule-mediated	0.332758	unknown_sample_HQ_transcript/6772,unknown_sample_HQ_transcript/3420
Biological Process	neurotransmitter metabolic process	0.332758	unknown_sample_HQ_transcript/17488,unknown_sample_HQ_transcript/20178
Biological Process	negative regulation of mitotic recombination	0.332758	unknown_sample_HQ_transcript/12677,unknown_sample_HQ_transcript/10372
Biological Process	mitochondrion transport along microtubule	0.332758	unknown_sample_HQ_transcript/3420,unknown_sample_HQ_transcript/6772
Biological Process	Golgi vesicle budding	0.332758	unknown_sample_HQ_transcript/15393,unknown_sample_HQ_transcript/16224
Biological Process	establishment of mitochondrion localization	0.332758	unknown_sample_HQ_transcript/3420,unknown_sample_HQ_transcript/6772
Biological Process	regulation of cardiac muscle tissue growth	0.332758	unknown_sample_HQ_transcript/2008,unknown_sample_HQ_transcript/10392
Biological Process	regulation of cardiac muscle tissue development	0.332758	unknown_sample_HQ_transcript/10392,unknown_sample_HQ_transcript/2008
Biological Process	establishment of skin barrier	0.332758	unknown_sample_HQ_transcript/10771,unknown_sample_HQ_transcript/4663
Biological Process	regulation of lymphocyte apoptotic process	0.332758	unknown_sample_HQ_transcript/10372,unknown_sample_HQ_transcript/12677
Biological Process	negative regulation of lymphocyte apoptotic process	0.332758	unknown_sample_HQ_transcript/10372,unknown_sample_HQ_transcript/12677
Biological Process	regulation of T cell apoptotic process	0.332758	unknown_sample_HQ_transcript/10372,unknown_sample_HQ_transcript/12677
Biological Process	negative regulation of T cell apoptotic process	0.332758	unknown_sample_HQ_transcript/12677,unknown_sample_HQ_transcript/10372
Biological Process	thymocyte apoptotic process	0.332758	unknown_sample_HQ_transcript/10372,unknown_sample_HQ_transcript/12677
Biological Process	regulation of thymocyte apoptotic process	0.332758	unknown_sample_HQ_transcript/12677,unknown_sample_HQ_transcript/10372
Biological Process	negative regulation of thymocyte apoptotic process	0.332758	unknown_sample_HQ_transcript/10372,unknown_sample_HQ_transcript/12677
Biological Process	lamellipodium organization	0.332758	unknown_sample_HQ_transcript/4581,unknown_sample_HQ_transcript/5881
Biological Process	secondary alcohol biosynthetic process	0.332758	unknown_sample_HQ_transcript/2008,unknown_sample_HQ_transcript/28097
Biological Process	regulation of lamellipodium organization	0.332758	unknown_sample_HQ_transcript/5881,unknown_sample_HQ_transcript/4581
Biological Process	response to amino acid starvation	0.332758	unknown_sample_HQ_transcript/14688,unknown_sample_HQ_transcript/16609
Biological Process	regulation of leukocyte apoptotic process	0.332758	unknown_sample_HQ_transcript/10372,unknown_sample_HQ_transcript/12677
Biological Process	negative regulation of leukocyte apoptotic process	0.332758	unknown_sample_HQ_transcript/12677,unknown_sample_HQ_transcript/10372
Cellular Component	dynactin complex	0.332758	unknown_sample_HQ_transcript/6772,unknown_sample_HQ_transcript/3420
Cellular Component	calcineurin complex	0.332758	unknown_sample_HQ_transcript/8334,unknown_sample_HQ_transcript/14355
Cellular Component	dendritic spine	0.332758	unknown_sample_HQ_transcript/21822,unknown_sample_HQ_transcript/10648
Cellular Component	neuron spine	0.332758	unknown_sample_HQ_transcript/21822,unknown_sample_HQ_transcript/10648
Cellular Component	synaptic membrane	0.332758	unknown_sample_HQ_transcript/24117,unknown_sample_HQ_transcript/3700
Molecular Function	bubble DNA binding	0.332758	unknown_sample_HQ_transcript/12677,unknown_sample_HQ_transcript/10372
Molecular Function	four-way junction helicase activity	0.332758	unknown_sample_HQ_transcript/10372,unknown_sample_HQ_transcript/12677
Molecular Function	oxidoreductase activity, acting on a sulfur group of donors, oxygen as acceptor	0.332758	unknown_sample_HQ_transcript/17271,unknown_sample_HQ_transcript/22442
Molecular Function	thiol oxidase activity	0.332758	unknown_sample_HQ_transcript/17271,unknown_sample_HQ_transcript/22442
Molecular Function	annealing helicase activity	0.332758	unknown_sample_HQ_transcript/12677,unknown_sample_HQ_transcript/10372
Molecular Function	G-quadruplex DNA binding	0.332758	unknown_sample_HQ_transcript/10372,unknown_sample_HQ_transcript/12677
Molecular Function	phosphatidylinositol-3,5-bisphosphate binding	0.332758	unknown_sample_HQ_transcript/10744,unknown_sample_HQ_transcript/6968
Molecular Function	annealing activity	0.332758	unknown_sample_HQ_transcript/10372,unknown_sample_HQ_transcript/12677
Molecular Function	tubulin binding	0.334985	unknown_sample_HQ_transcript/26867,unknown_sample_HQ_transcript/10648,unknown_sample_HQ_transcript/18105,unknown_sample_HQ_transcript/27573,unknown_sample_HQ_transcript/17830,unknown_sample_HQ_transcript/22576,unknown_sample_HQ_transcript/30207,unknown_sample_HQ_transcript/2265,unknown_sample_HQ_transcript/29038,unknown_sample_HQ_transcript/26648,unknown_sample_HQ_transcript/14686
Biological Process	oxidation-reduction process	0.335282	unknown_sample_HQ_transcript/17445,unknown_sample_HQ_transcript/993,unknown_sample_HQ_transcript/29645,unknown_sample_HQ_transcript/18463,unknown_sample_HQ_transcript/7669,unknown_sample_HQ_transcript/17370,unknown_sample_HQ_transcript/27167,unknown_sample_HQ_transcript/24982,unknown_sample_HQ_transcript/24461,unknown_sample_HQ_transcript/22230,unknown_sample_HQ_transcript/14621,unknown_sample_HQ…
Biological Process	cardiac muscle hypertrophy	0.33679	unknown_sample_HQ_transcript/26906,unknown_sample_HQ_transcript/10648,unknown_sample_HQ_transcript/2008,unknown_sample_HQ_transcript/20729
Biological Process	striated muscle hypertrophy	0.33679	unknown_sample_HQ_transcript/2008,unknown_sample_HQ_transcript/10648,unknown_sample_HQ_transcript/20729,unknown_sample_HQ_transcript/26906
Biological Process	regulation of blood coagulation	0.33679	unknown_sample_HQ_transcript/6124,unknown_sample_HQ_transcript/4618,unknown_sample_HQ_transcript/28462,unknown_sample_HQ_transcript/5369
Biological Process	response to interferon-gamma	0.33679	unknown_sample_HQ_transcript/5369,unknown_sample_HQ_transcript/6124,unknown_sample_HQ_transcript/4618,unknown_sample_HQ_transcript/28462
Biological Process	regulation of coagulation	0.33679	unknown_sample_HQ_transcript/6124,unknown_sample_HQ_transcript/4618,unknown_sample_HQ_transcript/28462,unknown_sample_HQ_transcript/5369
Biological Process	regulation of hemostasis	0.33679	unknown_sample_HQ_transcript/28462,unknown_sample_HQ_transcript/4618,unknown_sample_HQ_transcript/6124,unknown_sample_HQ_transcript/5369
Molecular Function	cyclin-dependent protein serine/threonine kinase activity	0.33679	unknown_sample_HQ_transcript/15051,unknown_sample_HQ_transcript/9513,unknown_sample_HQ_transcript/18514,unknown_sample_HQ_transcript/10346
Molecular Function	cyclin-dependent protein kinase activity	0.33679	unknown_sample_HQ_transcript/15051,unknown_sample_HQ_transcript/10346,unknown_sample_HQ_transcript/9513,unknown_sample_HQ_transcript/18514
Biological Process	thioester biosynthetic process	0.337498	unknown_sample_HQ_transcript/30099,unknown_sample_HQ_transcript/29264,unknown_sample_HQ_transcript/28795,unknown_sample_HQ_transcript/29786,unknown_sample_HQ_transcript/29343,unknown_sample_HQ_transcript/29499,unknown_sample_HQ_transcript/29739,unknown_sample_HQ_transcript/24997
Biological Process	acyl-CoA biosynthetic process	0.337498	unknown_sample_HQ_transcript/28795,unknown_sample_HQ_transcript/30099,unknown_sample_HQ_transcript/29264,unknown_sample_HQ_transcript/29499,unknown_sample_HQ_transcript/29786,unknown_sample_HQ_transcript/29343,unknown_sample_HQ_transcript/24997,unknown_sample_HQ_transcript/29739
Molecular Function	microtubule binding	0.337498	unknown_sample_HQ_transcript/17830,unknown_sample_HQ_transcript/22576,unknown_sample_HQ_transcript/26867,unknown_sample_HQ_transcript/18105,unknown_sample_HQ_transcript/29038,unknown_sample_HQ_transcript/14686,unknown_sample_HQ_transcript/26648,unknown_sample_HQ_transcript/30207
Biological Process	sensory organ morphogenesis	0.337757	unknown_sample_HQ_transcript/20591,unknown_sample_HQ_transcript/14813,unknown_sample_HQ_transcript/19771,unknown_sample_HQ_transcript/25690,unknown_sample_HQ_transcript/20157,unknown_sample_HQ_transcript/26906,unknown_sample_HQ_transcript/19688,unknown_sample_HQ_transcript/24274,unknown_sample_HQ_transcript/20729,unknown_sample_HQ_transcript/26959,unknown_sample_HQ_transcript/16554,unknown_sample…
Biological Process	sulfur amino acid metabolic process	0.339006	unknown_sample_HQ_transcript/13898,unknown_sample_HQ_transcript/14688,unknown_sample_HQ_transcript/16609
Biological Process	cAMP catabolic process	0.339006	unknown_sample_HQ_transcript/1424,unknown_sample_HQ_transcript/10648,unknown_sample_HQ_transcript/7521
Biological Process	limb morphogenesis	0.339006	unknown_sample_HQ_transcript/16554,unknown_sample_HQ_transcript/20729,unknown_sample_HQ_transcript/26906
Biological Process	cGMP metabolic process	0.339006	unknown_sample_HQ_transcript/10648,unknown_sample_HQ_transcript/1424,unknown_sample_HQ_transcript/7521
Biological Process	negative regulation of epithelial cell proliferation	0.339006	unknown_sample_HQ_transcript/3700,unknown_sample_HQ_transcript/10771,unknown_sample_HQ_transcript/4663
Biological Process	negative regulation of muscle cell differentiation	0.339006	unknown_sample_HQ_transcript/26906,unknown_sample_HQ_transcript/2008,unknown_sample_HQ_transcript/20729
Biological Process	limb development	0.339006	unknown_sample_HQ_transcript/16554,unknown_sample_HQ_transcript/26906,unknown_sample_HQ_transcript/20729
Biological Process	regulation of mRNA binding	0.339006	unknown_sample_HQ_transcript/4425,unknown_sample_HQ_transcript/4968,unknown_sample_HQ_transcript/15094
Biological Process	regulation of telomere capping	0.339006	unknown_sample_HQ_transcript/9616,unknown_sample_HQ_transcript/5222,unknown_sample_HQ_transcript/6769
Biological Process	positive regulation of telomere capping	0.339006	unknown_sample_HQ_transcript/6769,unknown_sample_HQ_transcript/9616,unknown_sample_HQ_transcript/5222
Biological Process	regulation of RNA binding	0.339006	unknown_sample_HQ_transcript/4968,unknown_sample_HQ_transcript/4425,unknown_sample_HQ_transcript/15094
Cellular Component	histone acetyltransferase complex	0.339006	unknown_sample_HQ_transcript/16723,unknown_sample_HQ_transcript/12778,unknown_sample_HQ_transcript/7924
Cellular Component	H4 histone acetyltransferase complex	0.339006	unknown_sample_HQ_transcript/16723,unknown_sample_HQ_transcript/12778,unknown_sample_HQ_transcript/7924
Molecular Function	nuclear localization sequence binding	0.339006	unknown_sample_HQ_transcript/9812,unknown_sample_HQ_transcript/5938,unknown_sample_HQ_transcript/16200
Molecular Function	Atg8 ligase activity	0.339006	unknown_sample_HQ_transcript/14587,unknown_sample_HQ_transcript/18734,unknown_sample_HQ_transcript/16186
Biological Process	response to heat	0.339267	unknown_sample_HQ_transcript/26906,unknown_sample_HQ_transcript/23017,unknown_sample_HQ_transcript/17751,unknown_sample_HQ_transcript/30142,unknown_sample_HQ_transcript/17219,unknown_sample_HQ_transcript/13898,unknown_sample_HQ_transcript/14688,unknown_sample_HQ_transcript/16609,unknown_sample_HQ_transcript/2265,unknown_sample_HQ_transcript/16369,unknown_sample_HQ_transcript/21349,unknown_sample_…
Molecular Function	phosphoric ester hydrolase activity	0.341869	unknown_sample_HQ_transcript/5347,unknown_sample_HQ_transcript/9616,unknown_sample_HQ_transcript/17692,unknown_sample_HQ_transcript/14355,unknown_sample_HQ_transcript/11101,unknown_sample_HQ_transcript/26394,unknown_sample_HQ_transcript/6854,unknown_sample_HQ_transcript/8330,unknown_sample_HQ_transcript/12468,unknown_sample_HQ_transcript/15199,unknown_sample_HQ_transcript/23407,unknown_sample_HQ_…
Biological Process	post-embryonic animal organ morphogenesis	0.343121	unknown_sample_HQ_transcript/14623,unknown_sample_HQ_transcript/12418,unknown_sample_HQ_transcript/2700,unknown_sample_HQ_transcript/3437,unknown_sample_HQ_transcript/13578,unknown_sample_HQ_transcript/20178,unknown_sample_HQ_transcript/11099,unknown_sample_HQ_transcript/13898,unknown_sample_HQ_transcript/14813,unknown_sample_HQ_transcript/6854
Biological Process	oocyte construction	0.345579	unknown_sample_HQ_transcript/19688,unknown_sample_HQ_transcript/26959,unknown_sample_HQ_transcript/25690,unknown_sample_HQ_transcript/23296,unknown_sample_HQ_transcript/15094,unknown_sample_HQ_transcript/30142,unknown_sample_HQ_transcript/25824
Biological Process	oocyte axis specification	0.345579	unknown_sample_HQ_transcript/19688,unknown_sample_HQ_transcript/23296,unknown_sample_HQ_transcript/25690,unknown_sample_HQ_transcript/26959,unknown_sample_HQ_transcript/30142,unknown_sample_HQ_transcript/15094,unknown_sample_HQ_transcript/25824
Biological Process	regulation of actin cytoskeleton organization	0.345579	unknown_sample_HQ_transcript/21962,unknown_sample_HQ_transcript/4618,unknown_sample_HQ_transcript/28462,unknown_sample_HQ_transcript/6124,unknown_sample_HQ_transcript/5369,unknown_sample_HQ_transcript/28097,unknown_sample_HQ_transcript/4581
Biological Process	amyloid-beta formation	0.345579	unknown_sample_HQ_transcript/16224,unknown_sample_HQ_transcript/7213,unknown_sample_HQ_transcript/1963,unknown_sample_HQ_transcript/20084,unknown_sample_HQ_transcript/29033,unknown_sample_HQ_transcript/19862,unknown_sample_HQ_transcript/15393
Biological Process	amyloid precursor protein metabolic process	0.345579	unknown_sample_HQ_transcript/20084,unknown_sample_HQ_transcript/1963,unknown_sample_HQ_transcript/16224,unknown_sample_HQ_transcript/7213,unknown_sample_HQ_transcript/15393,unknown_sample_HQ_transcript/29033,unknown_sample_HQ_transcript/19862
Biological Process	amyloid precursor protein catabolic process	0.345579	unknown_sample_HQ_transcript/15393,unknown_sample_HQ_transcript/19862,unknown_sample_HQ_transcript/29033,unknown_sample_HQ_transcript/1963,unknown_sample_HQ_transcript/20084,unknown_sample_HQ_transcript/7213,unknown_sample_HQ_transcript/16224
Biological Process	regulation of amyloid-beta formation	0.345579	unknown_sample_HQ_transcript/15393,unknown_sample_HQ_transcript/19862,unknown_sample_HQ_transcript/29033,unknown_sample_HQ_transcript/20084,unknown_sample_HQ_transcript/1963,unknown_sample_HQ_transcript/16224,unknown_sample_HQ_transcript/7213
Biological Process	regulation of amyloid precursor protein catabolic process	0.345579	unknown_sample_HQ_transcript/20084,unknown_sample_HQ_transcript/1963,unknown_sample_HQ_transcript/16224,unknown_sample_HQ_transcript/7213,unknown_sample_HQ_transcript/15393,unknown_sample_HQ_transcript/19862,unknown_sample_HQ_transcript/29033
Biological Process	phagocytosis	0.34716	unknown_sample_HQ_transcript/23407,unknown_sample_HQ_transcript/18734,unknown_sample_HQ_transcript/27371,unknown_sample_HQ_transcript/6124,unknown_sample_HQ_transcript/5881,unknown_sample_HQ_transcript/2404,unknown_sample_HQ_transcript/5369,unknown_sample_HQ_transcript/22277,unknown_sample_HQ_transcript/16737,unknown_sample_HQ_transcript/16186,unknown_sample_HQ_transcript/28462,unknown_sample_HQ_…
Biological Process	negative regulation of binding	0.347382	unknown_sample_HQ_transcript/26906,unknown_sample_HQ_transcript/20084,unknown_sample_HQ_transcript/21822,unknown_sample_HQ_transcript/7213,unknown_sample_HQ_transcript/15094,unknown_sample_HQ_transcript/28462,unknown_sample_HQ_transcript/14688,unknown_sample_HQ_transcript/19862,unknown_sample_HQ_transcript/29033,unknown_sample_HQ_transcript/5369,unknown_sample_HQ_transcript/16609,unknown_sample_H…
Biological Process	regulation of binding	0.350802	unknown_sample_HQ_transcript/20729,unknown_sample_HQ_transcript/6124,unknown_sample_HQ_transcript/16723,unknown_sample_HQ_transcript/4618,unknown_sample_HQ_transcript/1963,unknown_sample_HQ_transcript/4425,unknown_sample_HQ_transcript/26906,unknown_sample_HQ_transcript/21822,unknown_sample_HQ_transcript/20084,unknown_sample_HQ_transcript/10372,unknown_sample_HQ_transcript/12062,unknown_sample_HQ_…
Biological Process	stress-activated MAPK cascade	0.351782	unknown_sample_HQ_transcript/20591,unknown_sample_HQ_transcript/20157,unknown_sample_HQ_transcript/2265,unknown_sample_HQ_transcript/24274,unknown_sample_HQ_transcript/20729,unknown_sample_HQ_transcript/4581,unknown_sample_HQ_transcript/12418,unknown_sample_HQ_transcript/2700,unknown_sample_HQ_transcript/3437
Biological Process	protein transmembrane transport	0.351782	unknown_sample_HQ_transcript/8448,unknown_sample_HQ_transcript/2265,unknown_sample_HQ_transcript/21776,unknown_sample_HQ_transcript/29030,unknown_sample_HQ_transcript/17081,unknown_sample_HQ_transcript/19423,unknown_sample_HQ_transcript/17219,unknown_sample_HQ_transcript/12468,unknown_sample_HQ_transcript/20028
Biological Process	compound eye photoreceptor cell differentiation	0.354105	unknown_sample_HQ_transcript/30142,unknown_sample_HQ_transcript/25824,unknown_sample_HQ_transcript/19688,unknown_sample_HQ_transcript/25690,unknown_sample_HQ_transcript/26959,unknown_sample_HQ_transcript/19771
Biological Process	eye photoreceptor cell differentiation	0.354105	unknown_sample_HQ_transcript/30142,unknown_sample_HQ_transcript/25824,unknown_sample_HQ_transcript/19688,unknown_sample_HQ_transcript/26959,unknown_sample_HQ_transcript/25690,unknown_sample_HQ_transcript/19771
Biological Process	cellular amino acid catabolic process	0.354105	unknown_sample_HQ_transcript/21389,unknown_sample_HQ_transcript/11099,unknown_sample_HQ_transcript/11991,unknown_sample_HQ_transcript/13578,unknown_sample_HQ_transcript/2968,unknown_sample_HQ_transcript/15945
Molecular Function	motor activity	0.354105	unknown_sample_HQ_transcript/30207,unknown_sample_HQ_transcript/14327,unknown_sample_HQ_transcript/8447,unknown_sample_HQ_transcript/1830,unknown_sample_HQ_transcript/20178,unknown_sample_HQ_transcript/2137
Molecular Function	sodium ion transmembrane transporter activity	0.354105	unknown_sample_HQ_transcript/10585,unknown_sample_HQ_transcript/7992,unknown_sample_HQ_transcript/4185,unknown_sample_HQ_transcript/24724,unknown_sample_HQ_transcript/1437,unknown_sample_HQ_transcript/27134
Molecular Function	protein serine/threonine phosphatase activity	0.354637	unknown_sample_HQ_transcript/26394,unknown_sample_HQ_transcript/8330,unknown_sample_HQ_transcript/13875,unknown_sample_HQ_transcript/17692,unknown_sample_HQ_transcript/14355,unknown_sample_HQ_transcript/5347,unknown_sample_HQ_transcript/3263,unknown_sample_HQ_transcript/8334,unknown_sample_HQ_transcript/26867,unknown_sample_HQ_transcript/21822,unknown_sample_HQ_transcript/12468
Molecular Function	transmembrane signaling receptor activity	0.354637	unknown_sample_HQ_transcript/20084,unknown_sample_HQ_transcript/10863,unknown_sample_HQ_transcript/7213,unknown_sample_HQ_transcript/1806,unknown_sample_HQ_transcript/28687,unknown_sample_HQ_transcript/8428,unknown_sample_HQ_transcript/13980,unknown_sample_HQ_transcript/2084,unknown_sample_HQ_transcript/15955,unknown_sample_HQ_transcript/12856,unknown_sample_HQ_transcript/8732
Molecular Function	ATPase activity, coupled to transmembrane movement of substances	0.354637	unknown_sample_HQ_transcript/9624,unknown_sample_HQ_transcript/8448,unknown_sample_HQ_transcript/397,unknown_sample_HQ_transcript/2086,unknown_sample_HQ_transcript/15145,unknown_sample_HQ_transcript/27371,unknown_sample_HQ_transcript/5886,unknown_sample_HQ_transcript/19423,unknown_sample_HQ_transcript/17081,unknown_sample_HQ_transcript/29797,unknown_sample_HQ_transcript/3822
Biological Process	reactive oxygen species metabolic process	0.355696	unknown_sample_HQ_transcript/2008,unknown_sample_HQ_transcript/4618,unknown_sample_HQ_transcript/28462,unknown_sample_HQ_transcript/24461,unknown_sample_HQ_transcript/20178,unknown_sample_HQ_transcript/5369,unknown_sample_HQ_transcript/6124,unknown_sample_HQ_transcript/24982,unknown_sample_HQ_transcript/30040,unknown_sample_HQ_transcript/15971,unknown_sample_HQ_transcript/26802,unknown_sample_HQ_…
Molecular Function	cation binding	0.357082	unknown_sample_HQ_transcript/25523,unknown_sample_HQ_transcript/3466,unknown_sample_HQ_transcript/19224,unknown_sample_HQ_transcript/9388,unknown_sample_HQ_transcript/16661,unknown_sample_HQ_transcript/2731,unknown_sample_HQ_transcript/25882,unknown_sample_HQ_transcript/28795,unknown_sample_HQ_transcript/9624,unknown_sample_HQ_transcript/1893,unknown_sample_HQ_transcript/22494,unknown_sample_HQ_t…
Biological Process	regulation of neurotransmitter levels	0.361065	unknown_sample_HQ_transcript/17488,unknown_sample_HQ_transcript/8334,unknown_sample_HQ_transcript/3700,unknown_sample_HQ_transcript/14355,unknown_sample_HQ_transcript/20178,unknown_sample_HQ_transcript/1424,unknown_sample_HQ_transcript/19771,unknown_sample_HQ_transcript/14813
Biological Process	positive regulation of cell growth	0.361065	unknown_sample_HQ_transcript/4968,unknown_sample_HQ_transcript/10771,unknown_sample_HQ_transcript/18673,unknown_sample_HQ_transcript/4663,unknown_sample_HQ_transcript/15597,unknown_sample_HQ_transcript/9655,unknown_sample_HQ_transcript/22902,unknown_sample_HQ_transcript/4425
Biological Process	cellular response to reactive oxygen species	0.361065	unknown_sample_HQ_transcript/26906,unknown_sample_HQ_transcript/6124,unknown_sample_HQ_transcript/20729,unknown_sample_HQ_transcript/26867,unknown_sample_HQ_transcript/5369,unknown_sample_HQ_transcript/2265,unknown_sample_HQ_transcript/4618,unknown_sample_HQ_transcript/28462
Cellular Component	transmembrane transporter complex	0.361065	unknown_sample_HQ_transcript/10648,unknown_sample_HQ_transcript/26919,unknown_sample_HQ_transcript/24575,unknown_sample_HQ_transcript/26526,unknown_sample_HQ_transcript/30802,unknown_sample_HQ_transcript/29379,unknown_sample_HQ_transcript/15955,unknown_sample_HQ_transcript/27705
Biological Process	photoreceptor cell development	0.363092	unknown_sample_HQ_transcript/19688,unknown_sample_HQ_transcript/26959,unknown_sample_HQ_transcript/25690,unknown_sample_HQ_transcript/19771,unknown_sample_HQ_transcript/25824
Biological Process	negative regulation of post-embryonic development	0.363092	unknown_sample_HQ_transcript/2933,unknown_sample_HQ_transcript/14670,unknown_sample_HQ_transcript/6706,unknown_sample_HQ_transcript/5260,unknown_sample_HQ_transcript/12214
Biological Process	protein insertion into membrane	0.363092	unknown_sample_HQ_transcript/14355,unknown_sample_HQ_transcript/4663,unknown_sample_HQ_transcript/20178,unknown_sample_HQ_transcript/10771,unknown_sample_HQ_transcript/8334
Biological Process	negative regulation of cytoskeleton organization	0.363092	unknown_sample_HQ_transcript/28462,unknown_sample_HQ_transcript/4618,unknown_sample_HQ_transcript/6124,unknown_sample_HQ_transcript/5369,unknown_sample_HQ_transcript/25882
Biological Process	regulation of mitochondrial membrane potential	0.363092	unknown_sample_HQ_transcript/26127,unknown_sample_HQ_transcript/23296,unknown_sample_HQ_transcript/13898,unknown_sample_HQ_transcript/6304,unknown_sample_HQ_transcript/10562
Biological Process	organic hydroxy compound biosynthetic process	0.363092	unknown_sample_HQ_transcript/17219,unknown_sample_HQ_transcript/13578,unknown_sample_HQ_transcript/28097,unknown_sample_HQ_transcript/2008,unknown_sample_HQ_transcript/11099
Molecular Function	signal transducer activity	0.364109	unknown_sample_HQ_transcript/25490,unknown_sample_HQ_transcript/12856,unknown_sample_HQ_transcript/23338,unknown_sample_HQ_transcript/28687,unknown_sample_HQ_transcript/26867,unknown_sample_HQ_transcript/12418,unknown_sample_HQ_transcript/20827,unknown_sample_HQ_transcript/2700,unknown_sample_HQ_transcript/3437,unknown_sample_HQ_transcript/10392,unknown_sample_HQ_transcript/10863,unknown_sample_H…
Biological Process	purine-containing compound biosynthetic process	0.364471	unknown_sample_HQ_transcript/2086,unknown_sample_HQ_transcript/397,unknown_sample_HQ_transcript/10562,unknown_sample_HQ_transcript/15145,unknown_sample_HQ_transcript/27786,unknown_sample_HQ_transcript/26127,unknown_sample_HQ_transcript/9624,unknown_sample_HQ_transcript/29797,unknown_sample_HQ_transcript/5886,unknown_sample_HQ_transcript/27371,unknown_sample_HQ_transcript/20814,unknown_sample_HQ_t…
Biological Process	metamorphosis	0.366422	unknown_sample_HQ_transcript/20178,unknown_sample_HQ_transcript/23380,unknown_sample_HQ_transcript/6854,unknown_sample_HQ_transcript/22201,unknown_sample_HQ_transcript/11099,unknown_sample_HQ_transcript/26349,unknown_sample_HQ_transcript/2700,unknown_sample_HQ_transcript/3437,unknown_sample_HQ_transcript/14623,unknown_sample_HQ_transcript/12418,unknown_sample_HQ_transcript/23758,unknown_sample_HQ…
Biological Process	instar larval or pupal morphogenesis	0.366422	unknown_sample_HQ_transcript/23758,unknown_sample_HQ_transcript/3437,unknown_sample_HQ_transcript/2700,unknown_sample_HQ_transcript/12418,unknown_sample_HQ_transcript/14623,unknown_sample_HQ_transcript/6854,unknown_sample_HQ_transcript/26349,unknown_sample_HQ_transcript/11099,unknown_sample_HQ_transcript/22201,unknown_sample_HQ_transcript/20178,unknown_sample_HQ_transcript/23380,unknown_sample_HQ…
Biological Process	autophagosome assembly	0.371098	unknown_sample_HQ_transcript/22437,unknown_sample_HQ_transcript/18734,unknown_sample_HQ_transcript/16186,unknown_sample_HQ_transcript/14587,unknown_sample_HQ_transcript/21776,unknown_sample_HQ_transcript/6968,unknown_sample_HQ_transcript/10744
Biological Process	mononuclear cell proliferation	0.371098	unknown_sample_HQ_transcript/10372,unknown_sample_HQ_transcript/5369,unknown_sample_HQ_transcript/6124,unknown_sample_HQ_transcript/4618,unknown_sample_HQ_transcript/12677,unknown_sample_HQ_transcript/28462,unknown_sample_HQ_transcript/27786
Biological Process	lymphocyte proliferation	0.371098	unknown_sample_HQ_transcript/6124,unknown_sample_HQ_transcript/28462,unknown_sample_HQ_transcript/4618,unknown_sample_HQ_transcript/12677,unknown_sample_HQ_transcript/27786,unknown_sample_HQ_transcript/5369,unknown_sample_HQ_transcript/10372
Biological Process	leukocyte proliferation	0.371098	unknown_sample_HQ_transcript/27786,unknown_sample_HQ_transcript/12677,unknown_sample_HQ_transcript/4618,unknown_sample_HQ_transcript/28462,unknown_sample_HQ_transcript/6124,unknown_sample_HQ_transcript/10372,unknown_sample_HQ_transcript/5369
Molecular Function	protein N-terminus binding	0.371098	unknown_sample_HQ_transcript/14668,unknown_sample_HQ_transcript/19391,unknown_sample_HQ_transcript/21822,unknown_sample_HQ_transcript/27410,unknown_sample_HQ_transcript/8182,unknown_sample_HQ_transcript/26906,unknown_sample_HQ_transcript/13723
Biological Process	muscle hypertrophy	0.372478	unknown_sample_HQ_transcript/26906,unknown_sample_HQ_transcript/10648,unknown_sample_HQ_transcript/2008,unknown_sample_HQ_transcript/20729
Biological Process	homotypic cell-cell adhesion	0.372478	unknown_sample_HQ_transcript/6124,unknown_sample_HQ_transcript/28462,unknown_sample_HQ_transcript/4618,unknown_sample_HQ_transcript/5369
Biological Process	pteridine-containing compound metabolic process	0.372478	unknown_sample_HQ_transcript/13192,unknown_sample_HQ_transcript/16109,unknown_sample_HQ_transcript/9266,unknown_sample_HQ_transcript/17410
Biological Process	regulation of transcription factor import into nucleus	0.372478	unknown_sample_HQ_transcript/20729,unknown_sample_HQ_transcript/15422,unknown_sample_HQ_transcript/8334,unknown_sample_HQ_transcript/14355
Biological Process	transcription factor import into nucleus	0.372478	unknown_sample_HQ_transcript/15422,unknown_sample_HQ_transcript/8334,unknown_sample_HQ_transcript/20729,unknown_sample_HQ_transcript/14355
Biological Process	ER-associated misfolded protein catabolic process	0.372478	unknown_sample_HQ_transcript/10562,unknown_sample_HQ_transcript/6304,unknown_sample_HQ_transcript/26127,unknown_sample_HQ_transcript/23296
Cellular Component	integral component of mitochondrial membrane	0.372478	unknown_sample_HQ_transcript/24997,unknown_sample_HQ_transcript/8448,unknown_sample_HQ_transcript/17081,unknown_sample_HQ_transcript/19423
Cellular Component	intrinsic component of mitochondrial membrane	0.372478	unknown_sample_HQ_transcript/24997,unknown_sample_HQ_transcript/19423,unknown_sample_HQ_transcript/8448,unknown_sample_HQ_transcript/17081
Molecular Function	K48-linked polyubiquitin binding	0.372478	unknown_sample_HQ_transcript/23296,unknown_sample_HQ_transcript/26127,unknown_sample_HQ_transcript/6304,unknown_sample_HQ_transcript/10562
Biological Process	salivary gland development	0.37379	unknown_sample_HQ_transcript/22902,unknown_sample_HQ_transcript/23758,unknown_sample_HQ_transcript/3437,unknown_sample_HQ_transcript/28251,unknown_sample_HQ_transcript/2700,unknown_sample_HQ_transcript/12418,unknown_sample_HQ_transcript/20942,unknown_sample_HQ_transcript/18673,unknown_sample_HQ_transcript/26349,unknown_sample_HQ_transcript/22201,unknown_sample_HQ_transcript/20178,unknown_sample_H…
Biological Process	salivary gland morphogenesis	0.37379	unknown_sample_HQ_transcript/22902,unknown_sample_HQ_transcript/23758,unknown_sample_HQ_transcript/28251,unknown_sample_HQ_transcript/3437,unknown_sample_HQ_transcript/2700,unknown_sample_HQ_transcript/12418,unknown_sample_HQ_transcript/18673,unknown_sample_HQ_transcript/20942,unknown_sample_HQ_transcript/26349,unknown_sample_HQ_transcript/22201,unknown_sample_HQ_transcript/20178,unknown_sample_H…
Biological Process	exocrine system development	0.37379	unknown_sample_HQ_transcript/22201,unknown_sample_HQ_transcript/26349,unknown_sample_HQ_transcript/23380,unknown_sample_HQ_transcript/29741,unknown_sample_HQ_transcript/20178,unknown_sample_HQ_transcript/23758,unknown_sample_HQ_transcript/22902,unknown_sample_HQ_transcript/18673,unknown_sample_HQ_transcript/20942,unknown_sample_HQ_transcript/12418,unknown_sample_HQ_transcript/2700,unknown_sample_…
Biological Process	establishment or maintenance of cell polarity	0.373928	unknown_sample_HQ_transcript/19688,unknown_sample_HQ_transcript/24274,unknown_sample_HQ_transcript/26959,unknown_sample_HQ_transcript/14623,unknown_sample_HQ_transcript/25824,unknown_sample_HQ_transcript/20591,unknown_sample_HQ_transcript/25690,unknown_sample_HQ_transcript/20157,unknown_sample_HQ_transcript/20178
Biological Process	stress-activated protein kinase signaling cascade	0.373928	unknown_sample_HQ_transcript/2700,unknown_sample_HQ_transcript/3437,unknown_sample_HQ_transcript/4581,unknown_sample_HQ_transcript/12418,unknown_sample_HQ_transcript/20729,unknown_sample_HQ_transcript/24274,unknown_sample_HQ_transcript/2265,unknown_sample_HQ_transcript/20157,unknown_sample_HQ_transcript/20591
Molecular Function	antioxidant activity	0.373928	unknown_sample_HQ_transcript/24461,unknown_sample_HQ_transcript/25158,unknown_sample_HQ_transcript/29645,unknown_sample_HQ_transcript/22933,unknown_sample_HQ_transcript/21798,unknown_sample_HQ_transcript/26802,unknown_sample_HQ_transcript/22493,unknown_sample_HQ_transcript/30040,unknown_sample_HQ_transcript/24982
Biological Process	regulation of cell-cell adhesion	0.374459	unknown_sample_HQ_transcript/30082,unknown_sample_HQ_transcript/4581,unknown_sample_HQ_transcript/701,unknown_sample_HQ_transcript/10372,unknown_sample_HQ_transcript/6124,unknown_sample_HQ_transcript/28097,unknown_sample_HQ_transcript/5369,unknown_sample_HQ_transcript/2265,unknown_sample_HQ_transcript/4618,unknown_sample_HQ_transcript/28462,unknown_sample_HQ_transcript/12677
Cellular Component	integral component of plasma membrane	0.374548	unknown_sample_HQ_transcript/24575,unknown_sample_HQ_transcript/26919,unknown_sample_HQ_transcript/7992,unknown_sample_HQ_transcript/10863,unknown_sample_HQ_transcript/26526,unknown_sample_HQ_transcript/8203,unknown_sample_HQ_transcript/27134,unknown_sample_HQ_transcript/28687,unknown_sample_HQ_transcript/4185,unknown_sample_HQ_transcript/5249,unknown_sample_HQ_transcript/27705,unknown_sample_HQ_…
Biological Process	organic acid biosynthetic process	0.374752	unknown_sample_HQ_transcript/16227,unknown_sample_HQ_transcript/4172,unknown_sample_HQ_transcript/15971,unknown_sample_HQ_transcript/13192,unknown_sample_HQ_transcript/17219,unknown_sample_HQ_transcript/25579,unknown_sample_HQ_transcript/14688,unknown_sample_HQ_transcript/2444,unknown_sample_HQ_transcript/16609,unknown_sample_HQ_transcript/22055,unknown_sample_HQ_transcript/28097,unknown_sample_H…
Biological Process	carboxylic acid biosynthetic process	0.374752	unknown_sample_HQ_transcript/18773,unknown_sample_HQ_transcript/8993,unknown_sample_HQ_transcript/11099,unknown_sample_HQ_transcript/7669,unknown_sample_HQ_transcript/21276,unknown_sample_HQ_transcript/16227,unknown_sample_HQ_transcript/4172,unknown_sample_HQ_transcript/13192,unknown_sample_HQ_transcript/15971,unknown_sample_HQ_transcript/17219,unknown_sample_HQ_transcript/25579,unknown_sample_HQ…
Biological Process	generation of catalytic spliceosome for first transesterification step	0.379023	unknown_sample_HQ_transcript/20112
Biological Process	exonucleolytic trimming involved in rRNA processing	0.379023	unknown_sample_HQ_transcript/18005
Biological Process	exonucleolytic trimming to generate mature 3'-end of 5.8S rRNA from tricistronic rRNA transcript (SSU-rRNA, 5.8S rRNA, LSU-rRNA)	0.379023	unknown_sample_HQ_transcript/18005
Biological Process	assembly of actomyosin apparatus involved in cytokinesis	0.379023	unknown_sample_HQ_transcript/21962
Biological Process	actomyosin contractile ring assembly	0.379023	unknown_sample_HQ_transcript/21962
Biological Process	neutrophil homeostasis	0.379023	unknown_sample_HQ_transcript/10648
Biological Process	suckling behavior	0.379023	unknown_sample_HQ_transcript/9655
Biological Process	negative regulation of cytokine production involved in immune response	0.379023	unknown_sample_HQ_transcript/28097
Biological Process	regulation of systemic arterial blood pressure mediated by a chemical signal	0.379023	unknown_sample_HQ_transcript/16347
Biological Process	regulation of systemic arterial blood pressure	0.379023	unknown_sample_HQ_transcript/16347
Biological Process	regulation of glycogen catabolic process	0.379023	unknown_sample_HQ_transcript/21822
Biological Process	D-ribose metabolic process	0.379023	unknown_sample_HQ_transcript/24694
Biological Process	acetyl-CoA biosynthetic process from pyruvate	0.379023	unknown_sample_HQ_transcript/24997
Biological Process	AMP biosynthetic process	0.379023	unknown_sample_HQ_transcript/3466
Biological Process	base-excision repair, gap-filling	0.379023	unknown_sample_HQ_transcript/18900
Biological Process	regulation of transcription from RNA polymerase I promoter	0.379023	unknown_sample_HQ_transcript/10936
Biological Process	pyruvate transport	0.379023	unknown_sample_HQ_transcript/24997
Biological Process	mitochondrial pyruvate transport	0.379023	unknown_sample_HQ_transcript/24997
Biological Process	abscisic acid metabolic process	0.379023	unknown_sample_HQ_transcript/17219
Biological Process	abscisic acid biosynthetic process	0.379023	unknown_sample_HQ_transcript/17219
Biological Process	response to salicylic acid	0.379023	unknown_sample_HQ_transcript/4576
Biological Process	response to jasmonic acid	0.379023	unknown_sample_HQ_transcript/4576
Biological Process	auxin metabolic process	0.379023	unknown_sample_HQ_transcript/18202
Biological Process	salicylic acid mediated signaling pathway	0.379023	unknown_sample_HQ_transcript/4576
Biological Process	jasmonic acid mediated signaling pathway	0.379023	unknown_sample_HQ_transcript/4576
Biological Process	fibroblast migration	0.379023	unknown_sample_HQ_transcript/5881
Biological Process	regulation of fibroblast migration	0.379023	unknown_sample_HQ_transcript/5881
Biological Process	mesenchymal cell development	0.379023	unknown_sample_HQ_transcript/5881
Biological Process	neural crest cell development	0.379023	unknown_sample_HQ_transcript/5881
Biological Process	neural crest cell differentiation	0.379023	unknown_sample_HQ_transcript/5881
Biological Process	response to isoquinoline alkaloid	0.379023	unknown_sample_HQ_transcript/26867
Biological Process	tRNA catabolic process	0.379023	unknown_sample_HQ_transcript/18005
Biological Process	morphogenesis of larval imaginal disc epithelium	0.379023	unknown_sample_HQ_transcript/14623
Biological Process	establishment or maintenance of polarity of larval imaginal disc epithelium	0.379023	unknown_sample_HQ_transcript/14623
Biological Process	N-terminal peptidyl-serine acetylation	0.379023	unknown_sample_HQ_transcript/14003
Biological Process	N-terminal peptidyl-glutamic acid acetylation	0.379023	unknown_sample_HQ_transcript/14003
Biological Process	molybdenum incorporation into molybdenum-molybdopterin complex	0.379023	unknown_sample_HQ_transcript/17219
Biological Process	glycine biosynthetic process from serine	0.379023	unknown_sample_HQ_transcript/16109
Biological Process	cGMP-mediated signaling	0.379023	unknown_sample_HQ_transcript/10648
Biological Process	peptidyl-serine acetylation	0.379023	unknown_sample_HQ_transcript/14003
Biological Process	rRNA 3'-end processing	0.379023	unknown_sample_HQ_transcript/18005
Biological Process	positive regulation of TOR signaling	0.379023	unknown_sample_HQ_transcript/20729
Biological Process	regulation of tissue remodeling	0.379023	unknown_sample_HQ_transcript/18521
Biological Process	nuclear-transcribed mRNA catabolic process, exonucleolytic, 3'-5'	0.379023	unknown_sample_HQ_transcript/18005
Biological Process	U4 snRNA 3'-end processing	0.379023	unknown_sample_HQ_transcript/18005
Biological Process	positive regulation of Rho protein signal transduction	0.379023	unknown_sample_HQ_transcript/28097
Biological Process	positive regulation of histone acetylation	0.379023	unknown_sample_HQ_transcript/16723
Biological Process	regulation of translational initiation by eIF2 alpha dephosphorylation	0.379023	unknown_sample_HQ_transcript/21822
Biological Process	vascular endothelial growth factor signaling pathway	0.379023	unknown_sample_HQ_transcript/4040
Biological Process	metal incorporation into metallo-molybdopterin complex	0.379023	unknown_sample_HQ_transcript/17219
Biological Process	regulation of vascular permeability	0.379023	unknown_sample_HQ_transcript/4040
Biological Process	positive regulation of vascular permeability	0.379023	unknown_sample_HQ_transcript/4040
Biological Process	response to morphine	0.379023	unknown_sample_HQ_transcript/26867
Biological Process	apocarotenoid metabolic process	0.379023	unknown_sample_HQ_transcript/17219
Biological Process	apocarotenoid biosynthetic process	0.379023	unknown_sample_HQ_transcript/17219
Biological Process	regulation of cellular carbohydrate catabolic process	0.379023	unknown_sample_HQ_transcript/21822
Biological Process	response to estrogen	0.379023	unknown_sample_HQ_transcript/28097
Biological Process	histone H3-K9 acetylation	0.379023	unknown_sample_HQ_transcript/22277
Biological Process	histone H4-K12 acetylation	0.379023	unknown_sample_HQ_transcript/16723
Biological Process	actomyosin contractile ring organization	0.379023	unknown_sample_HQ_transcript/21962
Biological Process	DNA replication proofreading	0.379023	unknown_sample_HQ_transcript/18900
Biological Process	protein targeting to chloroplast	0.379023	unknown_sample_HQ_transcript/17219
Biological Process	protein import into chloroplast stroma	0.379023	unknown_sample_HQ_transcript/17219
Biological Process	positive regulation of steroid metabolic process	0.379023	unknown_sample_HQ_transcript/28097
Biological Process	GDP metabolic process	0.379023	unknown_sample_HQ_transcript/3700
Biological Process	stem cell development	0.379023	unknown_sample_HQ_transcript/5881
Biological Process	intestinal absorption	0.379023	unknown_sample_HQ_transcript/28097
Biological Process	regulation of synapse structural plasticity	0.379023	unknown_sample_HQ_transcript/22277
Biological Process	positive regulation of synapse structural plasticity	0.379023	unknown_sample_HQ_transcript/22277
Biological Process	positive regulation of respiratory burst	0.379023	unknown_sample_HQ_transcript/22277
Biological Process	face development	0.379023	unknown_sample_HQ_transcript/15041
Biological Process	mitochondrial acetyl-CoA biosynthetic process from pyruvate	0.379023	unknown_sample_HQ_transcript/24997
Biological Process	nuclear polyadenylation-dependent tRNA catabolic process	0.379023	unknown_sample_HQ_transcript/18005
Biological Process	cellular response to jasmonic acid stimulus	0.379023	unknown_sample_HQ_transcript/4576
Biological Process	cellular response to salicylic acid stimulus	0.379023	unknown_sample_HQ_transcript/4576
Biological Process	regulation of granulocyte chemotaxis	0.379023	unknown_sample_HQ_transcript/22277
Biological Process	positive regulation of granulocyte chemotaxis	0.379023	unknown_sample_HQ_transcript/22277
Biological Process	establishment of protein localization to chloroplast	0.379023	unknown_sample_HQ_transcript/17219
Biological Process	protein localization to chloroplast	0.379023	unknown_sample_HQ_transcript/17219
Biological Process	regulation of neutrophil chemotaxis	0.379023	unknown_sample_HQ_transcript/22277
Biological Process	positive regulation of neutrophil chemotaxis	0.379023	unknown_sample_HQ_transcript/22277
Biological Process	regulation of ruffle assembly	0.379023	unknown_sample_HQ_transcript/5881
Biological Process	regulation of vascular endothelial growth factor signaling pathway	0.379023	unknown_sample_HQ_transcript/4040
Biological Process	pyruvate transmembrane transport	0.379023	unknown_sample_HQ_transcript/24997
Biological Process	negative regulation of cell junction assembly	0.379023	unknown_sample_HQ_transcript/5881
Biological Process	negative regulation of endoplasmic reticulum stress-induced intrinsic apoptotic signaling pathway	0.379023	unknown_sample_HQ_transcript/18521
Biological Process	mitochondrial pyruvate transmembrane transport	0.379023	unknown_sample_HQ_transcript/24997
Biological Process	regulation of cellular response to vascular endothelial growth factor stimulus	0.379023	unknown_sample_HQ_transcript/4040
Biological Process	regulation of neutrophil migration	0.379023	unknown_sample_HQ_transcript/22277
Biological Process	positive regulation of neutrophil migration	0.379023	unknown_sample_HQ_transcript/22277
Biological Process	tertiary alcohol metabolic process	0.379023	unknown_sample_HQ_transcript/17219
Biological Process	tertiary alcohol biosynthetic process	0.379023	unknown_sample_HQ_transcript/17219
Biological Process	regulation of histone H3-K9 acetylation	0.379023	unknown_sample_HQ_transcript/22277
Biological Process	positive regulation of nuclear-transcribed mRNA catabolic process, nonsense-mediated decay	0.379023	unknown_sample_HQ_transcript/4576
Biological Process	regulation of transcription regulatory region DNA binding	0.379023	unknown_sample_HQ_transcript/16723
Biological Process	positive regulation of transcription regulatory region DNA binding	0.379023	unknown_sample_HQ_transcript/16723
Biological Process	positive regulation of peptidyl-lysine acetylation	0.379023	unknown_sample_HQ_transcript/16723
Biological Process	positive regulation of extrinsic apoptotic signaling pathway in absence of ligand	0.379023	unknown_sample_HQ_transcript/21822
Cellular Component	supraspliceosomal complex	0.379023	unknown_sample_HQ_transcript/4576
Cellular Component	ciliary membrane	0.379023	unknown_sample_HQ_transcript/3700
Cellular Component	RES complex	0.379023	unknown_sample_HQ_transcript/20112
Cellular Component	PTW/PP1 phosphatase complex	0.379023	unknown_sample_HQ_transcript/21822
Molecular Function	transcription factor activity, RNA polymerase II core promoter sequence-specific	0.379023	unknown_sample_HQ_transcript/10936
Molecular Function	6-phosphofructokinase activity	0.379023	unknown_sample_HQ_transcript/22529
Molecular Function	DNA ligase activity	0.379023	unknown_sample_HQ_transcript/12048
Molecular Function	DNA ligase (ATP) activity	0.379023	unknown_sample_HQ_transcript/12048
Molecular Function	fumarate hydratase activity	0.379023	unknown_sample_HQ_transcript/17843
Molecular Function	glycine hydroxymethyltransferase activity	0.379023	unknown_sample_HQ_transcript/16109
Molecular Function	guanylate kinase activity	0.379023	unknown_sample_HQ_transcript/3700
Molecular Function	lactoylglutathione lyase activity	0.379023	unknown_sample_HQ_transcript/21324
Molecular Function	prenylated protein tyrosine phosphatase activity	0.379023	unknown_sample_HQ_transcript/4040
Molecular Function	ribokinase activity	0.379023	unknown_sample_HQ_transcript/24694
Molecular Function	threonine aldolase activity	0.379023	unknown_sample_HQ_transcript/16109
Molecular Function	monocarboxylic acid transmembrane transporter activity	0.379023	unknown_sample_HQ_transcript/24997
Molecular Function	peptide-methionine (S)-S-oxide reductase activity	0.379023	unknown_sample_HQ_transcript/21843
Molecular Function	Mo-molybdopterin cofactor sulfurase activity	0.379023	unknown_sample_HQ_transcript/17219
Molecular Function	3'-5'-exodeoxyribonuclease activity	0.379023	unknown_sample_HQ_transcript/18900
Molecular Function	phosphofructokinase activity	0.379023	unknown_sample_HQ_transcript/22529
Molecular Function	L-allo-threonine aldolase activity	0.379023	unknown_sample_HQ_transcript/16109
Molecular Function	selenocysteine lyase activity	0.379023	unknown_sample_HQ_transcript/17219
Molecular Function	IAA-amino acid conjugate hydrolase activity	0.379023	unknown_sample_HQ_transcript/18202
Molecular Function	IAA-Phe conjugate hydrolase activity	0.379023	unknown_sample_HQ_transcript/18202
Molecular Function	IAA-Leu conjugate hydrolase activity	0.379023	unknown_sample_HQ_transcript/18202
Molecular Function	heme transporter activity	0.379023	unknown_sample_HQ_transcript/3822
Molecular Function	phospholipase A2 activator activity	0.379023	unknown_sample_HQ_transcript/4288
Molecular Function	hydroxymethyl-, formyl- and related transferase activity	0.379023	unknown_sample_HQ_transcript/16109
Molecular Function	molybdenum ion binding	0.379023	unknown_sample_HQ_transcript/17219
Molecular Function	phosphatidylcholine binding	0.379023	unknown_sample_HQ_transcript/28097
Molecular Function	peroxisome proliferator activated receptor binding	0.379023	unknown_sample_HQ_transcript/26419
Molecular Function	diphosphate-fructose-6-phosphate 1-phosphotransferase activity	0.379023	unknown_sample_HQ_transcript/22529
Molecular Function	quinone binding	0.379023	unknown_sample_HQ_transcript/2241
Molecular Function	pyruvate transmembrane transporter activity	0.379023	unknown_sample_HQ_transcript/24997
Molecular Function	quaternary ammonium group binding	0.379023	unknown_sample_HQ_transcript/28097
Molecular Function	sn-glycerol-3-phosphate:ubiquinone oxidoreductase activity	0.379023	unknown_sample_HQ_transcript/5557
Molecular Function	sn-glycerol-3-phosphate:ubiquinone-8 oxidoreductase activity	0.379023	unknown_sample_HQ_transcript/5557
Molecular Function	peptide-serine-N-acetyltransferase activity	0.379023	unknown_sample_HQ_transcript/14003
Molecular Function	peptide-glutamate-N-acetyltransferase activity	0.379023	unknown_sample_HQ_transcript/14003
Biological Process	glycogen catabolic process	0.381907	unknown_sample_HQ_transcript/18734,unknown_sample_HQ_transcript/16186,unknown_sample_HQ_transcript/21822
Biological Process	glycerol metabolic process	0.381907	unknown_sample_HQ_transcript/5557,unknown_sample_HQ_transcript/13578,unknown_sample_HQ_transcript/11099
Biological Process	NLS-bearing protein import into nucleus	0.381907	unknown_sample_HQ_transcript/16200,unknown_sample_HQ_transcript/5938,unknown_sample_HQ_transcript/9812
Biological Process	cyclic nucleotide catabolic process	0.381907	unknown_sample_HQ_transcript/7521,unknown_sample_HQ_transcript/10648,unknown_sample_HQ_transcript/1424
Biological Process	glucan catabolic process	0.381907	unknown_sample_HQ_transcript/16186,unknown_sample_HQ_transcript/18734,unknown_sample_HQ_transcript/21822
Biological Process	negative regulation of protein import into nucleus	0.381907	unknown_sample_HQ_transcript/20157,unknown_sample_HQ_transcript/20591,unknown_sample_HQ_transcript/24274
Biological Process	cellular polysaccharide catabolic process	0.381907	unknown_sample_HQ_transcript/18734,unknown_sample_HQ_transcript/16186,unknown_sample_HQ_transcript/21822
Biological Process	regulation of oligodendrocyte differentiation	0.381907	unknown_sample_HQ_transcript/20729,unknown_sample_HQ_transcript/26906,unknown_sample_HQ_transcript/4581
Biological Process	negative regulation of protein localization to nucleus	0.381907	unknown_sample_HQ_transcript/20157,unknown_sample_HQ_transcript/20591,unknown_sample_HQ_transcript/24274
Biological Process	negative regulation of protein localization to plasma membrane	0.381907	unknown_sample_HQ_transcript/18521,unknown_sample_HQ_transcript/14440,unknown_sample_HQ_transcript/9367
Biological Process	negative regulation of protein localization to cell periphery	0.381907	unknown_sample_HQ_transcript/18521,unknown_sample_HQ_transcript/14440,unknown_sample_HQ_transcript/9367
Biological Process	negative regulation of protein import	0.381907	unknown_sample_HQ_transcript/20157,unknown_sample_HQ_transcript/24274,unknown_sample_HQ_transcript/20591
Biological Process	histone acetylation	0.382061	unknown_sample_HQ_transcript/26906,unknown_sample_HQ_transcript/20729,unknown_sample_HQ_transcript/14003,unknown_sample_HQ_transcript/22277,unknown_sample_HQ_transcript/16723,unknown_sample_HQ_transcript/12778
Biological Process	adult behavior	0.382061	unknown_sample_HQ_transcript/26906,unknown_sample_HQ_transcript/20729,unknown_sample_HQ_transcript/25138,unknown_sample_HQ_transcript/11101,unknown_sample_HQ_transcript/5557,unknown_sample_HQ_transcript/16109
Biological Process	positive regulation of lipid metabolic process	0.382061	unknown_sample_HQ_transcript/24520,unknown_sample_HQ_transcript/28462,unknown_sample_HQ_transcript/4618,unknown_sample_HQ_transcript/6124,unknown_sample_HQ_transcript/5369,unknown_sample_HQ_transcript/28097
Biological Process	photoreceptor cell differentiation	0.382061	unknown_sample_HQ_transcript/26959,unknown_sample_HQ_transcript/19771,unknown_sample_HQ_transcript/25690,unknown_sample_HQ_transcript/19688,unknown_sample_HQ_transcript/25824,unknown_sample_HQ_transcript/30142
Biological Process	male sex differentiation	0.382061	unknown_sample_HQ_transcript/4573,unknown_sample_HQ_transcript/16347,unknown_sample_HQ_transcript/14774,unknown_sample_HQ_transcript/25138,unknown_sample_HQ_transcript/3806,unknown_sample_HQ_transcript/2880
Biological Process	execution phase of apoptosis	0.382061	unknown_sample_HQ_transcript/28462,unknown_sample_HQ_transcript/4618,unknown_sample_HQ_transcript/16200,unknown_sample_HQ_transcript/6124,unknown_sample_HQ_transcript/5369,unknown_sample_HQ_transcript/16198
Cellular Component	mitochondrial intermembrane space	0.382061	unknown_sample_HQ_transcript/13896,unknown_sample_HQ_transcript/30559,unknown_sample_HQ_transcript/10364,unknown_sample_HQ_transcript/16109,unknown_sample_HQ_transcript/23407,unknown_sample_HQ_transcript/10945
Biological Process	vesicle targeting	0.38373	unknown_sample_HQ_transcript/16224,unknown_sample_HQ_transcript/9367,unknown_sample_HQ_transcript/1963,unknown_sample_HQ_transcript/14670,unknown_sample_HQ_transcript/21776,unknown_sample_HQ_transcript/15393,unknown_sample_HQ_transcript/14813,unknown_sample_HQ_transcript/2398,unknown_sample_HQ_transcript/3303,unknown_sample_HQ_transcript/29033,unknown_sample_HQ_transcript/9172,unknown_sample_HQ_t…
Biological Process	cell fate commitment	0.38373	unknown_sample_HQ_transcript/24274,unknown_sample_HQ_transcript/30142,unknown_sample_HQ_transcript/5654,unknown_sample_HQ_transcript/14419,unknown_sample_HQ_transcript/14688,unknown_sample_HQ_transcript/2394,unknown_sample_HQ_transcript/20591,unknown_sample_HQ_transcript/7699,unknown_sample_HQ_transcript/4264,unknown_sample_HQ_transcript/20157,unknown_sample_HQ_transcript/16609,unknown_sample_HQ_…
Biological Process	negative regulation of hydrolase activity	0.38929	unknown_sample_HQ_transcript/9330,unknown_sample_HQ_transcript/20942,unknown_sample_HQ_transcript/7213,unknown_sample_HQ_transcript/10771,unknown_sample_HQ_transcript/28251,unknown_sample_HQ_transcript/4663,unknown_sample_HQ_transcript/20084,unknown_sample_HQ_transcript/12302,unknown_sample_HQ_transcript/28097,unknown_sample_HQ_transcript/29741,unknown_sample_HQ_transcript/23380,unknown_sample_HQ…
Biological Process	sulfur amino acid biosynthetic process	0.389553	unknown_sample_HQ_transcript/16609,unknown_sample_HQ_transcript/14688
Biological Process	positive regulation of epithelial to mesenchymal transition	0.389553	unknown_sample_HQ_transcript/26906,unknown_sample_HQ_transcript/20729
Biological Process	negative regulation of myotube differentiation	0.389553	unknown_sample_HQ_transcript/20729,unknown_sample_HQ_transcript/26906
Biological Process	regulation of receptor biosynthetic process	0.389553	unknown_sample_HQ_transcript/26906,unknown_sample_HQ_transcript/20729
Biological Process	positive regulation of receptor biosynthetic process	0.389553	unknown_sample_HQ_transcript/26906,unknown_sample_HQ_transcript/20729
Biological Process	Schwann cell development	0.389553	unknown_sample_HQ_transcript/14355,unknown_sample_HQ_transcript/8334
Biological Process	acetyl-CoA transport	0.389553	unknown_sample_HQ_transcript/5249,unknown_sample_HQ_transcript/4037
Biological Process	fatty-acyl-CoA transport	0.389553	unknown_sample_HQ_transcript/4037,unknown_sample_HQ_transcript/5249
Biological Process	female meiosis chromosome segregation	0.389553	unknown_sample_HQ_transcript/22902,unknown_sample_HQ_transcript/18673
Biological Process	receptor biosynthetic process	0.389553	unknown_sample_HQ_transcript/20729,unknown_sample_HQ_transcript/26906
Biological Process	vitamin transmembrane transport	0.389553	unknown_sample_HQ_transcript/17410,unknown_sample_HQ_transcript/9266
Biological Process	embryonic digit morphogenesis	0.389553	unknown_sample_HQ_transcript/20729,unknown_sample_HQ_transcript/26906
Biological Process	tongue development	0.389553	unknown_sample_HQ_transcript/20729,unknown_sample_HQ_transcript/26906
Biological Process	tongue morphogenesis	0.389553	unknown_sample_HQ_transcript/20729,unknown_sample_HQ_transcript/26906
Biological Process	MHC class II biosynthetic process	0.389553	unknown_sample_HQ_transcript/20729,unknown_sample_HQ_transcript/26906
Biological Process	regulation of MHC class II biosynthetic process	0.389553	unknown_sample_HQ_transcript/26906,unknown_sample_HQ_transcript/20729
Biological Process	negative regulation of MHC class II biosynthetic process	0.389553	unknown_sample_HQ_transcript/20729,unknown_sample_HQ_transcript/26906
Biological Process	regulation of epidermal cell differentiation	0.389553	unknown_sample_HQ_transcript/4663,unknown_sample_HQ_transcript/10771
Biological Process	positive regulation of epidermal cell differentiation	0.389553	unknown_sample_HQ_transcript/4663,unknown_sample_HQ_transcript/10771
Biological Process	positive regulation of epidermis development	0.389553	unknown_sample_HQ_transcript/10771,unknown_sample_HQ_transcript/4663
Biological Process	positive regulation of alpha-beta T cell proliferation	0.389553	unknown_sample_HQ_transcript/10372,unknown_sample_HQ_transcript/12677
Biological Process	positive regulation of oligodendrocyte differentiation	0.389553	unknown_sample_HQ_transcript/26906,unknown_sample_HQ_transcript/20729
Biological Process	ectodermal placode formation	0.389553	unknown_sample_HQ_transcript/20729,unknown_sample_HQ_transcript/26906
Biological Process	hair follicle placode formation	0.389553	unknown_sample_HQ_transcript/26906,unknown_sample_HQ_transcript/20729
Biological Process	negative regulation of dendritic spine development	0.389553	unknown_sample_HQ_transcript/20729,unknown_sample_HQ_transcript/26906
Biological Process	fungiform papilla development	0.389553	unknown_sample_HQ_transcript/26906,unknown_sample_HQ_transcript/20729
Biological Process	fungiform papilla morphogenesis	0.389553	unknown_sample_HQ_transcript/26906,unknown_sample_HQ_transcript/20729
Biological Process	fungiform papilla formation	0.389553	unknown_sample_HQ_transcript/26906,unknown_sample_HQ_transcript/20729
Biological Process	ectodermal placode development	0.389553	unknown_sample_HQ_transcript/20729,unknown_sample_HQ_transcript/26906
Biological Process	ectodermal placode morphogenesis	0.389553	unknown_sample_HQ_transcript/26906,unknown_sample_HQ_transcript/20729
Biological Process	myeloid leukocyte migration	0.389553	unknown_sample_HQ_transcript/10648,unknown_sample_HQ_transcript/22277
Biological Process	thioester transport	0.389553	unknown_sample_HQ_transcript/4037,unknown_sample_HQ_transcript/5249
Biological Process	regulation of endoplasmic reticulum stress-induced intrinsic apoptotic signaling pathway	0.389553	unknown_sample_HQ_transcript/18521,unknown_sample_HQ_transcript/20029
Biological Process	assembly of large subunit precursor of preribosome	0.389553	unknown_sample_HQ_transcript/15971,unknown_sample_HQ_transcript/26115
Biological Process	response to dopamine	0.389553	unknown_sample_HQ_transcript/20729,unknown_sample_HQ_transcript/26906
Biological Process	cellular response to dopamine	0.389553	unknown_sample_HQ_transcript/20729,unknown_sample_HQ_transcript/26906
Biological Process	folic acid import into mitochondrion	0.389553	unknown_sample_HQ_transcript/17410,unknown_sample_HQ_transcript/9266
Biological Process	regulation of guanyl-nucleotide exchange factor activity	0.389553	unknown_sample_HQ_transcript/16609,unknown_sample_HQ_transcript/14688
Biological Process	negative regulation of guanyl-nucleotide exchange factor activity	0.389553	unknown_sample_HQ_transcript/16609,unknown_sample_HQ_transcript/14688
Biological Process	negative regulation of dendrite development	0.389553	unknown_sample_HQ_transcript/26906,unknown_sample_HQ_transcript/20729
Biological Process	regulation of response to gamma radiation	0.389553	unknown_sample_HQ_transcript/26906,unknown_sample_HQ_transcript/20729
Biological Process	negative regulation of response to gamma radiation	0.389553	unknown_sample_HQ_transcript/26906,unknown_sample_HQ_transcript/20729
Cellular Component	HOPS complex	0.389553	unknown_sample_HQ_transcript/14114,unknown_sample_HQ_transcript/12062
Cellular Component	zymogen granule	0.389553	unknown_sample_HQ_transcript/15393,unknown_sample_HQ_transcript/16224
Cellular Component	zymogen granule membrane	0.389553	unknown_sample_HQ_transcript/16224,unknown_sample_HQ_transcript/15393
Cellular Component	delta DNA polymerase complex	0.389553	unknown_sample_HQ_transcript/18900,unknown_sample_HQ_transcript/9606
Molecular Function	transaminase activity	0.389553	unknown_sample_HQ_transcript/11099,unknown_sample_HQ_transcript/13578
Molecular Function	acetyl-CoA transporter activity	0.389553	unknown_sample_HQ_transcript/4037,unknown_sample_HQ_transcript/5249
Molecular Function	transferase activity, transferring nitrogenous groups	0.389553	unknown_sample_HQ_transcript/11099,unknown_sample_HQ_transcript/13578
Molecular Function	ATP-dependent 3'-5' DNA helicase activity	0.389553	unknown_sample_HQ_transcript/10372,unknown_sample_HQ_transcript/12677
Biological Process	cellular response to unfolded protein	0.391998	unknown_sample_HQ_transcript/26127,unknown_sample_HQ_transcript/22201,unknown_sample_HQ_transcript/8330,unknown_sample_HQ_transcript/26349,unknown_sample_HQ_transcript/5464,unknown_sample_HQ_transcript/23380,unknown_sample_HQ_transcript/10562,unknown_sample_HQ_transcript/29741,unknown_sample_HQ_transcript/29030,unknown_sample_HQ_transcript/9655,unknown_sample_HQ_transcript/23296,unknown_sample_HQ…
Biological Process	mitochondrial transport	0.392628	unknown_sample_HQ_transcript/17410,unknown_sample_HQ_transcript/4663,unknown_sample_HQ_transcript/27371,unknown_sample_HQ_transcript/9266,unknown_sample_HQ_transcript/16865,unknown_sample_HQ_transcript/2265,unknown_sample_HQ_transcript/24997,unknown_sample_HQ_transcript/12468,unknown_sample_HQ_transcript/10771,unknown_sample_HQ_transcript/20028,unknown_sample_HQ_transcript/16723,unknown_sample_HQ…
Biological Process	axonogenesis	0.392628	unknown_sample_HQ_transcript/12418,unknown_sample_HQ_transcript/3437,unknown_sample_HQ_transcript/25824,unknown_sample_HQ_transcript/2700,unknown_sample_HQ_transcript/27573,unknown_sample_HQ_transcript/20729,unknown_sample_HQ_transcript/5464,unknown_sample_HQ_transcript/11101,unknown_sample_HQ_transcript/19771,unknown_sample_HQ_transcript/25690,unknown_sample_HQ_transcript/4581,unknown_sample_HQ_…
Molecular Function	lipid binding	0.392628	unknown_sample_HQ_transcript/23296,unknown_sample_HQ_transcript/26087,unknown_sample_HQ_transcript/28410,unknown_sample_HQ_transcript/9367,unknown_sample_HQ_transcript/23488,unknown_sample_HQ_transcript/26127,unknown_sample_HQ_transcript/30025,unknown_sample_HQ_transcript/10364,unknown_sample_HQ_transcript/28097,unknown_sample_HQ_transcript/10562,unknown_sample_HQ_transcript/13578,unknown_sample_…
Biological Process	chromatin remodeling	0.394224	unknown_sample_HQ_transcript/20729,unknown_sample_HQ_transcript/7924,unknown_sample_HQ_transcript/26906,unknown_sample_HQ_transcript/16723,unknown_sample_HQ_transcript/12778
Biological Process	negative regulation of protein binding	0.394396	unknown_sample_HQ_transcript/19862,unknown_sample_HQ_transcript/29033,unknown_sample_HQ_transcript/28462,unknown_sample_HQ_transcript/4618,unknown_sample_HQ_transcript/22277,unknown_sample_HQ_transcript/1963,unknown_sample_HQ_transcript/5369,unknown_sample_HQ_transcript/6124,unknown_sample_HQ_transcript/7213,unknown_sample_HQ_transcript/20084,unknown_sample_HQ_transcript/21822
Molecular Function	hydrolase activity, acting on acid anhydrides, catalyzing transmembrane movement of substances	0.394396	unknown_sample_HQ_transcript/9624,unknown_sample_HQ_transcript/8448,unknown_sample_HQ_transcript/397,unknown_sample_HQ_transcript/2086,unknown_sample_HQ_transcript/15145,unknown_sample_HQ_transcript/27371,unknown_sample_HQ_transcript/19423,unknown_sample_HQ_transcript/5886,unknown_sample_HQ_transcript/17081,unknown_sample_HQ_transcript/29797,unknown_sample_HQ_transcript/3822
Molecular Function	transmembrane receptor activity	0.394396	unknown_sample_HQ_transcript/2084,unknown_sample_HQ_transcript/15955,unknown_sample_HQ_transcript/8732,unknown_sample_HQ_transcript/12856,unknown_sample_HQ_transcript/7213,unknown_sample_HQ_transcript/20084,unknown_sample_HQ_transcript/10863,unknown_sample_HQ_transcript/8428,unknown_sample_HQ_transcript/13980,unknown_sample_HQ_transcript/28687,unknown_sample_HQ_transcript/1806
Biological Process	long-chain fatty acid metabolic process	0.396188	unknown_sample_HQ_transcript/17250,unknown_sample_HQ_transcript/14199,unknown_sample_HQ_transcript/27410,unknown_sample_HQ_transcript/25579,unknown_sample_HQ_transcript/13723,unknown_sample_HQ_transcript/8182,unknown_sample_HQ_transcript/19391,unknown_sample_HQ_transcript/22445,unknown_sample_HQ_transcript/16227
Biological Process	negative regulation of protein kinase activity	0.396188	unknown_sample_HQ_transcript/6124,unknown_sample_HQ_transcript/5881,unknown_sample_HQ_transcript/7213,unknown_sample_HQ_transcript/4581,unknown_sample_HQ_transcript/10771,unknown_sample_HQ_transcript/20084,unknown_sample_HQ_transcript/4618,unknown_sample_HQ_transcript/28462,unknown_sample_HQ_transcript/5369
Molecular Function	ligase activity, forming carbon-nitrogen bonds	0.396718	unknown_sample_HQ_transcript/13898,unknown_sample_HQ_transcript/4172,unknown_sample_HQ_transcript/2444,unknown_sample_HQ_transcript/2239,unknown_sample_HQ_transcript/16261,unknown_sample_HQ_transcript/8993,unknown_sample_HQ_transcript/21276
Molecular Function	transferase activity, transferring phosphorus-containing groups	0.400564	unknown_sample_HQ_transcript/8714,unknown_sample_HQ_transcript/3969,unknown_sample_HQ_transcript/15051,unknown_sample_HQ_transcript/20345,unknown_sample_HQ_transcript/25490,unknown_sample_HQ_transcript/4618,unknown_sample_HQ_transcript/21962,unknown_sample_HQ_transcript/22458,unknown_sample_HQ_transcript/2939,unknown_sample_HQ_transcript/9438,unknown_sample_HQ_transcript/11034,unknown_sample_HQ_t…
Biological Process	response to bacterium	0.402262	unknown_sample_HQ_transcript/12214,unknown_sample_HQ_transcript/4618,unknown_sample_HQ_transcript/6124,unknown_sample_HQ_transcript/20729,unknown_sample_HQ_transcript/10648,unknown_sample_HQ_transcript/6706,unknown_sample_HQ_transcript/2933,unknown_sample_HQ_transcript/14114,unknown_sample_HQ_transcript/28462,unknown_sample_HQ_transcript/21776,unknown_sample_HQ_transcript/5369,unknown_sample_HQ_t…
Biological Process	negative regulation of cellular amide metabolic process	0.406223	unknown_sample_HQ_transcript/8441,unknown_sample_HQ_transcript/4968,unknown_sample_HQ_transcript/7699,unknown_sample_HQ_transcript/8065,unknown_sample_HQ_transcript/4576,unknown_sample_HQ_transcript/22902,unknown_sample_HQ_transcript/15971,unknown_sample_HQ_transcript/12302,unknown_sample_HQ_transcript/4425,unknown_sample_HQ_transcript/15094,unknown_sample_HQ_transcript/7213,unknown_sample_HQ_tra…
Biological Process	regulation of protein deubiquitination	0.408007	unknown_sample_HQ_transcript/26127,unknown_sample_HQ_transcript/23296,unknown_sample_HQ_transcript/6304,unknown_sample_HQ_transcript/10562
Biological Process	negative regulation of intracellular protein transport	0.408007	unknown_sample_HQ_transcript/20157,unknown_sample_HQ_transcript/9655,unknown_sample_HQ_transcript/24274,unknown_sample_HQ_transcript/20591
Biological Process	vesicle-mediated transport between endosomal compartments	0.408007	unknown_sample_HQ_transcript/12062,unknown_sample_HQ_transcript/7213,unknown_sample_HQ_transcript/20084,unknown_sample_HQ_transcript/14114
Biological Process	positive regulation of protein deubiquitination	0.408007	unknown_sample_HQ_transcript/6304,unknown_sample_HQ_transcript/26127,unknown_sample_HQ_transcript/23296,unknown_sample_HQ_transcript/10562
Cellular Component	Derlin-1 retrotranslocation complex	0.408007	unknown_sample_HQ_transcript/26127,unknown_sample_HQ_transcript/23296,unknown_sample_HQ_transcript/6304,unknown_sample_HQ_transcript/10562
Molecular Function	channel activity	0.408007	unknown_sample_HQ_transcript/8448,unknown_sample_HQ_transcript/19423,unknown_sample_HQ_transcript/17081,unknown_sample_HQ_transcript/15955
Molecular Function	oxidoreductase activity, acting on a sulfur group of donors, disulfide as acceptor	0.408007	unknown_sample_HQ_transcript/27167,unknown_sample_HQ_transcript/21843,unknown_sample_HQ_transcript/23407,unknown_sample_HQ_transcript/10364
Molecular Function	passive transmembrane transporter activity	0.408007	unknown_sample_HQ_transcript/8448,unknown_sample_HQ_transcript/17081,unknown_sample_HQ_transcript/19423,unknown_sample_HQ_transcript/15955
Cellular Component	myelin sheath	0.410279	unknown_sample_HQ_transcript/3420,unknown_sample_HQ_transcript/13578,unknown_sample_HQ_transcript/10562,unknown_sample_HQ_transcript/29038,unknown_sample_HQ_transcript/26127,unknown_sample_HQ_transcript/14813,unknown_sample_HQ_transcript/11099,unknown_sample_HQ_transcript/10364,unknown_sample_HQ_transcript/23407,unknown_sample_HQ_transcript/27371,unknown_sample_HQ_transcript/23296,unknown_sample_…
Cellular Component	cell periphery	0.415608	unknown_sample_HQ_transcript/30082,unknown_sample_HQ_transcript/9367,unknown_sample_HQ_transcript/13980,unknown_sample_HQ_transcript/8428,unknown_sample_HQ_transcript/28097,unknown_sample_HQ_transcript/4037,unknown_sample_HQ_transcript/5369,unknown_sample_HQ_transcript/14688,unknown_sample_HQ_transcript/24117,unknown_sample_HQ_transcript/8182,unknown_sample_HQ_transcript/17853,unknown_sample_HQ_t…
Biological Process	monocarboxylic acid biosynthetic process	0.417043	unknown_sample_HQ_transcript/21276,unknown_sample_HQ_transcript/14199,unknown_sample_HQ_transcript/17250,unknown_sample_HQ_transcript/22055,unknown_sample_HQ_transcript/28097,unknown_sample_HQ_transcript/2444,unknown_sample_HQ_transcript/7669,unknown_sample_HQ_transcript/25579,unknown_sample_HQ_transcript/8993,unknown_sample_HQ_transcript/17219,unknown_sample_HQ_transcript/15971,unknown_sample_HQ…
Biological Process	regulation of protein kinase activity	0.418418	unknown_sample_HQ_transcript/5369,unknown_sample_HQ_transcript/2265,unknown_sample_HQ_transcript/22277,unknown_sample_HQ_transcript/8761,unknown_sample_HQ_transcript/12677,unknown_sample_HQ_transcript/28462,unknown_sample_HQ_transcript/11301,unknown_sample_HQ_transcript/10372,unknown_sample_HQ_transcript/4663,unknown_sample_HQ_transcript/20084,unknown_sample_HQ_transcript/4581,unknown_sample_HQ_t…
Biological Process	negative regulation of kinase activity	0.418487	unknown_sample_HQ_transcript/28462,unknown_sample_HQ_transcript/4618,unknown_sample_HQ_transcript/5369,unknown_sample_HQ_transcript/6124,unknown_sample_HQ_transcript/5881,unknown_sample_HQ_transcript/7213,unknown_sample_HQ_transcript/10771,unknown_sample_HQ_transcript/4581,unknown_sample_HQ_transcript/20084
Biological Process	amyloid-beta metabolic process	0.418487	unknown_sample_HQ_transcript/19862,unknown_sample_HQ_transcript/29033,unknown_sample_HQ_transcript/15393,unknown_sample_HQ_transcript/1658,unknown_sample_HQ_transcript/1963,unknown_sample_HQ_transcript/16347,unknown_sample_HQ_transcript/7213,unknown_sample_HQ_transcript/16224,unknown_sample_HQ_transcript/20084
Biological Process	protein localization to mitochondrion	0.421886	unknown_sample_HQ_transcript/20178,unknown_sample_HQ_transcript/8448,unknown_sample_HQ_transcript/14355,unknown_sample_HQ_transcript/2265,unknown_sample_HQ_transcript/4663,unknown_sample_HQ_transcript/16723,unknown_sample_HQ_transcript/19423,unknown_sample_HQ_transcript/17081,unknown_sample_HQ_transcript/10771,unknown_sample_HQ_transcript/20028,unknown_sample_HQ_transcript/12468,unknown_sample_HQ…
Biological Process	carbohydrate mediated signaling	0.424147	unknown_sample_HQ_transcript/14670,unknown_sample_HQ_transcript/5260,unknown_sample_HQ_transcript/4576
Biological Process	sugar mediated signaling pathway	0.424147	unknown_sample_HQ_transcript/5260,unknown_sample_HQ_transcript/14670,unknown_sample_HQ_transcript/4576
Biological Process	monocarboxylic acid transport	0.424147	unknown_sample_HQ_transcript/11099,unknown_sample_HQ_transcript/24997,unknown_sample_HQ_transcript/13578
Biological Process	interleukin-1 production	0.424147	unknown_sample_HQ_transcript/20729,unknown_sample_HQ_transcript/26906,unknown_sample_HQ_transcript/28097
Biological Process	regulation of interleukin-1 production	0.424147	unknown_sample_HQ_transcript/28097,unknown_sample_HQ_transcript/20729,unknown_sample_HQ_transcript/26906
Biological Process	cargo loading into vesicle	0.424147	unknown_sample_HQ_transcript/21776,unknown_sample_HQ_transcript/16224,unknown_sample_HQ_transcript/15393
Biological Process	apoptotic cell clearance	0.424147	unknown_sample_HQ_transcript/2404,unknown_sample_HQ_transcript/23407,unknown_sample_HQ_transcript/16737
Biological Process	negative regulation of nucleocytoplasmic transport	0.424147	unknown_sample_HQ_transcript/24274,unknown_sample_HQ_transcript/20591,unknown_sample_HQ_transcript/20157
Biological Process	cardiac muscle tissue development	0.424147	unknown_sample_HQ_transcript/2008,unknown_sample_HQ_transcript/16723,unknown_sample_HQ_transcript/10392
Biological Process	regulation of telomerase activity	0.424147	unknown_sample_HQ_transcript/5222,unknown_sample_HQ_transcript/9616,unknown_sample_HQ_transcript/6769
Biological Process	positive regulation of telomerase activity	0.424147	unknown_sample_HQ_transcript/5222,unknown_sample_HQ_transcript/9616,unknown_sample_HQ_transcript/6769
Biological Process	negative regulation of protein localization to membrane	0.424147	unknown_sample_HQ_transcript/18521,unknown_sample_HQ_transcript/9367,unknown_sample_HQ_transcript/14440
Cellular Component	protein-lipid complex	0.424147	unknown_sample_HQ_transcript/20084,unknown_sample_HQ_transcript/7213,unknown_sample_HQ_transcript/28097
Cellular Component	plasma lipoprotein particle	0.424147	unknown_sample_HQ_transcript/20084,unknown_sample_HQ_transcript/28097,unknown_sample_HQ_transcript/7213
Cellular Component	lipoprotein particle	0.424147	unknown_sample_HQ_transcript/20084,unknown_sample_HQ_transcript/7213,unknown_sample_HQ_transcript/28097
Molecular Function	exodeoxyribonuclease activity	0.424147	unknown_sample_HQ_transcript/6544,unknown_sample_HQ_transcript/12048,unknown_sample_HQ_transcript/18900
Molecular Function	RNA polymerase II carboxy-terminal domain kinase activity	0.424147	unknown_sample_HQ_transcript/14668,unknown_sample_HQ_transcript/9513,unknown_sample_HQ_transcript/10346
Molecular Function	exodeoxyribonuclease activity, producing 5'-phosphomonoesters	0.424147	unknown_sample_HQ_transcript/18900,unknown_sample_HQ_transcript/12048,unknown_sample_HQ_transcript/6544
Molecular Function	nucleotide kinase activity	0.424147	unknown_sample_HQ_transcript/3466,unknown_sample_HQ_transcript/3700,unknown_sample_HQ_transcript/9616
Molecular Function	ion channel binding	0.424147	unknown_sample_HQ_transcript/9367,unknown_sample_HQ_transcript/10648,unknown_sample_HQ_transcript/18521
Biological Process	myeloid leukocyte activation	0.425217	unknown_sample_HQ_transcript/5369,unknown_sample_HQ_transcript/4663,unknown_sample_HQ_transcript/4618,unknown_sample_HQ_transcript/28462,unknown_sample_HQ_transcript/6124
Biological Process	protein N-linked glycosylation	0.425217	unknown_sample_HQ_transcript/6304,unknown_sample_HQ_transcript/26127,unknown_sample_HQ_transcript/23296,unknown_sample_HQ_transcript/9655,unknown_sample_HQ_transcript/10562
Biological Process	cholesterol metabolic process	0.425217	unknown_sample_HQ_transcript/20084,unknown_sample_HQ_transcript/609,unknown_sample_HQ_transcript/7213,unknown_sample_HQ_transcript/28097,unknown_sample_HQ_transcript/2008
Biological Process	sterol metabolic process	0.425217	unknown_sample_HQ_transcript/20084,unknown_sample_HQ_transcript/609,unknown_sample_HQ_transcript/7213,unknown_sample_HQ_transcript/28097,unknown_sample_HQ_transcript/2008
Biological Process	secondary alcohol metabolic process	0.425217	unknown_sample_HQ_transcript/2008,unknown_sample_HQ_transcript/20084,unknown_sample_HQ_transcript/609,unknown_sample_HQ_transcript/7213,unknown_sample_HQ_transcript/28097
Biological Process	regulation of extrinsic apoptotic signaling pathway	0.425217	unknown_sample_HQ_transcript/21822,unknown_sample_HQ_transcript/23407,unknown_sample_HQ_transcript/13898,unknown_sample_HQ_transcript/10364,unknown_sample_HQ_transcript/18521
Molecular Function	hydrolase activity, hydrolyzing O-glycosyl compounds	0.425217	unknown_sample_HQ_transcript/25523,unknown_sample_HQ_transcript/13402,unknown_sample_HQ_transcript/28595,unknown_sample_HQ_transcript/24673,unknown_sample_HQ_transcript/21252
Biological Process	NADP metabolic process	0.432339	unknown_sample_HQ_transcript/9033,unknown_sample_HQ_transcript/18648,unknown_sample_HQ_transcript/2008,unknown_sample_HQ_transcript/5356,unknown_sample_HQ_transcript/7048,unknown_sample_HQ_transcript/17445,unknown_sample_HQ_transcript/12834,unknown_sample_HQ_transcript/9157
Biological Process	nucleotide catabolic process	0.432339	unknown_sample_HQ_transcript/23296,unknown_sample_HQ_transcript/10648,unknown_sample_HQ_transcript/6304,unknown_sample_HQ_transcript/7521,unknown_sample_HQ_transcript/10562,unknown_sample_HQ_transcript/27786,unknown_sample_HQ_transcript/26127,unknown_sample_HQ_transcript/1424
Biological Process	response to hydrogen peroxide	0.432339	unknown_sample_HQ_transcript/2265,unknown_sample_HQ_transcript/5369,unknown_sample_HQ_transcript/4618,unknown_sample_HQ_transcript/28462,unknown_sample_HQ_transcript/26867,unknown_sample_HQ_transcript/20729,unknown_sample_HQ_transcript/6124,unknown_sample_HQ_transcript/26906
Cellular Component	organelle envelope lumen	0.432339	unknown_sample_HQ_transcript/16109,unknown_sample_HQ_transcript/10945,unknown_sample_HQ_transcript/10364,unknown_sample_HQ_transcript/13896,unknown_sample_HQ_transcript/30559,unknown_sample_HQ_transcript/20084,unknown_sample_HQ_transcript/7213,unknown_sample_HQ_transcript/23407
Cellular Component	transporter complex	0.432339	unknown_sample_HQ_transcript/10648,unknown_sample_HQ_transcript/26526,unknown_sample_HQ_transcript/24575,unknown_sample_HQ_transcript/26919,unknown_sample_HQ_transcript/30802,unknown_sample_HQ_transcript/29379,unknown_sample_HQ_transcript/27705,unknown_sample_HQ_transcript/15955
Biological Process	regulation of cell activation	0.434404	unknown_sample_HQ_transcript/5369,unknown_sample_HQ_transcript/2265,unknown_sample_HQ_transcript/4618,unknown_sample_HQ_transcript/28462,unknown_sample_HQ_transcript/12677,unknown_sample_HQ_transcript/13898,unknown_sample_HQ_transcript/10372,unknown_sample_HQ_transcript/4581,unknown_sample_HQ_transcript/30082,unknown_sample_HQ_transcript/701,unknown_sample_HQ_transcript/6124
Molecular Function	anion binding	0.435715	unknown_sample_HQ_transcript/14327,unknown_sample_HQ_transcript/17742,unknown_sample_HQ_transcript/17761,unknown_sample_HQ_transcript/15422,unknown_sample_HQ_transcript/9967,unknown_sample_HQ_transcript/12418,unknown_sample_HQ_transcript/29852,unknown_sample_HQ_transcript/3437,unknown_sample_HQ_transcript/10005,unknown_sample_HQ_transcript/19862,unknown_sample_HQ_transcript/10595,unknown_sample_H…
Biological Process	post-embryonic animal morphogenesis	0.437429	unknown_sample_HQ_transcript/23380,unknown_sample_HQ_transcript/20178,unknown_sample_HQ_transcript/11099,unknown_sample_HQ_transcript/22201,unknown_sample_HQ_transcript/26349,unknown_sample_HQ_transcript/6854,unknown_sample_HQ_transcript/14623,unknown_sample_HQ_transcript/12418,unknown_sample_HQ_transcript/2700,unknown_sample_HQ_transcript/3437,unknown_sample_HQ_transcript/23758,unknown_sample_HQ…
Biological Process	protein acetylation	0.437877	unknown_sample_HQ_transcript/22277,unknown_sample_HQ_transcript/12778,unknown_sample_HQ_transcript/16723,unknown_sample_HQ_transcript/26906,unknown_sample_HQ_transcript/14003,unknown_sample_HQ_transcript/20729
Biological Process	internal protein amino acid acetylation	0.437877	unknown_sample_HQ_transcript/26906,unknown_sample_HQ_transcript/20729,unknown_sample_HQ_transcript/14003,unknown_sample_HQ_transcript/22277,unknown_sample_HQ_transcript/16723,unknown_sample_HQ_transcript/12778
Biological Process	gonad development	0.437877	unknown_sample_HQ_transcript/14774,unknown_sample_HQ_transcript/4573,unknown_sample_HQ_transcript/16347,unknown_sample_HQ_transcript/2880,unknown_sample_HQ_transcript/3806,unknown_sample_HQ_transcript/25138
Biological Process	internal peptidyl-lysine acetylation	0.437877	unknown_sample_HQ_transcript/26906,unknown_sample_HQ_transcript/20729,unknown_sample_HQ_transcript/14003,unknown_sample_HQ_transcript/22277,unknown_sample_HQ_transcript/16723,unknown_sample_HQ_transcript/12778
Biological Process	peptidyl-lysine acetylation	0.437877	unknown_sample_HQ_transcript/26906,unknown_sample_HQ_transcript/20729,unknown_sample_HQ_transcript/14003,unknown_sample_HQ_transcript/22277,unknown_sample_HQ_transcript/16723,unknown_sample_HQ_transcript/12778
Biological Process	development of primary sexual characteristics	0.437877	unknown_sample_HQ_transcript/25138,unknown_sample_HQ_transcript/3806,unknown_sample_HQ_transcript/2880,unknown_sample_HQ_transcript/14774,unknown_sample_HQ_transcript/4573,unknown_sample_HQ_transcript/16347
Biological Process	negative regulation of inflammatory response	0.437877	unknown_sample_HQ_transcript/4618,unknown_sample_HQ_transcript/28462,unknown_sample_HQ_transcript/6124,unknown_sample_HQ_transcript/5369,unknown_sample_HQ_transcript/28097,unknown_sample_HQ_transcript/4581
Biological Process	regulation of axonogenesis	0.437877	unknown_sample_HQ_transcript/4581,unknown_sample_HQ_transcript/12418,unknown_sample_HQ_transcript/2700,unknown_sample_HQ_transcript/3437,unknown_sample_HQ_transcript/26906,unknown_sample_HQ_transcript/20729
Cellular Component	mitochondrial inner membrane	0.438936	unknown_sample_HQ_transcript/17081,unknown_sample_HQ_transcript/19423,unknown_sample_HQ_transcript/5557,unknown_sample_HQ_transcript/14959,unknown_sample_HQ_transcript/12468,unknown_sample_HQ_transcript/4913,unknown_sample_HQ_transcript/4878,unknown_sample_HQ_transcript/11099,unknown_sample_HQ_transcript/8448,unknown_sample_HQ_transcript/16198,unknown_sample_HQ_transcript/27371,unknown_sample_HQ_…
Biological Process	ribose phosphate biosynthetic process	0.440199	unknown_sample_HQ_transcript/29797,unknown_sample_HQ_transcript/5886,unknown_sample_HQ_transcript/3466,unknown_sample_HQ_transcript/6304,unknown_sample_HQ_transcript/23296,unknown_sample_HQ_transcript/20814,unknown_sample_HQ_transcript/27371,unknown_sample_HQ_transcript/15145,unknown_sample_HQ_transcript/10562,unknown_sample_HQ_transcript/397,unknown_sample_HQ_transcript/2086,unknown_sample_HQ_tr…
Biological Process	positive regulation of alpha-beta T cell activation	0.443112	unknown_sample_HQ_transcript/2265,unknown_sample_HQ_transcript/10372,unknown_sample_HQ_transcript/701,unknown_sample_HQ_transcript/12677
Biological Process	regulation of dendrite morphogenesis	0.443112	unknown_sample_HQ_transcript/1806,unknown_sample_HQ_transcript/13980,unknown_sample_HQ_transcript/8428,unknown_sample_HQ_transcript/2084
Biological Process	retrograde axonal transport	0.444075	unknown_sample_HQ_transcript/3420,unknown_sample_HQ_transcript/6772
Biological Process	negative regulation of DNA replication	0.444075	unknown_sample_HQ_transcript/6769,unknown_sample_HQ_transcript/5222
Biological Process	glutamine family amino acid biosynthetic process	0.444075	unknown_sample_HQ_transcript/13578,unknown_sample_HQ_transcript/11099
Biological Process	genetic transfer	0.444075	unknown_sample_HQ_transcript/26906,unknown_sample_HQ_transcript/20729
Biological Process	DNA mediated transformation	0.444075	unknown_sample_HQ_transcript/20729,unknown_sample_HQ_transcript/26906
Biological Process	jasmonic acid and ethylene-dependent systemic resistance	0.444075	unknown_sample_HQ_transcript/26906,unknown_sample_HQ_transcript/20729
Biological Process	response to iron ion	0.444075	unknown_sample_HQ_transcript/3822,unknown_sample_HQ_transcript/2008
Biological Process	positive regulation of collagen metabolic process	0.444075	unknown_sample_HQ_transcript/26906,unknown_sample_HQ_transcript/20729
Biological Process	regulation of epithelial to mesenchymal transition	0.444075	unknown_sample_HQ_transcript/20729,unknown_sample_HQ_transcript/26906
Biological Process	oligodendrocyte development	0.444075	unknown_sample_HQ_transcript/16609,unknown_sample_HQ_transcript/14688
Biological Process	Schwann cell differentiation	0.444075	unknown_sample_HQ_transcript/8334,unknown_sample_HQ_transcript/14355
Biological Process	detection of temperature stimulus	0.444075	unknown_sample_HQ_transcript/14355,unknown_sample_HQ_transcript/8334
Biological Process	nicotinamide nucleotide biosynthetic process	0.444075	unknown_sample_HQ_transcript/2239,unknown_sample_HQ_transcript/3946
Biological Process	pyridine nucleotide biosynthetic process	0.444075	unknown_sample_HQ_transcript/2239,unknown_sample_HQ_transcript/3946
Biological Process	leukocyte chemotaxis	0.444075	unknown_sample_HQ_transcript/22277,unknown_sample_HQ_transcript/10648
Biological Process	positive regulation of epithelial cell differentiation	0.444075	unknown_sample_HQ_transcript/4663,unknown_sample_HQ_transcript/10771
Biological Process	response to caffeine	0.444075	unknown_sample_HQ_transcript/20729,unknown_sample_HQ_transcript/26906
Biological Process	keratinization	0.444075	unknown_sample_HQ_transcript/10771,unknown_sample_HQ_transcript/4663
Biological Process	positive regulation of tumor necrosis factor production	0.444075	unknown_sample_HQ_transcript/26906,unknown_sample_HQ_transcript/20729
Biological Process	collagen biosynthetic process	0.444075	unknown_sample_HQ_transcript/20729,unknown_sample_HQ_transcript/26906
Biological Process	regulation of collagen biosynthetic process	0.444075	unknown_sample_HQ_transcript/26906,unknown_sample_HQ_transcript/20729
Biological Process	positive regulation of collagen biosynthetic process	0.444075	unknown_sample_HQ_transcript/26906,unknown_sample_HQ_transcript/20729
Biological Process	response to hydroxyisoflavone	0.444075	unknown_sample_HQ_transcript/10364,unknown_sample_HQ_transcript/23407
Biological Process	response to genistein	0.444075	unknown_sample_HQ_transcript/23407,unknown_sample_HQ_transcript/10364
Biological Process	larval midgut histolysis	0.444075	unknown_sample_HQ_transcript/18734,unknown_sample_HQ_transcript/16186
Biological Process	response to nicotine	0.444075	unknown_sample_HQ_transcript/20729,unknown_sample_HQ_transcript/26906
Biological Process	larval midgut cell programmed cell death	0.444075	unknown_sample_HQ_transcript/16186,unknown_sample_HQ_transcript/18734
Biological Process	positive regulation of multicellular organismal metabolic process	0.444075	unknown_sample_HQ_transcript/20729,unknown_sample_HQ_transcript/26906
Biological Process	response to leptin	0.444075	unknown_sample_HQ_transcript/23407,unknown_sample_HQ_transcript/10364
Biological Process	regulation of epidermis development	0.444075	unknown_sample_HQ_transcript/10771,unknown_sample_HQ_transcript/4663
Biological Process	respiratory burst	0.444075	unknown_sample_HQ_transcript/22277,unknown_sample_HQ_transcript/4581
Biological Process	alpha-beta T cell proliferation	0.444075	unknown_sample_HQ_transcript/10372,unknown_sample_HQ_transcript/12677
Biological Process	regulation of alpha-beta T cell proliferation	0.444075	unknown_sample_HQ_transcript/12677,unknown_sample_HQ_transcript/10372
Biological Process	detection of stimulus involved in sensory perception	0.444075	unknown_sample_HQ_transcript/14355,unknown_sample_HQ_transcript/8334
Biological Process	sensory perception of temperature stimulus	0.444075	unknown_sample_HQ_transcript/14355,unknown_sample_HQ_transcript/8334
Biological Process	detection of temperature stimulus involved in sensory perception	0.444075	unknown_sample_HQ_transcript/14355,unknown_sample_HQ_transcript/8334
Biological Process	detection of temperature stimulus involved in sensory perception of pain	0.444075	unknown_sample_HQ_transcript/14355,unknown_sample_HQ_transcript/8334
Biological Process	coenzyme transport	0.444075	unknown_sample_HQ_transcript/5249,unknown_sample_HQ_transcript/4037
Biological Process	positive regulation of calcium ion transport	0.444075	unknown_sample_HQ_transcript/3700,unknown_sample_HQ_transcript/2008
Biological Process	cardiac muscle tissue growth	0.444075	unknown_sample_HQ_transcript/2008,unknown_sample_HQ_transcript/10392
Biological Process	regulation of respiratory burst	0.444075	unknown_sample_HQ_transcript/22277,unknown_sample_HQ_transcript/4581
Biological Process	regulation of heart growth	0.444075	unknown_sample_HQ_transcript/2008,unknown_sample_HQ_transcript/10392
Biological Process	glycophagy	0.444075	unknown_sample_HQ_transcript/16186,unknown_sample_HQ_transcript/18734
Biological Process	dendrite guidance	0.444075	unknown_sample_HQ_transcript/26906,unknown_sample_HQ_transcript/20729
Biological Process	response to phenylpropanoid	0.444075	unknown_sample_HQ_transcript/10364,unknown_sample_HQ_transcript/23407
Biological Process	regulation of actomyosin structure organization	0.444075	unknown_sample_HQ_transcript/21962,unknown_sample_HQ_transcript/28097
Biological Process	response to benzene	0.444075	unknown_sample_HQ_transcript/10364,unknown_sample_HQ_transcript/23407
Biological Process	positive regulation of protein folding	0.444075	unknown_sample_HQ_transcript/23407,unknown_sample_HQ_transcript/10364
Biological Process	positive regulation of tumor necrosis factor superfamily cytokine production	0.444075	unknown_sample_HQ_transcript/26906,unknown_sample_HQ_transcript/20729
Biological Process	response to nonylphenol	0.444075	unknown_sample_HQ_transcript/23407,unknown_sample_HQ_transcript/10364
Biological Process	cellular response to nonylphenol	0.444075	unknown_sample_HQ_transcript/10364,unknown_sample_HQ_transcript/23407
Cellular Component	NuRD complex	0.444075	unknown_sample_HQ_transcript/26906,unknown_sample_HQ_transcript/20729
Cellular Component	Myb complex	0.444075	unknown_sample_HQ_transcript/26906,unknown_sample_HQ_transcript/20729
Cellular Component	ESC/E(Z) complex	0.444075	unknown_sample_HQ_transcript/26906,unknown_sample_HQ_transcript/20729
Cellular Component	MHC class I peptide loading complex	0.444075	unknown_sample_HQ_transcript/23407,unknown_sample_HQ_transcript/10364
Cellular Component	TAP complex	0.444075	unknown_sample_HQ_transcript/23407,unknown_sample_HQ_transcript/10364
Cellular Component	CHD-type complex	0.444075	unknown_sample_HQ_transcript/26906,unknown_sample_HQ_transcript/20729
Cellular Component	nuclear transcriptional repressor complex	0.444075	unknown_sample_HQ_transcript/20729,unknown_sample_HQ_transcript/26906
Molecular Function	protein-disulfide reductase (glutathione) activity	0.444075	unknown_sample_HQ_transcript/10364,unknown_sample_HQ_transcript/23407
Molecular Function	Atg12 transferase activity	0.444075	unknown_sample_HQ_transcript/16186,unknown_sample_HQ_transcript/18734
Molecular Function	clathrin binding	0.444075	unknown_sample_HQ_transcript/19771,unknown_sample_HQ_transcript/9367
Molecular Function	histone deacetylase activity (H3-K14 specific)	0.444075	unknown_sample_HQ_transcript/26906,unknown_sample_HQ_transcript/20729
Molecular Function	NAD-dependent histone deacetylase activity (H3-K14 specific)	0.444075	unknown_sample_HQ_transcript/26906,unknown_sample_HQ_transcript/20729
Molecular Function	divalent inorganic cation transmembrane transporter activity	0.444075	unknown_sample_HQ_transcript/3911,unknown_sample_HQ_transcript/14727
Biological Process	positive regulation of intracellular transport	0.445293	unknown_sample_HQ_transcript/14355,unknown_sample_HQ_transcript/20178,unknown_sample_HQ_transcript/4618,unknown_sample_HQ_transcript/10771,unknown_sample_HQ_transcript/16723,unknown_sample_HQ_transcript/6124,unknown_sample_HQ_transcript/15422,unknown_sample_HQ_transcript/8334,unknown_sample_HQ_transcript/20729,unknown_sample_HQ_transcript/22277,unknown_sample_HQ_transcript/5369,unknown_sample_HQ_…
Biological Process	coenzyme biosynthetic process	0.446899	unknown_sample_HQ_transcript/14370,unknown_sample_HQ_transcript/2239,unknown_sample_HQ_transcript/3946,unknown_sample_HQ_transcript/13192,unknown_sample_HQ_transcript/30099,unknown_sample_HQ_transcript/29264,unknown_sample_HQ_transcript/28795,unknown_sample_HQ_transcript/17219,unknown_sample_HQ_transcript/29739,unknown_sample_HQ_transcript/24997,unknown_sample_HQ_transcript/29786,unknown_sample_H…
Biological Process	regulation of kinase activity	0.447721	unknown_sample_HQ_transcript/4618,unknown_sample_HQ_transcript/10771,unknown_sample_HQ_transcript/10392,unknown_sample_HQ_transcript/16845,unknown_sample_HQ_transcript/6124,unknown_sample_HQ_transcript/5881,unknown_sample_HQ_transcript/23421,unknown_sample_HQ_transcript/22277,unknown_sample_HQ_transcript/8761,unknown_sample_HQ_transcript/5369,unknown_sample_HQ_transcript/2265,unknown_sample_HQ_tr…
Biological Process	positive regulation of homeostatic process	0.447825	unknown_sample_HQ_transcript/24978,unknown_sample_HQ_transcript/5222,unknown_sample_HQ_transcript/10392,unknown_sample_HQ_transcript/9616,unknown_sample_HQ_transcript/6769,unknown_sample_HQ_transcript/4968,unknown_sample_HQ_transcript/4425
Molecular Function	cation-transporting ATPase activity	0.447825	unknown_sample_HQ_transcript/15145,unknown_sample_HQ_transcript/2086,unknown_sample_HQ_transcript/397,unknown_sample_HQ_transcript/29797,unknown_sample_HQ_transcript/5886,unknown_sample_HQ_transcript/9624,unknown_sample_HQ_transcript/27371
Molecular Function	ATPase coupled ion transmembrane transporter activity	0.447825	unknown_sample_HQ_transcript/15145,unknown_sample_HQ_transcript/29797,unknown_sample_HQ_transcript/5886,unknown_sample_HQ_transcript/2086,unknown_sample_HQ_transcript/397,unknown_sample_HQ_transcript/9624,unknown_sample_HQ_transcript/27371
Biological Process	regulation of intracellular transport	0.449156	unknown_sample_HQ_transcript/9655,unknown_sample_HQ_transcript/3071,unknown_sample_HQ_transcript/20084,unknown_sample_HQ_transcript/4663,unknown_sample_HQ_transcript/21822,unknown_sample_HQ_transcript/7213,unknown_sample_HQ_transcript/14813,unknown_sample_HQ_transcript/28462,unknown_sample_HQ_transcript/5369,unknown_sample_HQ_transcript/16865,unknown_sample_HQ_transcript/22277,unknown_sample_HQ_t…
Biological Process	regulation of apoptotic signaling pathway	0.451727	unknown_sample_HQ_transcript/3303,unknown_sample_HQ_transcript/9172,unknown_sample_HQ_transcript/4618,unknown_sample_HQ_transcript/14355,unknown_sample_HQ_transcript/20178,unknown_sample_HQ_transcript/6124,unknown_sample_HQ_transcript/20029,unknown_sample_HQ_transcript/8334,unknown_sample_HQ_transcript/23407,unknown_sample_HQ_transcript/10771,unknown_sample_HQ_transcript/13898,unknown_sample_HQ_t…
Biological Process	positive regulation of apoptotic process	0.452685	unknown_sample_HQ_transcript/23296,unknown_sample_HQ_transcript/21822,unknown_sample_HQ_transcript/4663,unknown_sample_HQ_transcript/28462,unknown_sample_HQ_transcript/2398,unknown_sample_HQ_transcript/17853,unknown_sample_HQ_transcript/26127,unknown_sample_HQ_transcript/10364,unknown_sample_HQ_transcript/5369,unknown_sample_HQ_transcript/22277,unknown_sample_HQ_transcript/10562,unknown_sample_HQ…
Cellular Component	intrinsic component of plasma membrane	0.452685	unknown_sample_HQ_transcript/28687,unknown_sample_HQ_transcript/27134,unknown_sample_HQ_transcript/4185,unknown_sample_HQ_transcript/24575,unknown_sample_HQ_transcript/26919,unknown_sample_HQ_transcript/7992,unknown_sample_HQ_transcript/10863,unknown_sample_HQ_transcript/26526,unknown_sample_HQ_transcript/8203,unknown_sample_HQ_transcript/2684,unknown_sample_HQ_transcript/30802,unknown_sample_HQ_…
Biological Process	positive regulation of protein complex assembly	0.454372	unknown_sample_HQ_transcript/4425,unknown_sample_HQ_transcript/23296,unknown_sample_HQ_transcript/6304,unknown_sample_HQ_transcript/18187,unknown_sample_HQ_transcript/14670,unknown_sample_HQ_transcript/10562,unknown_sample_HQ_transcript/14668,unknown_sample_HQ_transcript/29038,unknown_sample_HQ_transcript/26127,unknown_sample_HQ_transcript/1658,unknown_sample_HQ_transcript/4968
Biological Process	vesicle targeting, to, from or within Golgi	0.454372	unknown_sample_HQ_transcript/1963,unknown_sample_HQ_transcript/14670,unknown_sample_HQ_transcript/21776,unknown_sample_HQ_transcript/2398,unknown_sample_HQ_transcript/14813,unknown_sample_HQ_transcript/15393,unknown_sample_HQ_transcript/9172,unknown_sample_HQ_transcript/29033,unknown_sample_HQ_transcript/19862,unknown_sample_HQ_transcript/3303,unknown_sample_HQ_transcript/16224
Biological Process	vesicle targeting, rough ER to cis-Golgi	0.454372	unknown_sample_HQ_transcript/16224,unknown_sample_HQ_transcript/1963,unknown_sample_HQ_transcript/14670,unknown_sample_HQ_transcript/21776,unknown_sample_HQ_transcript/15393,unknown_sample_HQ_transcript/14813,unknown_sample_HQ_transcript/2398,unknown_sample_HQ_transcript/3303,unknown_sample_HQ_transcript/29033,unknown_sample_HQ_transcript/9172,unknown_sample_HQ_transcript/19862
Biological Process	COPII vesicle coating	0.454372	unknown_sample_HQ_transcript/16224,unknown_sample_HQ_transcript/14670,unknown_sample_HQ_transcript/1963,unknown_sample_HQ_transcript/21776,unknown_sample_HQ_transcript/15393,unknown_sample_HQ_transcript/14813,unknown_sample_HQ_transcript/2398,unknown_sample_HQ_transcript/3303,unknown_sample_HQ_transcript/9172,unknown_sample_HQ_transcript/19862,unknown_sample_HQ_transcript/29033
Biological Process	COPII-coated vesicle budding	0.454372	unknown_sample_HQ_transcript/16224,unknown_sample_HQ_transcript/21776,unknown_sample_HQ_transcript/14670,unknown_sample_HQ_transcript/1963,unknown_sample_HQ_transcript/9172,unknown_sample_HQ_transcript/19862,unknown_sample_HQ_transcript/29033,unknown_sample_HQ_transcript/3303,unknown_sample_HQ_transcript/2398,unknown_sample_HQ_transcript/14813,unknown_sample_HQ_transcript/15393
Biological Process	negative regulation of smoothened signaling pathway	0.455896	unknown_sample_HQ_transcript/20157,unknown_sample_HQ_transcript/20729,unknown_sample_HQ_transcript/24274,unknown_sample_HQ_transcript/20591,unknown_sample_HQ_transcript/26906
Biological Process	regulation of JNK cascade	0.455896	unknown_sample_HQ_transcript/20157,unknown_sample_HQ_transcript/4581,unknown_sample_HQ_transcript/24274,unknown_sample_HQ_transcript/20591,unknown_sample_HQ_transcript/20729
Biological Process	protein targeting to mitochondrion	0.455997	unknown_sample_HQ_transcript/16723,unknown_sample_HQ_transcript/4663,unknown_sample_HQ_transcript/19423,unknown_sample_HQ_transcript/17081,unknown_sample_HQ_transcript/20028,unknown_sample_HQ_transcript/12468,unknown_sample_HQ_transcript/8448,unknown_sample_HQ_transcript/2265
Biological Process	leukocyte cell-cell adhesion	0.455997	unknown_sample_HQ_transcript/2265,unknown_sample_HQ_transcript/12677,unknown_sample_HQ_transcript/7996,unknown_sample_HQ_transcript/10372,unknown_sample_HQ_transcript/701,unknown_sample_HQ_transcript/4581,unknown_sample_HQ_transcript/30082,unknown_sample_HQ_transcript/23993
Biological Process	nucleoside phosphate catabolic process	0.455997	unknown_sample_HQ_transcript/10648,unknown_sample_HQ_transcript/23296,unknown_sample_HQ_transcript/6304,unknown_sample_HQ_transcript/10562,unknown_sample_HQ_transcript/7521,unknown_sample_HQ_transcript/27786,unknown_sample_HQ_transcript/26127,unknown_sample_HQ_transcript/1424
Biological Process	protein localization to nucleus	0.458508	unknown_sample_HQ_transcript/7615,unknown_sample_HQ_transcript/5938,unknown_sample_HQ_transcript/5369,unknown_sample_HQ_transcript/24978,unknown_sample_HQ_transcript/28462,unknown_sample_HQ_transcript/23407,unknown_sample_HQ_transcript/25508,unknown_sample_HQ_transcript/8334,unknown_sample_HQ_transcript/15422,unknown_sample_HQ_transcript/20729,unknown_sample_HQ_transcript/24274,unknown_sample_HQ_…
Biological Process	positive regulation of growth	0.465162	unknown_sample_HQ_transcript/12418,unknown_sample_HQ_transcript/18673,unknown_sample_HQ_transcript/10771,unknown_sample_HQ_transcript/12778,unknown_sample_HQ_transcript/3437,unknown_sample_HQ_transcript/2700,unknown_sample_HQ_transcript/4663,unknown_sample_HQ_transcript/21039,unknown_sample_HQ_transcript/15597,unknown_sample_HQ_transcript/4425,unknown_sample_HQ_transcript/22902,unknown_sample_HQ_…
Biological Process	catecholamine metabolic process	0.46534	unknown_sample_HQ_transcript/1424,unknown_sample_HQ_transcript/27786,unknown_sample_HQ_transcript/17488
Biological Process	mitotic chromosome condensation	0.46534	unknown_sample_HQ_transcript/24436,unknown_sample_HQ_transcript/22902,unknown_sample_HQ_transcript/18673
Biological Process	catechol-containing compound metabolic process	0.46534	unknown_sample_HQ_transcript/1424,unknown_sample_HQ_transcript/27786,unknown_sample_HQ_transcript/17488
Biological Process	phenol-containing compound metabolic process	0.46534	unknown_sample_HQ_transcript/27786,unknown_sample_HQ_transcript/1424,unknown_sample_HQ_transcript/17488
Biological Process	alditol metabolic process	0.46534	unknown_sample_HQ_transcript/11099,unknown_sample_HQ_transcript/5557,unknown_sample_HQ_transcript/13578
Biological Process	positive regulation of amyloid-beta formation	0.46534	unknown_sample_HQ_transcript/29033,unknown_sample_HQ_transcript/19862,unknown_sample_HQ_transcript/1963
Biological Process	positive regulation of amyloid precursor protein catabolic process	0.46534	unknown_sample_HQ_transcript/29033,unknown_sample_HQ_transcript/19862,unknown_sample_HQ_transcript/1963
Molecular Function	RNA cap binding	0.46534	unknown_sample_HQ_transcript/18673,unknown_sample_HQ_transcript/21221,unknown_sample_HQ_transcript/22902
Molecular Function	lipid transporter activity	0.46534	unknown_sample_HQ_transcript/10945,unknown_sample_HQ_transcript/28097,unknown_sample_HQ_transcript/13896
Biological Process	unidimensional cell growth	0.465469	unknown_sample_HQ_transcript/10562,unknown_sample_HQ_transcript/25824,unknown_sample_HQ_transcript/19688,unknown_sample_HQ_transcript/6304,unknown_sample_HQ_transcript/25690,unknown_sample_HQ_transcript/26959
Biological Process	regulation of endocytosis	0.465469	unknown_sample_HQ_transcript/16737,unknown_sample_HQ_transcript/18734,unknown_sample_HQ_transcript/16186,unknown_sample_HQ_transcript/22277,unknown_sample_HQ_transcript/23407,unknown_sample_HQ_transcript/2404
Biological Process	negative regulation of protein complex assembly	0.465469	unknown_sample_HQ_transcript/20084,unknown_sample_HQ_transcript/5369,unknown_sample_HQ_transcript/7213,unknown_sample_HQ_transcript/4618,unknown_sample_HQ_transcript/28462,unknown_sample_HQ_transcript/6124
Biological Process	behavior	0.468888	unknown_sample_HQ_transcript/5557,unknown_sample_HQ_transcript/20729,unknown_sample_HQ_transcript/1963,unknown_sample_HQ_transcript/10945,unknown_sample_HQ_transcript/5702,unknown_sample_HQ_transcript/11101,unknown_sample_HQ_transcript/19771,unknown_sample_HQ_transcript/13896,unknown_sample_HQ_transcript/30142,unknown_sample_HQ_transcript/15094,unknown_sample_HQ_transcript/1806,unknown_sample_HQ_…
Cellular Component	plasmodesma	0.468937	unknown_sample_HQ_transcript/16109,unknown_sample_HQ_transcript/11254,unknown_sample_HQ_transcript/10562,unknown_sample_HQ_transcript/12214,unknown_sample_HQ_transcript/2933,unknown_sample_HQ_transcript/988,unknown_sample_HQ_transcript/6706,unknown_sample_HQ_transcript/4288,unknown_sample_HQ_transcript/4576,unknown_sample_HQ_transcript/6304
Cellular Component	symplast	0.468937	unknown_sample_HQ_transcript/4288,unknown_sample_HQ_transcript/4576,unknown_sample_HQ_transcript/6304,unknown_sample_HQ_transcript/2933,unknown_sample_HQ_transcript/988,unknown_sample_HQ_transcript/6706,unknown_sample_HQ_transcript/12214,unknown_sample_HQ_transcript/16109,unknown_sample_HQ_transcript/10562,unknown_sample_HQ_transcript/11254
Biological Process	lipoprotein metabolic process	0.469824	unknown_sample_HQ_transcript/15878,unknown_sample_HQ_transcript/13011,unknown_sample_HQ_transcript/14419,unknown_sample_HQ_transcript/6968,unknown_sample_HQ_transcript/17360,unknown_sample_HQ_transcript/14587,unknown_sample_HQ_transcript/5427,unknown_sample_HQ_transcript/4264,unknown_sample_HQ_transcript/2394,unknown_sample_HQ_transcript/10744,unknown_sample_HQ_transcript/14440,unknown_sample_HQ_…
Biological Process	regulation of leukocyte chemotaxis	0.470247	unknown_sample_HQ_transcript/22277
Biological Process	positive regulation of leukocyte chemotaxis	0.470247	unknown_sample_HQ_transcript/22277
Biological Process	negative regulation of production of molecular mediator of immune response	0.470247	unknown_sample_HQ_transcript/28097
Biological Process	isocitrate metabolic process	0.470247	unknown_sample_HQ_transcript/988
Biological Process	N-terminal protein amino acid acetylation	0.470247	unknown_sample_HQ_transcript/14003
Biological Process	C-terminal protein lipidation	0.470247	unknown_sample_HQ_transcript/14587
Biological Process	Mo-molybdopterin cofactor biosynthetic process	0.470247	unknown_sample_HQ_transcript/17219
Biological Process	outer mitochondrial membrane organization	0.470247	unknown_sample_HQ_transcript/2265
Biological Process	cell-substrate adherens junction assembly	0.470247	unknown_sample_HQ_transcript/5881
Biological Process	serine family amino acid catabolic process	0.470247	unknown_sample_HQ_transcript/21389
Biological Process	rRNA transcription	0.470247	unknown_sample_HQ_transcript/10936
Biological Process	folic acid-containing compound biosynthetic process	0.470247	unknown_sample_HQ_transcript/13192
Biological Process	hydrogen peroxide-mediated programmed cell death	0.470247	unknown_sample_HQ_transcript/2265
Biological Process	regulation of transposition	0.470247	unknown_sample_HQ_transcript/30142
Biological Process	negative regulation of transposition	0.470247	unknown_sample_HQ_transcript/30142
Biological Process	protein kinase A signaling	0.470247	unknown_sample_HQ_transcript/11101
Biological Process	regulation of protein kinase A signaling	0.470247	unknown_sample_HQ_transcript/11101
Biological Process	positive regulation of triglyceride catabolic process	0.470247	unknown_sample_HQ_transcript/28097
Biological Process	snRNA processing	0.470247	unknown_sample_HQ_transcript/18005
Biological Process	RNA interference	0.470247	unknown_sample_HQ_transcript/4576
Biological Process	endoplasmic reticulum membrane fusion	0.470247	unknown_sample_HQ_transcript/23296
Biological Process	establishment or maintenance of polarity of follicular epithelium	0.470247	unknown_sample_HQ_transcript/14623
Biological Process	protein polyglycylation	0.470247	unknown_sample_HQ_transcript/16261
Biological Process	peptidyl-methionine modification	0.470247	unknown_sample_HQ_transcript/28097
Biological Process	C-terminal protein amino acid modification	0.470247	unknown_sample_HQ_transcript/14587
Biological Process	Mo-molybdopterin cofactor metabolic process	0.470247	unknown_sample_HQ_transcript/17219
Biological Process	ruffle organization	0.470247	unknown_sample_HQ_transcript/5881
Biological Process	corticosteroid receptor signaling pathway	0.470247	unknown_sample_HQ_transcript/26867
Biological Process	positive regulation of protein polymerization	0.470247	unknown_sample_HQ_transcript/29038
Biological Process	molybdopterin cofactor biosynthetic process	0.470247	unknown_sample_HQ_transcript/17219
Biological Process	secretion by tissue	0.470247	unknown_sample_HQ_transcript/14587
Biological Process	snRNA 3'-end processing	0.470247	unknown_sample_HQ_transcript/18005
Biological Process	sequestering of extracellular ligand from receptor	0.470247	unknown_sample_HQ_transcript/16554
Biological Process	sequestering of TGFbeta in extracellular matrix	0.470247	unknown_sample_HQ_transcript/16554
Biological Process	cellular response to vascular endothelial growth factor stimulus	0.470247	unknown_sample_HQ_transcript/4040
Biological Process	aggrephagy	0.470247	unknown_sample_HQ_transcript/14587
[truncated: 3,934 more rows]

## Sheet: Ou vs Os (Down-regulated)
GO class	Term	P-Value	Gene ID
[truncated: 8,096 more rows]

## Sheet: Os vs Mz4 (Up-regulated) 
GO class	Term	P-Value	Gene ID
[truncated: 8,243 more rows]

[truncated: 3 more sheets: Os vs Mz4 (Down-regulated) , Mz4 vs Gc (Up-regulated) , Mz4 vs Gc (Down-regulated)]
