# Supplementary material for: Global transcriptome landscape of the rabbit protozoan parasite Eimeria stiedae
Source: Parasit Vectors. 2021 Jun 7;14:308. doi: 10.1186/s13071-021-04811-5 (PMC8186055; doi:10.1186/s13071-021-04811-5)
Supplement: Supplementary file 15 — Additional file 15: Table S12. GO enrichment of nine clusters associated into five different groups based on the extent of shared genes among them. Note: Each group was characterized by having a high level of normalized transcription in one of developmental stages of Eimeria stiedae. [file 13071_2021_4811_MOESM15_ESM.xlsx]

## Sheet: Clusters 5 & 6_Ou
Gene ID	Gene Ontology			NR defination
	Biological process	Cellular component	Molecular function
unknown_sample_HQ_transcript/1144	GO:0007033(vacuole organization); GO:0006886(intracellular protein transport); GO:0006810(transport); GO:0006914(autophagy); GO:0008333(endosome to lysosome transport); GO:0015031(protein transport); GO:0016197(endosomal transport); GO:0032889(regulation of vacuole fusion, non-autophagic); GO:0035542(regulation of SNARE complex assembly); GO:0046718(viral entry into host cell); GO:0097352(autopha…	GO:0005737(cytoplasm); GO:0005764(lysosome); GO:0005765(lysosomal membrane); GO:0005768(endosome); GO:0005769(early endosome); GO:0005770(late endosome); GO:0005884(actin filament); GO:0016020(membrane); GO:0030123(AP-3 adaptor complex); GO:0030136(clathrin-coated vesicle); GO:0030424(axon); GO:0030897(HOPS complex); GO:0031410(cytoplasmic vesicle); GO:0031901(early endosome membrane); GO:0033263…	GO:0003779(actin binding); GO:0005515(protein binding); GO:0051015(actin filament binding); GO:0019905(syntaxin binding)	hypothetical protein PRUPE_ppa001364mg
unknown_sample_HQ_transcript/20606	GO:0006465(signal peptide processing); GO:0006508(proteolysis)	GO:0005787(signal peptidase complex); GO:0016021(integral component of membrane); GO:0016020(membrane); GO:0005789(endoplasmic reticulum membrane); GO:0005783(endoplasmic reticulum); GO:0031090(organelle membrane); GO:0043231(intracellular membrane-bounded organelle)	GO:0008233(peptidase activity); GO:0016787(hydrolase activity); GO:0003674(molecular_function)	signal peptidase complex subunit 3 precursor
unknown_sample_HQ_transcript/232	GO:0031338(regulation of vesicle fusion); GO:0090630(activation of GTPase activity); GO:0006886(intracellular protein transport); GO:1902017(regulation of cilium assembly)	GO:0005622(intracellular); GO:0012505(endomembrane system)	GO:0005096(GTPase activator activity); GO:0017137(Rab GTPase binding); GO:0005515(protein binding)	TBC domain protein, putative [Plasmodium reichenowi]
unknown_sample_HQ_transcript/2323	GO:0000209(protein polyubiquitination); GO:0016567(protein ubiquitination); GO:0006974(cellular response to DNA damage stimulus); GO:0006302(double-strand break repair); GO:0010390(histone monoubiquitination); GO:0006281(DNA repair); GO:0007219(Notch signaling pathway); GO:0032479(regulation of type I interferon production)	GO:0005737(cytoplasm); GO:0005654(nucleoplasm); GO:0005829(cytosol); GO:0005634(nucleus)	GO:0042393(histone binding); GO:0004842(ubiquitin-protein transferase activity); GO:0016874(ligase activity); GO:0005515(protein binding); GO:0008270(zinc ion binding); GO:0046872(metal ion binding)	PREDICTED: E3 ubiquitin-protein ligase DTX3L [Corvus cornix cornix]
unknown_sample_HQ_transcript/8095	GO:0046398(UDP-glucuronate metabolic process); GO:0008152(metabolic process); GO:0006011(UDP-glucose metabolic process); GO:0009226(nucleotide-sugar biosynthetic process); GO:0033356(UDP-L-arabinose metabolic process); GO:0052573(UDP-D-galactose metabolic process); GO:0009555(pollen development)	GO:0005829(cytosol); GO:0090406(pollen tube)	GO:0047350(glucuronate-1-phosphate uridylyltransferase activity); GO:0003983(UTP:glucose-1-phosphate uridylyltransferase activity); GO:0017103(UTP:galactose-1-phosphate uridylyltransferase activity); GO:0070569(uridylyltransferase activity); GO:0010491(UTP:arabinose-1-phosphate uridylyltransferase activity); GO:0047338(UTP:xylose-1-phosphate uridylyltransferase activity); GO:0016740(transferase a…	hypothetical protein PRUPE_ppa003010mg
unknown_sample_HQ_transcript/8096	GO:0006413(translational initiation); GO:0006412(translation); GO:0006446(regulation of translational initiation); GO:0001731(formation of translation preinitiation complex); GO:0090630(activation of GTPase activity); GO:0098609(cell-cell adhesion)	GO:0005737(cytoplasm); GO:0005886(plasma membrane); GO:0005829(cytosol); GO:0005634(nucleus); GO:0005913(cell-cell adherens junction)	GO:0003743(translation initiation factor activity); GO:0003924(GTPase activity); GO:0008135(translation factor activity, RNA binding); GO:0044822(RNA binding); GO:0000166(nucleotide binding); GO:0005515(protein binding); GO:0005525(GTP binding); GO:0071074(eukaryotic initiation factor eIF2 binding); GO:0098641(cadherin binding involved in cell-cell adhesion)	uncharacterized protein
unknown_sample_HQ_transcript/83	GO:0016310(phosphorylation); GO:0046854(phosphatidylinositol phosphorylation); GO:0046777(protein autophosphorylation); GO:0009651(response to salt stress)	GO:0016021(integral component of membrane); GO:0016020(membrane); GO:0005829(cytosol)	GO:0016301(kinase activity);GO:0016740(transferase activity);GO:0004430(1-phosphatidylinositol 4-kinase activity);GO:0016303(1-phosphatidylinositol-3-kinase activity);GO:0004674(protein serine/threonine kinase activity)	phosphatidylinositol 3-and 4-kinase, putative
unknown_sample_HQ_transcript/110	GO:0016310(phosphorylation); GO:0006468(protein phosphorylation); GO:0001558(regulation of cell growth); GO:0018105(peptidyl-serine phosphorylation); GO:0034220(ion transmembrane transport); GO:0042127(regulation of cell proliferation); GO:0010765(positive regulation of sodium ion transport); GO:0006979(response to oxidative stress); GO:0006883(cellular sodium ion homeostasis); GO:0032411(positiv…	GO:0005737(cytoplasm); GO:0005622(intracellular); GO:0005829(cytosol); GO:0005634(nucleus); GO:0005575(cellular_component); GO:0005654(nucleoplasm); GO:0043005(neuron projection); GO:0005739(mitochondrion); GO:0005886(plasma membrane); GO:0048471(perinuclear region of cytoplasm); GO:0016020(membrane); GO:0005789(endoplasmic reticulum membrane); GO:0005783(endoplasmic reticulum)	GO:0004672(protein kinase activity); GO:0004674(protein serine/threonine kinase activity); GO:0016301(kinase activity); GO:0016740(transferase activity); GO:0005524(ATP binding); GO:0000166(nucleotide binding); GO:0017081(chloride channel regulator activity); GO:0005246(calcium channel regulator activity); GO:0017080(sodium channel regulator activity); GO:0015459(potassium channel regulator activ…	RAC-beta serine/threonine protein kinase
unknown_sample_HQ_transcript/17432	GO:0009408(response to heat); GO:0006260(DNA replication); GO:0006457(protein folding)	GO:0016021(integral component of membrane); GO:0016020(membrane); GO:0005737(cytoplasm)	GO:0051082(unfolded protein binding); GO:0008270(zinc ion binding); GO:0046872(metal ion binding); GO:0005524(ATP binding); GO:0031072(heat shock protein binding)	uncharacterized protein
unknown_sample_HQ_transcript/17526	GO:0006810(transport); GO:0033043(regulation of organelle organization); GO:0015031(protein transport); GO:0016192(vesicle-mediated transport); GO:0006887(exocytosis); GO:0048280(vesicle fusion with Golgi apparatus); GO:0045732(positive regulation of protein catabolic process); GO:0006888(ER to Golgi vesicle-mediated transport); GO:0048208(COPII vesicle coating); GO:0006890(retrograde vesicle-med…	GO:0005793(endoplasmic reticulum-Golgi intermediate compartment); GO:0016020(membrane); GO:0005789(endoplasmic reticulum membrane); GO:0005783(endoplasmic reticulum); GO:0033116(endoplasmic reticulum-Golgi intermediate compartment membrane); GO:0000139(Golgi membrane); GO:0031201(SNARE complex); GO:0042470(melanosome); GO:0016021(integral component of membrane); GO:0005794(Golgi apparatus); GO:00…	GO:0019905(syntaxin binding); GO:0000149(SNARE binding); GO:0005484(SNAP receptor activity); GO:0005515(protein binding)	vesicle-trafficking protein SEC22b precursor
unknown_sample_HQ_transcript/9331	GO:0033120(positive regulation of RNA splicing); GO:0045292(mRNA cis splicing, via spliceosome); GO:0008380(RNA splicing); GO:0045787(positive regulation of cell cycle); GO:0000387(spliceosomal snRNP assembly); GO:0006397(mRNA processing); GO:0000398(mRNA splicing, via spliceosome); GO:0007049(cell cycle)	GO:0000974(Prp19 complex); GO:0071006(U2-type catalytic step 1 spliceosome); GO:0005681(spliceosomal complex); GO:0071007(U2-type catalytic step 2 spliceosome); GO:0005634(nucleus)	GO:0003723(RNA binding); GO:0000166(nucleotide binding); GO:0003676(nucleic acid binding); GO:0046872(metal ion binding); GO:0036002(pre-mRNA binding); GO:0017070(U6 snRNA binding); GO:0000384(first spliceosomal transesterification activity); GO:0000386(second spliceosomal transesterification activity)	LOW QUALITY PROTEIN: RNA-binding protein, putative
unknown_sample_HQ_transcript/340	GO:0006397(mRNA processing)	GO:0005634(nucleus); GO:0005737(cytoplasm)	GO:0003723(RNA binding); GO:0000166(nucleotide binding); GO:0003676(nucleic acid binding)	PREDICTED: LOC100286166 isoform X1
unknown_sample_HQ_transcript/933	GO:0006508(proteolysis)	GO:0005886(plasma membrane); GO:0005829(cytosol)	GO:0016787(hydrolase activity);GO:0046872(metal ion binding);GO:0010013(N-1-naphthylphthalamic acid binding);GO:0004177(aminopeptidase activity)	TPA: hypothetical protein ZEAMMB73_367051
unknown_sample_HQ_transcript/1305	GO:0015074(DNA integration)	-	GO:0003676(nucleic acid binding); GO:0008270(zinc ion binding)	PREDICTED: uncharacterized protein LOC103631140
unknown_sample_HQ_transcript/13766	GO:0008152(metabolic process); GO:0055114(oxidation-reduction process)	-	GO:0016620(oxidoreductase activity, acting on the aldehyde or oxo group of donors, NAD or NADP as acceptor); GO:0016491(oxidoreductase activity)	betaine-aldehyde dehydrogenase
unknown_sample_HQ_transcript/4800	GO:0016310(phosphorylation); GO:0000103(sulfate assimilation)	-	GO:0016301(kinase activity); GO:0004781(sulfate adenylyltransferase (ATP) activity); GO:0016740(transferase activity); GO:0005524(ATP binding); GO:0004020(adenylylsulfate kinase activity); GO:0016779(nucleotidyltransferase activity)	adenylyltransferase [Rhodothermaceae bacterium RA]
unknown_sample_HQ_transcript/832	GO:0006886(intracellular protein transport)	-	-	conserved Plasmodium protein, unknown function
unknown_sample_HQ_transcript/14622	-	GO:0016021(integral component of membrane); GO:0016020(membrane); GO:0005794(Golgi apparatus)	GO:0019706(protein-cysteine S-palmitoyltransferase activity); GO:0016740(transferase activity); GO:0016746(transferase activity, transferring acyl groups); GO:0008270(zinc ion binding); GO:0046872(metal ion binding)	hypothetical protein PRUPE_ppa006849mg
unknown_sample_HQ_transcript/17914	-	GO:0016020(membrane); GO:0016021(integral component of membrane)	-	conserved Plasmodium protein, unknown function
unknown_sample_HQ_transcript/384	-	GO:0016020(membrane); GO:0016021(integral component of membrane)	-	hypothetical protein A3G96_04620 [Gammaproteobacteria bacterium RIFCSPLOWO2_12_FULL_52_10]
unknown_sample_HQ_transcript/5266	-	GO:0016020(membrane);GO:0016021(integral component of membrane)	-	transporter, putative
unknown_sample_HQ_transcript/10956	-	-	-	-
unknown_sample_HQ_transcript/11944	-	-	-	-
unknown_sample_HQ_transcript/5248	-	-	-	-
unknown_sample_HQ_transcript/7885	-	-	-	-
unknown_sample_HQ_transcript/11540	-	-	-	-
unknown_sample_HQ_transcript/156	-	-	-	-

## Sheet: Clusters 2 & 8_Os
Gene ID	Gene Ontology			NR defination
	Biological process	Cellular component	Molecular function
unknown_sample_HQ_transcript/6364	GO:0015689(molybdate ion transport)	GO:0016020(membrane); GO:0016021(integral component of membrane)	GO:0015098(molybdate ion transmembrane transporter activity)	unknown
unknown_sample_HQ_transcript/25403	-	GO:0016020(membrane); GO:0016021(integral component of membrane)	GO:0016787(hydrolase activity); GO:0003993(acid phosphatase activity)	glideosome-associated proteins 45/50
unknown_sample_HQ_transcript/2363	GO:0019538(protein metabolic process)	-	GO:0005524(ATP binding); GO:0000166(nucleotide binding)	ATP-dependent Clp protease ATP-binding subunit ClpC
unknown_sample_HQ_transcript/4291	-	-	-	serine/threonine protein kinase
unknown_sample_HQ_transcript/2324	-	-	-	PREDICTED: E3 ubiquitin-protein ligase RING1-like
unknown_sample_HQ_transcript/2549	-	-	-	-
unknown_sample_HQ_transcript/2838	-	-	-	-
unknown_sample_HQ_transcript/28944	-	-	-	-
unknown_sample_HQ_transcript/29723	-	-	-	-
unknown_sample_HQ_transcript/3926	-	-	-	-
unknown_sample_HQ_transcript/11234	-	-	-	-
unknown_sample_HQ_transcript/15712	-	-	-	-
unknown_sample_HQ_transcript/21294	-	-	-	-
unknown_sample_HQ_transcript/2593	-	-	-	-
unknown_sample_HQ_transcript/27042	-	-	-	-
unknown_sample_HQ_transcript/5670	-	-	-	-

## Sheet: Clusters 4 & 7_Mz4
Gene ID	Gene Ontology			NR defination
	Biological process	Cellular component	Molecular function
unknown_sample_HQ_transcript/12765	GO:0070126(mitochondrial translational termination);GO:0006390(transcription from mitochondrial promoter);GO:0045893(positive regulation of transcription, DNA-templated);GO:0006412(translation);GO:0070125(mitochondrial translational elongation);GO:0007005(mitochondrion organization);GO:0016049(cell growth);GO:0019233(sensory perception of pain);GO:0032543(mitochondrial translation)	GO:0005743(mitochondrial inner membrane);GO:0005840(ribosome);GO:0005622(intracellular);GO:0005739(mitochondrion);GO:0030529(intracellular ribonucleoprotein complex);GO:0005762(mitochondrial large ribosomal subunit);GO:0005763(mitochondrial small ribosomal subunit);GO:0005811(lipid droplet)	GO:0003735(structural constituent of ribosome);GO:0003723(RNA binding);GO:0005515(protein binding);GO:0003682(chromatin binding)	39S ribosomal protein L12, mitochondrial
unknown_sample_HQ_transcript/16210	GO:0008202(steroid metabolic process);GO:0016126(sterol biosynthetic process);GO:0008203(cholesterol metabolic process);GO:0006694(steroid biosynthetic process);GO:0008284(positive regulation of cell proliferation);GO:0006489(dolichyl diphosphate biosynthetic process);GO:0008299(isoprenoid biosynthetic process);GO:0006629(lipid metabolic process);GO:0019287(isopentenyl diphosphate biosynthetic pr…	GO:0005777(peroxisome);GO:0005829(cytosol);GO:0005575(cellular_component)	GO:0030544(Hsp70 protein binding);GO:0016831(carboxy-lyase activity);GO:0005524(ATP binding);GO:0016829(lyase activity);GO:0000166(nucleotide binding);GO:0042803(protein homodimerization activity);GO:0004163(diphosphomevalonate decarboxylase activity)	Homo sapiens mevalonate (diphospho) decarboxylase, partial
unknown_sample_HQ_transcript/17644	GO:0009650(UV protection);GO:0070625(zymogen granule exocytosis);GO:0017156(calcium ion regulated exocytosis);GO:0021549(cerebellum development);GO:0006887(exocytosis);GO:0045444(fat cell differentiation);GO:0045471(response to ethanol);GO:0048812(neuron projection morphogenesis);GO:0045893(positive regulation of transcription, DNA-templated);GO:0006265(DNA topological change);GO:0006325(chromati…	GO:0005737(cytoplasm);GO:0005886(plasma membrane);GO:0016020(membrane);GO:0032059(bleb);GO:0070062(extracellular exosome);GO:0042995(cell projection);GO:0005796(Golgi lumen);GO:0005770(late endosome);GO:0005794(Golgi apparatus);GO:0016021(integral component of membrane);GO:0005703(polytene chromosome puff);GO:0005700(polytene chromosome);GO:0012505(endomembrane system);GO:0005634(nucleus);GO:0005…	GO:0005509(calcium ion binding);GO:0046872(metal ion binding);GO:0042802(identical protein binding);GO:0005515(protein binding);GO:0016853(isomerase activity);GO:0003916(DNA topoisomerase activity)	45 kDa calcium-binding protein isoform 2 precursor
unknown_sample_HQ_transcript/19650	GO:0006469(negative regulation of protein kinase activity);GO:0032007(negative regulation of TOR signaling);GO:0038202(TORC1 signaling);GO:0043523(regulation of neuron apoptotic process);GO:0045792(negative regulation of cell size);GO:0048011(neurotrophin TRK receptor signaling pathway);GO:1900034(regulation of cellular response to heat)	GO:0005654(nucleoplasm);GO:0005737(cytoplasm);GO:0005829(cytosol);GO:0031931(TORC1 complex)	GO:0005515(protein binding)	PREDICTED: proline-rich AKT1 substrate 1 isoform X3
unknown_sample_HQ_transcript/20574	GO:0019432(triglyceride biosynthetic process);GO:0008152(metabolic process);GO:0016024(CDP-diacylglycerol biosynthetic process);GO:0006654(phosphatidic acid biosynthetic process);GO:0008654(phospholipid biosynthetic process);GO:0006629(lipid metabolic process)	GO:0005886(plasma membrane);GO:0016021(integral component of membrane);GO:0016020(membrane);GO:0005789(endoplasmic reticulum membrane);GO:0005783(endoplasmic reticulum);GO:0005635(nuclear envelope);GO:0000139(Golgi membrane);GO:0005634(nucleus);GO:0012505(endomembrane system)	GO:0016740(transferase activity);GO:0003841(1-acylglycerol-3-phosphate O-acyltransferase activity);GO:0016746(transferase activity, transferring acyl groups);GO:0042171(lysophosphatidic acid acyltransferase activity);GO:0005515(protein binding)	1-acyl-sn-glycerol-3-phosphate acyltransferase gamma
unknown_sample_HQ_transcript/21441	GO:0016567(protein ubiquitination);GO:0035556(intracellular signal transduction);GO:0008150(biological_process)	GO:0005622(intracellular);GO:0016020(membrane);GO:0016021(integral component of membrane);GO:0005575(cellular_component)	GO:0005515(protein binding);GO:0003674(molecular_function)	PREDICTED: SPRY domain-containing SOCS box protein 3 isoform X6
unknown_sample_HQ_transcript/21745	GO:0032091(negative regulation of protein binding);GO:1900222(negative regulation of amyloid-beta clearance);GO:0016192(vesicle-mediated transport);GO:0006457(protein folding);GO:0010916(negative regulation of very-low-density lipoprotein particle clearance);GO:0048259(regulation of receptor-mediated endocytosis);GO:1900116(extracellular negative regulation of signal transduction)	GO:0005737(cytoplasm);GO:0005886(plasma membrane);GO:0005783(endoplasmic reticulum);GO:0031982(vesicle);GO:0009986(cell surface);GO:0016021(integral component of membrane);GO:0048237(rough endoplasmic reticulum lumen);GO:0005576(extracellular region);GO:0005768(endosome);GO:0005793(endoplasmic reticulum-Golgi intermediate compartment);GO:0005794(Golgi apparatus);GO:0005796(Golgi lumen);GO:0005801…	GO:0035473(lipase binding);GO:0004873(asialoglycoprotein receptor activity);GO:0051082(unfolded protein binding);GO:0070326(very-low-density lipoprotein particle receptor binding);GO:0050750(low-density lipoprotein particle receptor binding);GO:0008201(heparin binding);GO:0048019(receptor antagonist activity);GO:0005515(protein binding);GO:0005102(receptor binding)	alpha-2-macroglobulin receptor-associated protein precursor
unknown_sample_HQ_transcript/23459	GO:0008360(regulation of cell shape);GO:0032880(regulation of protein localization);GO:0071407(cellular response to organic cyclic compound);GO:0030336(negative regulation of cell migration);GO:0035023(regulation of Rho protein signal transduction);GO:0007266(Rho protein signal transduction);GO:0071461(cellular response to redox state);GO:0071260(cellular response to mechanical stimulus);GO:20002…	GO:0005737(cytoplasm);GO:0070062(extracellular exosome);GO:0005829(cytosol);GO:0016020(membrane);GO:0001772(immunological synapse);GO:0005615(extracellular space);GO:0005634(nucleus);GO:0005856(cytoskeleton);GO:0031410(cytoplasmic vesicle)	GO:0019901(protein kinase binding);GO:0005504(fatty acid binding);GO:0017048(Rho GTPase binding);GO:0005096(GTPase activator activity);GO:0005515(protein binding);GO:0005094(Rho GDP-dissociation inhibitor activity);GO:0051879(Hsp90 protein binding);GO:0003924(GTPase activity);GO:0048365(Rac GTPase binding);GO:0030695(GTPase regulator activity);GO:0005092(GDP-dissociation inhibitor activity)	rho GDP-dissociation inhibitor 1
unknown_sample_HQ_transcript/23586	GO:0061668(mitochondrial ribosome assembly);GO:0070131(positive regulation of mitochondrial translation);GO:0008150(biological_process)	GO:0005743(mitochondrial inner membrane);GO:0005762(mitochondrial large ribosomal subunit);GO:0016021(integral component of membrane);GO:0016020(membrane);GO:0009941(chloroplast envelope);GO:0009507(chloroplast)	GO:0003674(molecular_function)	FKSG24 protein
unknown_sample_HQ_transcript/24010	GO:0070555(response to interleukin-1);GO:0032091(negative regulation of protein binding);GO:0016055(Wnt signaling pathway);GO:0000122(negative regulation of transcription from RNA polymerase II promoter);GO:0009887(animal organ morphogenesis);GO:0045892(negative regulation of transcription, DNA-templated);GO:0007275(multicellular organism development);GO:0060761(negative regulation of response to…	GO:0005634(nucleus);GO:0005654(nucleoplasm);GO:0097458(neuron part);GO:0005615(extracellular space);GO:0005925(focal adhesion);GO:0005737(cytoplasm);GO:0005730(nucleolus);GO:0005829(cytosol)	GO:0003714(transcription corepressor activity);GO:0005515(protein binding);GO:0003705(transcription factor activity, RNA polymerase II distal enhancer sequence-specific binding);GO:0003682(chromatin binding);GO:0070491(repressing transcription factor binding);GO:0003674(molecular_function);GO:0042802(identical protein binding);GO:0001106(RNA polymerase II transcription corepressor activity);GO:00…	amino-terminal enhancer of split isoform a
unknown_sample_HQ_transcript/24308	GO:0008150(biological_process)	GO:0005576(extracellular region);GO:0016020(membrane);GO:0016021(integral component of membrane);GO:0005575(cellular_component)	GO:0003674(molecular_function)	C8orf55, partial
unknown_sample_HQ_transcript/24513	GO:0008543(fibroblast growth factor receptor signaling pathway);GO:0070527(platelet aggregation)	GO:0070062(extracellular exosome);GO:0005739(mitochondrion);GO:0016020(membrane);GO:0012505(endomembrane system);GO:0005634(nucleus);GO:0005622(intracellular)	GO:0017134(fibroblast growth factor binding)	acidic fibroblast growth factor intracellular-binding protein isoform b
unknown_sample_HQ_transcript/25797	GO:0032436(positive regulation of proteasomal ubiquitin-dependent protein catabolic process);GO:0051443(positive regulation of ubiquitin-protein transferase activity);GO:0032091(negative regulation of protein binding);GO:0051865(protein autoubiquitination);GO:0090035(positive regulation of chaperone-mediated protein complex assembly);GO:0000209(protein polyubiquitination);GO:0016567(protein ubiqu…	GO:0005737(cytoplasm);GO:0070062(extracellular exosome);GO:0005654(nucleoplasm);GO:0042405(nuclear inclusion body);GO:0005886(plasma membrane);GO:0031371(ubiquitin conjugating enzyme complex);GO:0005829(cytosol);GO:0000151(ubiquitin ligase complex);GO:0045111(intermediate filament cytoskeleton);GO:0005783(endoplasmic reticulum);GO:0030018(Z disc)	GO:0031625(ubiquitin protein ligase binding);GO:0030544(Hsp70 protein binding);GO:0061630(ubiquitin protein ligase activity);GO:0051787(misfolded protein binding);GO:1904264(ubiquitin protein ligase activity involved in ERAD pathway);GO:0042803(protein homodimerization activity);GO:0004842(ubiquitin-protein transferase activity);GO:0046332(SMAD binding);GO:0016874(ligase activity);GO:0005515(prot…	E3 ubiquitin-protein ligase CHIP isoform a
unknown_sample_HQ_transcript/25909	GO:0070126(mitochondrial translational termination);GO:0006412(translation);GO:0070125(mitochondrial translational elongation);GO:0032543(mitochondrial translation)	GO:0005737(cytoplasm);GO:0005743(mitochondrial inner membrane);GO:0005840(ribosome);GO:0005761(mitochondrial ribosome);GO:0005739(mitochondrion);GO:0030529(intracellular ribonucleoprotein complex);GO:0005762(mitochondrial large ribosomal subunit)	GO:0003735(structural constituent of ribosome);GO:0044822(RNA binding);GO:0005515(protein binding)	39S ribosomal protein L28, mitochondrial
unknown_sample_HQ_transcript/25995	GO:0031297(replication fork processing);GO:0006974(cellular response to DNA damage stimulus);GO:0007067(mitotic cell cycle);GO:0051382(kinetochore assembly);GO:0006281(DNA repair);GO:0007049(cell cycle);GO:0051301(cell division);GO:0000712(resolution of meiotic recombination intermediates);GO:0031398(positive regulation of protein ubiquitination);GO:0034080(CENP-A containing nucleosome assembly);…	GO:0071821(FANCM-MHF complex);GO:0000775(chromosome, centromeric region);GO:0005694(chromosome);GO:0000776(kinetochore);GO:0043240(Fanconi anaemia nuclear complex);GO:0000777(condensed chromosome kinetochore);GO:0005634(nucleus);GO:0005654(nucleoplasm)	GO:0003677(DNA binding);GO:0003690(double-stranded DNA binding);GO:0005515(protein binding)	PREDICTED: centromere protein X-like isoform X4
unknown_sample_HQ_transcript/27225	GO:0090383(phagosome acidification);GO:0006810(transport);GO:0015031(protein transport);GO:0090385(phagosome-lysosome fusion);GO:0007264(small GTPase mediated signal transduction);GO:2000785(regulation of autophagosome assembly)	GO:0016020(membrane);GO:0043231(intracellular membrane-bounded organelle);GO:0031410(cytoplasmic vesicle);GO:0030670(phagocytic vesicle membrane);GO:0045335(phagocytic vesicle);GO:0005794(Golgi apparatus)	GO:0000166(nucleotide binding);GO:0005525(GTP binding)	ras-related protein Rab-20
unknown_sample_HQ_transcript/27850	GO:0016256(N-glycan processing to lysosome);GO:0046835(carbohydrate phosphorylation);GO:0042742(defense response to bacterium);GO:0006491(N-glycan processing);GO:0008152(metabolic process);GO:0046331(lateral inhibition)	GO:0000139(Golgi membrane);GO:0005794(Golgi apparatus);GO:0070062(extracellular exosome);GO:0005783(endoplasmic reticulum);GO:0012505(endomembrane system)	GO:0003976(UDP-N-acetylglucosamine-lysosomal-enzyme N-acetylglucosaminephosphotransferase activity);GO:0042803(protein homodimerization activity);GO:0005516(calmodulin binding);GO:0004558(alpha-1,4-glucosidase activity);GO:0032450(maltose alpha-glucosidase activity);GO:0016798(hydrolase activity, acting on glycosyl bonds);GO:0016787(hydrolase activity)	N-acetylglucosamine-1-phosphate transferase, gamma subunit
unknown_sample_HQ_transcript/28153	GO:0006364(rRNA processing);GO:0030490(maturation of SSU-rRNA);GO:0042254(ribosome biogenesis)	GO:0005575(cellular_component);GO:0005737(cytoplasm);GO:0005634(nucleus);GO:0005829(cytosol)	GO:0003674(molecular_function)	PREDICTED: ribosome biogenesis protein TSR3 homolog isoform X2
unknown_sample_HQ_transcript/28675	GO:0007605(sensory perception of sound);GO:0045216(cell-cell junction organization);GO:0061028(establishment of endothelial barrier);GO:0070830(bicellular tight junction assembly)	GO:0005737(cytoplasm);GO:0005923(bicellular tight junction);GO:0016021(integral component of membrane);GO:0016323(basolateral plasma membrane);GO:0016324(apical plasma membrane);GO:0031410(cytoplasmic vesicle);GO:0033010(paranodal junction);GO:0043220(Schmidt-Lanterman incisure);GO:0061689(tricellular tight junction)	GO:0005515(protein binding)	occludin/ELL domain-containing protein 1
unknown_sample_HQ_transcript/29330	GO:0001525(angiogenesis);GO:0014068(positive regulation of phosphatidylinositol 3-kinase signaling);GO:0006915(apoptotic process);GO:0045944(positive regulation of transcription from RNA polymerase II promoter);GO:0036498(IRE1-mediated unfolded protein response);GO:0043066(negative regulation of apoptotic process);GO:0001934(positive regulation of protein phosphorylation);GO:0001938(positive regu…	GO:0005788(endoplasmic reticulum lumen);GO:0005793(endoplasmic reticulum-Golgi intermediate compartment);GO:0005576(extracellular region);GO:0005615(extracellular space);GO:0070062(extracellular exosome)	GO:0005515(protein binding)	myeloid-derived growth factor precursor
unknown_sample_HQ_transcript/30000	GO:0006364(rRNA processing);GO:0006614(SRP-dependent cotranslational protein targeting to membrane);GO:0008284(positive regulation of cell proliferation);GO:0000184(nuclear-transcribed mRNA catabolic process, nonsense-mediated decay);GO:0006413(translational initiation);GO:0006412(translation);GO:0019083(viral transcription);GO:0045903(positive regulation of translational fidelity);GO:0008150(bio…	GO:0005737(cytoplasm);GO:0070062(extracellular exosome);GO:0005654(nucleoplasm);GO:0005622(intracellular);GO:0005840(ribosome);GO:0005730(nucleolus);GO:0030529(intracellular ribonucleoprotein complex);GO:0005829(cytosol);GO:0022627(cytosolic small ribosomal subunit);GO:0016020(membrane);GO:0015935(small ribosomal subunit);GO:0005925(focal adhesion);GO:0005634(nucleus);GO:0000228(nuclear chromosom…	GO:0003735(structural constituent of ribosome);GO:0044822(RNA binding);GO:0003723(RNA binding);GO:0019843(rRNA binding);GO:0045182(translation regulator activity);GO:0005515(protein binding);GO:1990932(5.8S rRNA binding);GO:0003674(molecular_function)	30S ribosomal protein S4, partial
unknown_sample_HQ_transcript/30260	GO:0007166(cell surface receptor signaling pathway);GO:1904352(positive regulation of protein catabolic process in the vacuole);GO:0008104(protein localization);GO:0046718(viral entry into host cell);GO:0061462(protein localization to lysosome);GO:0050776(regulation of immune response);GO:0043128(positive regulation of 1-phosphatidylinositol 4-kinase activity);GO:0050731(positive regulation of pe…	GO:0070062(extracellular exosome);GO:0005886(plasma membrane);GO:0016324(apical plasma membrane);GO:0016021(integral component of membrane);GO:0016020(membrane);GO:0005887(integral component of plasma membrane);GO:0005925(focal adhesion);GO:0001772(immunological synapse);GO:0031982(vesicle);GO:0009897(external side of plasma membrane);GO:1903561(extracellular vesicle);GO:0005615(extracellular spa…	GO:0005515(protein binding);GO:0023026(MHC class II protein complex binding);GO:1990459(transferrin receptor binding);GO:0005178(integrin binding)	CD81 antigen (target of antiproliferative antibody 1), partial
unknown_sample_HQ_transcript/18144	GO:0046598(positive regulation of viral entry into host cell);GO:0018401(peptidyl-proline hydroxylation to 4-hydroxy-L-proline);GO:1902175(regulation of oxidative stress-induced intrinsic apoptotic signaling pathway);GO:0000302(response to reactive oxygen species);GO:0034976(response to endoplasmic reticulum stress);GO:0045454(cell redox homeostasis);GO:0071456(cellular response to hypoxia);GO:00…	GO:0009897(external side of plasma membrane);GO:0005886(plasma membrane);GO:0005788(endoplasmic reticulum lumen);GO:0016222(procollagen-proline 4-dioxygenase complex);GO:0005793(endoplasmic reticulum-Golgi intermediate compartment);GO:0016020(membrane);GO:0005576(extracellular region);GO:0005783(endoplasmic reticulum);GO:0070062(extracellular exosome);GO:0042470(melanosome);GO:0034663(endoplasmic…	GO:0004656(procollagen-proline 4-dioxygenase activity);GO:0003756(protein disulfide isomerase activity);GO:0046982(protein heterodimerization activity);GO:0016853(isomerase activity);GO:0019899(enzyme binding);GO:0044822(RNA binding);GO:0005178(integrin binding);GO:0005515(protein binding);GO:0051213(dioxygenase activity);GO:0031545(peptidyl-proline 4-dioxygenase activity);GO:0005496(steroid bind…	protein disulfide-isomerase precursor
unknown_sample_HQ_transcript/19152	GO:0019432(triglyceride biosynthetic process);GO:0008152(metabolic process);GO:0016024(CDP-diacylglycerol biosynthetic process);GO:0006654(phosphatidic acid biosynthetic process);GO:0008654(phospholipid biosynthetic process);GO:0006629(lipid metabolic process)	GO:0005886(plasma membrane);GO:0016021(integral component of membrane);GO:0016020(membrane);GO:0005789(endoplasmic reticulum membrane);GO:0005783(endoplasmic reticulum);GO:0005635(nuclear envelope);GO:0000139(Golgi membrane);GO:0005634(nucleus);GO:0012505(endomembrane system)	GO:0016740(transferase activity);GO:0003841(1-acylglycerol-3-phosphate O-acyltransferase activity);GO:0016746(transferase activity, transferring acyl groups);GO:0042171(lysophosphatidic acid acyltransferase activity);GO:0005515(protein binding)	1-acyl-sn-glycerol-3-phosphate acyltransferase gamma
unknown_sample_HQ_transcript/19306	GO:0016567(protein ubiquitination);GO:0008150(biological_process)	GO:0005737(cytoplasm);GO:0005794(Golgi apparatus);GO:0005886(plasma membrane);GO:0070062(extracellular exosome);GO:0005575(cellular_component)	GO:0005515(protein binding);GO:0003674(molecular_function)	ubiquitin associated domain containing 1, partial
unknown_sample_HQ_transcript/20884	GO:0036508(protein alpha-1,2-demannosylation);GO:0008152(metabolic process);GO:0009311(oligosaccharide metabolic process);GO:0006486(protein glycosylation);GO:1904382(mannose trimming involved in glycoprotein ERAD pathway);GO:0006491(N-glycan processing);GO:0036509(trimming of terminal mannose on B branch);GO:1904380(endoplasmic reticulum mannose trimming);GO:0030433(ubiquitin-dependent ERAD path…	GO:1903561(extracellular vesicle);GO:0016020(membrane);GO:0044322(endoplasmic reticulum quality control compartment);GO:0005789(endoplasmic reticulum membrane);GO:0005783(endoplasmic reticulum);GO:0016021(integral component of membrane);GO:0005794(Golgi apparatus);GO:0005802(trans-Golgi network);GO:0005768(endosome)	GO:0005509(calcium ion binding);GO:0046872(metal ion binding);GO:0004559(alpha-mannosidase activity);GO:0004571(mannosyl-oligosaccharide 1,2-alpha-mannosidase activity);GO:0016798(hydrolase activity, acting on glycosyl bonds);GO:0016787(hydrolase activity)	endoplasmic reticulum mannosyl-oligosaccharide 1,2-alpha-mannosidase
unknown_sample_HQ_transcript/21948	GO:0008150(biological_process);GO:0003197(endocardial cushion development);GO:0003279(cardiac septum development);GO:0001525(angiogenesis);GO:0030214(hyaluronan catabolic process);GO:0042742(defense response to bacterium);GO:0007155(cell adhesion);GO:0030193(regulation of blood coagulation);GO:0006898(receptor-mediated endocytosis);GO:0010468(regulation of gene expression);GO:0006897(endocytosis)…	GO:0016021(integral component of membrane);GO:0016020(membrane);GO:0005575(cellular_component);GO:0009897(external side of plasma membrane);GO:0005737(cytoplasm);GO:0005886(plasma membrane);GO:0030666(endocytic vesicle membrane);GO:0005887(integral component of plasma membrane)	GO:0005509(calcium ion binding);GO:0005044(scavenger receptor activity);GO:0015035(protein disulfide oxidoreductase activity);GO:0005041(low-density lipoprotein receptor activity);GO:0005540(hyaluronic acid binding);GO:0005515(protein binding);GO:0030169(low-density lipoprotein particle binding)	cysteine-rich with EGF-like domain protein 1 precursor
unknown_sample_HQ_transcript/24740	GO:1901253(negative regulation of intracellular transport of viral material);GO:0007267(cell-cell signaling);GO:0035456(response to interferon-beta);GO:0032956(regulation of actin cytoskeleton organization);GO:0007275(multicellular organism development);GO:0008283(cell proliferation);GO:0002376(immune system process);GO:0045071(negative regulation of viral genome replication);GO:0030336(negative …	GO:0005737(cytoplasm);GO:0070062(extracellular exosome);GO:0005771(multivesicular body);GO:0005886(plasma membrane);GO:0016324(apical plasma membrane);GO:0005768(endosome);GO:0045121(membrane raft);GO:0016021(integral component of membrane);GO:0016020(membrane);GO:0005887(integral component of plasma membrane);GO:0009986(cell surface);GO:0005794(Golgi apparatus);GO:0031225(anchored component of m…	GO:0044822(RNA binding);GO:0004871(signal transducer activity);GO:0042803(protein homodimerization activity);GO:0005515(protein binding);GO:0008191(metalloendopeptidase inhibitor activity)	bone marrow stromal antigen 2 precursor
unknown_sample_HQ_transcript/25738	GO:0070995(NADPH oxidation);GO:0042744(hydrogen peroxide catabolic process);GO:0016480(negative regulation of transcription from RNA polymerase III promoter);GO:0055114(oxidation-reduction process);GO:0006954(inflammatory response);GO:0032967(positive regulation of collagen biosynthetic process);GO:0051354(negative regulation of oxidoreductase activity);GO:0043066(negative regulation of apoptotic…	GO:0005737(cytoplasm);GO:0005829(cytosol);GO:0005759(mitochondrial matrix);GO:0005615(extracellular space);GO:0070062(extracellular exosome);GO:0005739(mitochondrion);GO:0048471(perinuclear region of cytoplasm);GO:0005777(peroxisome);GO:0043231(intracellular membrane-bounded organelle);GO:0031410(cytoplasmic vesicle);GO:0005634(nucleus)	GO:0043027(cysteine-type endopeptidase inhibitor activity involved in apoptotic process);GO:0016209(antioxidant activity);GO:0046983(protein dimerization activity);GO:0051920(peroxiredoxin activity);GO:0072541(peroxynitrite reductase activity);GO:0005102(receptor binding);GO:0001016(RNA polymerase III regulatory region DNA binding);GO:0008379(thioredoxin peroxidase activity);GO:0016491(oxidoreduc…	peroxiredoxin-5, mitochondrial isoform a precursor
unknown_sample_HQ_transcript/26041	GO:0006914(autophagy);GO:1903772(regulation of viral budding via host ESCRT complex);GO:0006810(transport);GO:0019075(virus maturation);GO:0048524(positive regulation of viral process);GO:0015031(protein transport);GO:0036258(multivesicular body assembly);GO:0039702(viral budding via host ESCRT complex);GO:0042058(regulation of epidermal growth factor receptor signaling pathway);GO:0043162(ubiqui…	GO:0005737(cytoplasm);GO:0000813(ESCRT I complex);GO:0005829(cytosol);GO:0016020(membrane);GO:0031982(vesicle);GO:0005813(centrosome);GO:0070062(extracellular exosome);GO:0005654(nucleoplasm);GO:0031902(late endosome membrane);GO:0005856(cytoskeleton);GO:0043231(intracellular membrane-bounded organelle);GO:0016235(aggresome)	GO:0017124(SH3 domain binding);GO:0008289(lipid binding);GO:0043130(ubiquitin binding);GO:0005515(protein binding)	multivesicular body subunit 12A isoform 1
unknown_sample_HQ_transcript/26938	GO:0006457(protein folding);GO:0030150(protein import into mitochondrial matrix);GO:0050790(regulation of catalytic activity);GO:0006626(protein targeting to mitochondrion);GO:0022008(neurogenesis)	GO:0005739(mitochondrion);GO:0005759(mitochondrial matrix);GO:0005634(nucleus);GO:0001405(presequence translocase-associated import motor);GO:0005743(mitochondrial inner membrane);GO:0005737(cytoplasm)	GO:0000774(adenyl-nucleotide exchange factor activity);GO:0051087(chaperone binding);GO:0042803(protein homodimerization activity);GO:0051082(unfolded protein binding)	grpE protein homolog 1, mitochondrial precursor
unknown_sample_HQ_transcript/27894	GO:0046598(positive regulation of viral entry into host cell);GO:0018401(peptidyl-proline hydroxylation to 4-hydroxy-L-proline);GO:1902175(regulation of oxidative stress-induced intrinsic apoptotic signaling pathway);GO:0000302(response to reactive oxygen species);GO:0034976(response to endoplasmic reticulum stress);GO:0045454(cell redox homeostasis);GO:0071456(cellular response to hypoxia);GO:00…	GO:0009897(external side of plasma membrane);GO:0005886(plasma membrane);GO:0005788(endoplasmic reticulum lumen);GO:0016222(procollagen-proline 4-dioxygenase complex);GO:0005793(endoplasmic reticulum-Golgi intermediate compartment);GO:0016020(membrane);GO:0005576(extracellular region);GO:0005783(endoplasmic reticulum);GO:0070062(extracellular exosome);GO:0042470(melanosome);GO:0034663(endoplasmic…	GO:0004656(procollagen-proline 4-dioxygenase activity);GO:0003756(protein disulfide isomerase activity);GO:0046982(protein heterodimerization activity);GO:0016853(isomerase activity);GO:0019899(enzyme binding);GO:0044822(RNA binding);GO:0005178(integrin binding);GO:0005515(protein binding);GO:0051213(dioxygenase activity);GO:0031545(peptidyl-proline 4-dioxygenase activity);GO:0005496(steroid bind…	protein disulfide-isomerase precursor
unknown_sample_HQ_transcript/28078	GO:0006754(ATP biosynthetic process);GO:0055114(oxidation-reduction process);GO:0009060(aerobic respiration);GO:0008535(respiratory chain complex IV assembly);GO:0006119(oxidative phosphorylation);GO:1902600(hydrogen ion transmembrane transport);GO:0033617(mitochondrial respiratory chain complex IV assembly);GO:0042331(phototaxis);GO:0002168(instar larval development);GO:0022008(neurogenesis);GO:…	GO:0005743(mitochondrial inner membrane);GO:0016020(membrane);GO:0005746(mitochondrial respiratory chain);GO:0005739(mitochondrion);GO:0016021(integral component of membrane)	GO:0004129(cytochrome-c oxidase activity);GO:0005515(protein binding);GO:0015232(heme transporter activity)	surfeit locus protein 1 isoform 1
unknown_sample_HQ_transcript/29472	GO:0070126(mitochondrial translational termination);GO:0006390(transcription from mitochondrial promoter);GO:0045893(positive regulation of transcription, DNA-templated);GO:0006412(translation);GO:0070125(mitochondrial translational elongation);GO:0007005(mitochondrion organization);GO:0016049(cell growth);GO:0019233(sensory perception of pain);GO:0032543(mitochondrial translation)	GO:0005743(mitochondrial inner membrane);GO:0005840(ribosome);GO:0005622(intracellular);GO:0005739(mitochondrion);GO:0030529(intracellular ribonucleoprotein complex);GO:0005762(mitochondrial large ribosomal subunit);GO:0005763(mitochondrial small ribosomal subunit);GO:0005811(lipid droplet)	GO:0003735(structural constituent of ribosome);GO:0003723(RNA binding);GO:0005515(protein binding);GO:0003682(chromatin binding)	39S ribosomal protein L12, mitochondrial
unknown_sample_HQ_transcript/30193	GO:0006325(chromatin organization);GO:0006749(glutathione metabolic process);GO:0006979(response to oxidative stress);GO:0007275(multicellular organism development);GO:0007283(spermatogenesis);GO:0050727(regulation of inflammatory response);GO:0055114(oxidation-reduction process);GO:0007568(aging);GO:0032355(response to estradiol);GO:0098869(cellular oxidant detoxification)	GO:0005634(nucleus);GO:0005635(nuclear envelope);GO:0005737(cytoplasm);GO:0005739(mitochondrion);GO:0005743(mitochondrial inner membrane);GO:0005829(cytosol);GO:0070062(extracellular exosome)	GO:0004601(peroxidase activity);GO:0004602(glutathione peroxidase activity);GO:0008430(selenium binding);GO:0016491(oxidoreductase activity);GO:0047066(phospholipid-hydroperoxide glutathione peroxidase activity)	phospholipid hydroperoxide glutathione peroxidase
unknown_sample_HQ_transcript/30433	GO:0007264(small GTPase mediated signal transduction);GO:0042147(retrograde transport, endosome to Golgi);GO:0007165(signal transduction);GO:0007369(gastrulation);GO:0043001(Golgi to plasma membrane protein transport);GO:0034067(protein localization to Golgi apparatus);GO:0008150(biological_process)	GO:0032588(trans-Golgi network membrane);GO:0005622(intracellular);GO:0005829(cytosol);GO:0005802(trans-Golgi network);GO:0016020(membrane);GO:0005794(Golgi apparatus);GO:0005575(cellular_component)	GO:0003924(GTPase activity);GO:0000166(nucleotide binding);GO:0005515(protein binding);GO:0005525(GTP binding)	ADP-ribosylation factor related protein 1, partial
unknown_sample_HQ_transcript/30470	GO:0006974(cellular response to DNA damage stimulus);GO:0006281(DNA repair);GO:0051103(DNA ligation involved in DNA repair);GO:0006303(double-strand break repair via nonhomologous end joining)	GO:0035861(site of double-strand break);GO:0070419(nonhomologous end joining complex);GO:0070062(extracellular exosome);GO:0043564(Ku70:Ku80 complex);GO:0005634(nucleus)	GO:0042803(protein homodimerization activity);GO:0032947(protein complex scaffold activity);GO:0005515(protein binding)	protein PAXX isoform 2
unknown_sample_HQ_transcript/30763	GO:0006120(mitochondrial electron transport, NADH to ubiquinone);GO:0032981(mitochondrial respiratory chain complex I assembly);GO:0022008(neurogenesis);GO:0055114(oxidation-reduction process)	GO:0005743(mitochondrial inner membrane);GO:0005747(mitochondrial respiratory chain complex I);GO:0070062(extracellular exosome);GO:0005739(mitochondrion)	GO:0005515(protein binding);GO:0008137(NADH dehydrogenase (ubiquinone) activity);GO:0003954(NADH dehydrogenase activity);GO:0016491(oxidoreductase activity)	NDUFB10 protein
unknown_sample_HQ_transcript/27557	GO:0007166(cell surface receptor signaling pathway)	GO:0005886(plasma membrane);GO:0016020(membrane);GO:0005887(integral component of plasma membrane);GO:0031225(anchored component of membrane)	-	lymphocyte antigen 6E precursor
unknown_sample_HQ_transcript/30070	-	GO:0016020(membrane);GO:0016021(integral component of membrane)	-	transmembrane protein 134 isoform b
unknown_sample_HQ_transcript/23301	-	-	-	-
unknown_sample_HQ_transcript/26359	-	-	-	-

## Sheet: Clusters 1 & 9_Gc-1
Gene ID	Gene Ontology			NR defination
	Biological process	Cellular component	Molecular function
unknown_sample_HQ_transcript/11308	GO:0008152(metabolic process);GO:0034389(lipid particle organization);GO:0010891(negative regulation of sequestering of triglyceride);GO:0016042(lipid catabolic process);GO:0010898(positive regulation of triglyceride catabolic process);GO:0019915(lipid storage);GO:0036155(acylglycerol acyl-chain remodeling);GO:0006629(lipid metabolic process);GO:0019433(triglyceride catabolic process);GO:0055088(…	GO:0005886(plasma membrane);GO:0005829(cytosol);GO:0016021(integral component of membrane);GO:0016020(membrane);GO:0005789(endoplasmic reticulum membrane);GO:0005811(lipid droplet);GO:0005737(cytoplasm)	GO:0004465(lipoprotein lipase activity);GO:0016411(acylglycerol O-acyltransferase activity);GO:0004806(triglyceride lipase activity);GO:0016787(hydrolase activity);GO:0005515(protein binding);GO:0004623(phospholipase A2 activity);GO:0051264(mono-olein transacylation activity);GO:0051265(diolein transacylation activity)	patatin-like phospholipase domain-containing protein 2]
unknown_sample_HQ_transcript/14534	GO:0007165(signal transduction)	GO:0005654(nucleoplasm);GO:0005737(cytoplasm);GO:0005739(mitochondrion);GO:0016020(membrane);GO:0043231(intracellular membrane-bounded organelle)	GO:0005515(protein binding);GO:0005525(GTP binding)	Developmentally regulated GTP binding protein 2
unknown_sample_HQ_transcript/17067	GO:0006402(mRNA catabolic process);GO:0045765(regulation of angiogenesis);GO:0043086(negative regulation of catalytic activity);GO:0050711(negative regulation of interleukin-1 secretion);GO:0045381(regulation of interleukin-18 biosynthetic process);GO:0032088(negative regulation of NF-kappaB transcription factor activity);GO:0043122(regulation of I-kappaB kinase/NF-kappaB signaling);GO:0050729(po…	GO:0005737(cytoplasm);GO:0070062(extracellular exosome);GO:0005654(nucleoplasm);GO:0032311(angiogenin-PRI complex);GO:0005634(nucleus)	GO:0008428(ribonuclease inhibitor activity);GO:0005515(protein binding);GO:0005524(ATP binding);GO:0008656(cysteine-type endopeptidase activator activity involved in apoptotic process);GO:0000166(nucleotide binding)	ribonuclease inhibitor
unknown_sample_HQ_transcript/17375	GO:0006351(transcription, DNA-templated);GO:0016480(negative regulation of transcription from RNA polymerase III promoter);GO:0070217(transcription factor TFIIIB complex assembly);GO:0006355(regulation of transcription, DNA-templated)	GO:0005622(intracellular);GO:0005634(nucleus);GO:0005654(nucleoplasm);GO:0005730(nucleolus);GO:0005737(cytoplasm);GO:0005813(centrosome);GO:0005829(cytosol);GO:0005886(plasma membrane);GO:0030424(axon);GO:0030425(dendrite);GO:0043231(intracellular membrane-bounded organelle);GO:0048471(perinuclear region of cytoplasm);GO:0060077(inhibitory synapse)	GO:0000994(RNA polymerase III core binding);GO:0001030(RNA polymerase III type 1 promoter DNA binding);GO:0001031(RNA polymerase III type 2 promoter DNA binding);GO:0001032(RNA polymerase III type 3 promoter DNA binding);GO:0050811(GABA receptor binding)	hypothetical protein
unknown_sample_HQ_transcript/19452	GO:0031424(keratinization);GO:0008544(epidermis development);GO:0050728(negative regulation of inflammatory response);GO:2000348(regulation of CD40 signaling pathway);GO:0030262(apoptotic nuclear changes);GO:0007005(mitochondrion organization);GO:0097039(protein linear polyubiquitination);GO:0007420(brain development);GO:0051260(protein homooligomerization);GO:0007249(I-kappaB kinase/NF-kappaB si…	GO:0030425(dendrite);GO:0005737(cytoplasm);GO:0005829(cytosol);GO:0014069(postsynaptic density of dendrite);GO:0030054(cell junction);GO:0045202(synapse);GO:0071797(LUBAC complex);GO:0005634(nucleus)	GO:0031593(polyubiquitin binding);GO:0008270(zinc ion binding);GO:0046872(metal ion binding);GO:0042802(identical protein binding);GO:0032403(protein complex binding);GO:0005515(protein binding);GO:0004842(ubiquitin-protein transferase activity)	PREDICTED: LOW QUALITY PROTEIN: sharpin
unknown_sample_HQ_transcript/20428	GO:0006915(apoptotic process);GO:0006351(transcription, DNA-templated);GO:0006355(regulation of transcription, DNA-templated);GO:0008380(RNA splicing);GO:0006397(mRNA processing);GO:0098609(cell-cell adhesion)	GO:0005654(nucleoplasm);GO:0030529(intracellular ribonucleoprotein complex);GO:0030054(cell junction);GO:0019907(cyclin-dependent protein kinase activating kinase holoenzyme complex);GO:0005634(nucleus);GO:0005913(cell-cell adherens junction)	GO:0003723(RNA binding);GO:0000166(nucleotide binding);GO:0003676(nucleic acid binding);GO:0003677(DNA binding);GO:0042802(identical protein binding);GO:0044822(RNA binding);GO:0005515(protein binding);GO:0098641(cadherin binding involved in cell-cell adhesion)	PREDICTED: poly(U)-binding-splicing factor PUF60 isoform X6
unknown_sample_HQ_transcript/20685	GO:0007596(blood coagulation);GO:0033234(negative regulation of protein sumoylation);GO:0045666(positive regulation of neuron differentiation);GO:0006351(transcription, DNA-templated);GO:0035914(skeletal muscle cell differentiation);GO:0006355(regulation of transcription, DNA-templated);GO:0007049(cell cycle);GO:0016575(histone deacetylation);GO:0045665(negative regulation of neuron differentiati…	GO:0005654(nucleoplasm);GO:0005694(chromosome);GO:0005634(nucleus)	GO:0003677(DNA binding);GO:0046982(protein heterodimerization activity);GO:0005515(protein binding);GO:0004407(histone deacetylase activity);GO:0003700(transcription factor activity, sequence-specific DNA binding);GO:0042802(identical protein binding)	SWI/SNF-related matrix-associated actin-dependent regulator of chromatin subfamily E member 1-related
unknown_sample_HQ_transcript/20944	GO:0043248(proteasome assembly);GO:0006368(transcription elongation from RNA polymerase II promoter);GO:0006511(ubiquitin-dependent protein catabolic process);GO:0010950(positive regulation of endopeptidase activity);GO:0046331(lateral inhibition);GO:0043161(proteasome-mediated ubiquitin-dependent protein catabolic process)	GO:0005737(cytoplasm);GO:0005654(nucleoplasm);GO:0000502(proteasome complex);GO:0005886(plasma membrane);GO:0016020(membrane);GO:0005887(integral component of plasma membrane);GO:0005634(nucleus);GO:0008541(proteasome regulatory particle, lid subcomplex);GO:0005838(proteasome regulatory particle)	GO:0070628(proteasome binding);GO:0005515(protein binding);GO:0061133(endopeptidase activator activity);GO:0002020(protease binding);GO:0043130(ubiquitin binding)	proteasomal ubiquitin receptor ADRM1 isoform 1
unknown_sample_HQ_transcript/21787	GO:0006914(autophagy);GO:0015031(protein transport);GO:0036258(multivesicular body assembly);GO:0039702(viral budding via host ESCRT complex);GO:0006810(transport);GO:0007080(mitotic metaphase plate congression);GO:0000920(cell separation after cytokinesis);GO:1903541(regulation of exosomal secretion);GO:1904902(ESCRT III complex assembly);GO:0016197(endosomal transport);GO:0007034(vacuolar trans…	GO:0070062(extracellular exosome);GO:0031902(late endosome membrane);GO:0010008(endosome membrane);GO:0005768(endosome);GO:0000815(ESCRT III complex);GO:0005829(cytosol);GO:0016020(membrane);GO:0012505(endomembrane system)	GO:0047485(protein N-terminus binding);GO:0005515(protein binding);GO:0003674(molecular_function)	charged multivesicular body protein 6
unknown_sample_HQ_transcript/24359	GO:0006508(proteolysis);GO:0008150(biological_process);GO:0035522(monoubiquitinated histone H2A deubiquitination);GO:0045944(positive regulation of transcription from RNA polymerase II promoter);GO:0006351(transcription, DNA-templated);GO:0006355(regulation of transcription, DNA-templated);GO:0006338(chromatin remodeling);GO:0051797(regulation of hair follicle development);GO:0030334(regulation o…	GO:0005575(cellular_component);GO:0005634(nucleus)	GO:0008233(peptidase activity);GO:0016787(hydrolase activity);GO:0003674(molecular_function);GO:0003677(DNA binding);GO:0042393(histone binding);GO:0046872(metal ion binding);GO:0003713(transcription coactivator activity);GO:0032403(protein complex binding);GO:0008237(metallopeptidase activity);GO:0004843(thiol-dependent ubiquitin-specific protease activity)	PREDICTED: LOW QUALITY PROTEIN: MPN domain-containing protein
unknown_sample_HQ_transcript/26834	GO:0045785(positive regulation of cell adhesion);GO:2000249(regulation of actin cytoskeleton reorganization);GO:0030335(positive regulation of cell migration);GO:0051056(regulation of small GTPase mediated signal transduction);GO:0030032(lamellipodium assembly);GO:0007264(small GTPase mediated signal transduction);GO:0048041(focal adhesion assembly);GO:0006605(protein targeting);GO:0007266(Rho pr…	GO:0005769(early endosome);GO:0010008(endosome membrane);GO:0005886(plasma membrane);GO:0005829(cytosol);GO:0016020(membrane);GO:0005768(endosome);GO:0001411(hyphal tip);GO:0005737(cytoplasm);GO:0030027(lamellipodium);GO:0019897(extrinsic component of plasma membrane);GO:0042470(melanosome);GO:0005802(trans-Golgi network);GO:0000139(Golgi membrane);GO:0070062(extracellular exosome);GO:0042995(cel…	GO:0003924(GTPase activity);GO:0019901(protein kinase binding);GO:0000166(nucleotide binding);GO:0005525(GTP binding);GO:0004871(signal transducer activity);GO:0031996(thioesterase binding);GO:0019899(enzyme binding);GO:0051022(Rho GDP-dissociation inhibitor binding);GO:0042826(histone deacetylase binding);GO:0030742(GTP-dependent protein binding);GO:0017137(Rab GTPase binding);GO:0005515(protein…	rho-related GTP-binding protein RhoD isoform 1
unknown_sample_HQ_transcript/29585	GO:0016310(phosphorylation);GO:0001934(positive regulation of protein phosphorylation);GO:0007049(cell cycle);GO:0006261(DNA-dependent DNA replication)	GO:0048471(perinuclear region of cytoplasm);GO:0005634(nucleus)	GO:0016301(kinase activity);GO:0005515(protein binding);GO:0070182(DNA polymerase binding)	tumor suppressor deleted in oral cancer-related 1, partial
unknown_sample_HQ_transcript/8153	GO:0042110(T cell activation);GO:0002376(immune system process);GO:0007165(signal transduction);GO:0002250(adaptive immune response);GO:0006952(defense response);GO:0042104(positive regulation of activated T cell proliferation);GO:0042113(B cell activation);GO:0031295(T cell costimulation);GO:0006972(hyperosmotic response)	GO:0070062(extracellular exosome);GO:0005886(plasma membrane);GO:0016021(integral component of membrane);GO:0016020(membrane)	GO:0005102(receptor binding)	ICOS ligand isoform a precursor
unknown_sample_HQ_transcript/8314	GO:0031146(SCF-dependent proteasomal ubiquitin-dependent protein catabolic process);GO:0016567(protein ubiquitination);GO:0043161(proteasome-mediated ubiquitin-dependent protein catabolic process);GO:0007067(mitotic cell cycle);GO:0051298(centrosome duplication);GO:0007088(regulation of mitotic nuclear division);GO:0010824(regulation of centrosome duplication);GO:0042787(protein ubiquitination in…	GO:0005737(cytoplasm);GO:0019005(SCF ubiquitin ligase complex);GO:0080008(Cul4-RING E3 ubiquitin ligase complex)	GO:0019901(protein kinase binding);GO:0005515(protein binding);GO:0004842(ubiquitin-protein transferase activity)	F-box/WD repeat-containing protein 5
unknown_sample_HQ_transcript/11601	GO:0055114(oxidation-reduction process);GO:0008033(tRNA processing);GO:0002943(tRNA dihydrouridine synthesis)	GO:0005829(cytosol)	GO:0003824(catalytic activity);GO:0017150(tRNA dihydrouridine synthase activity);GO:0016491(oxidoreductase activity);GO:0050660(flavin adenine dinucleotide binding)	tRNA-dihydrouridine(16/17) synthase [NAD(P)(+)]-like
unknown_sample_HQ_transcript/13353	GO:0010941(regulation of cell death);GO:0051591(response to cAMP);GO:0030316(osteoclast differentiation);GO:0001829(trophectodermal cell differentiation);GO:0001570(vasculogenesis);GO:0042493(response to drug);GO:0009416(response to light stimulus);GO:0032496(response to lipopolysaccharide);GO:0045944(positive regulation of transcription from RNA polymerase II promoter);GO:0051726(regulation of c…	GO:0005667(transcription factor complex);GO:0005654(nucleoplasm);GO:0000790(nuclear chromatin);GO:0000785(chromatin);GO:0005634(nucleus);GO:0005719(nuclear euchromatin);GO:0017053(transcriptional repressor complex);GO:0005829(cytosol)	GO:0003677(DNA binding);GO:0008134(transcription factor binding);GO:0003700(transcription factor activity, sequence-specific DNA binding);GO:0003713(transcription coactivator activity);GO:0001077(transcriptional activator activity, RNA polymerase II core promoter proximal region sequence-specific binding);GO:0003690(double-stranded DNA binding);GO:0003714(transcription corepressor activity);GO:00…	jun B proto-oncogene
unknown_sample_HQ_transcript/15247	GO:0006412(translation);GO:0006468(protein phosphorylation);GO:0007165(signal transduction);GO:0035556(intracellular signal transduction);GO:0043491(protein kinase B signaling);GO:0045948(positive regulation of translational initiation);GO:0016310(phosphorylation);GO:0031929(TOR signaling);GO:0046324(regulation of glucose import);GO:0010243(response to organonitrogen compound);GO:0045931(positive…	GO:0005634(nucleus);GO:0005654(nucleoplasm);GO:0005737(cytoplasm);GO:0043005(neuron projection);GO:0005829(cytosol);GO:0016020(membrane);GO:0009986(cell surface);GO:0005739(mitochondrion);GO:0030054(cell junction);GO:0048471(perinuclear region of cytoplasm);GO:0005741(mitochondrial outer membrane);GO:0045202(synapse)	GO:0004672(protein kinase activity);GO:0004674(protein serine/threonine kinase activity);GO:0004711(ribosomal protein S6 kinase activity);GO:0005524(ATP binding);GO:0042277(peptide binding);GO:0016301(kinase activity);GO:0016740(transferase activity);GO:0000166(nucleotide binding);GO:0051721(protein phosphatase 2A binding);GO:0042802(identical protein binding);GO:0030165(PDZ domain binding);GO:00…	serine/threonine kinase 14 beta
unknown_sample_HQ_transcript/17118	GO:0032981(mitochondrial respiratory chain complex I assembly);GO:0055114(oxidation-reduction process);GO:0006120(mitochondrial electron transport, NADH to ubiquinone);GO:0009060(aerobic respiration)	GO:0005747(mitochondrial respiratory chain complex I);GO:0005743(mitochondrial inner membrane);GO:0005739(mitochondrion);GO:0070469(respiratory chain);GO:0016020(membrane)	GO:0010181(FMN binding);GO:0051536(iron-sulfur cluster binding);GO:0008137(NADH dehydrogenase (ubiquinone) activity);GO:0003954(NADH dehydrogenase activity);GO:0016491(oxidoreductase activity);GO:0051539(4 iron, 4 sulfur cluster binding);GO:0016651(oxidoreductase activity, acting on NAD(P)H);GO:0051287(NAD binding);GO:0046872(metal ion binding)	NADH dehydrogenase [ubiquinone] flavoprotein 1, mitochondrial isoform 1 precursor
unknown_sample_HQ_transcript/20443	GO:0000209(protein polyubiquitination);GO:0006986(response to unfolded protein);GO:0016567(protein ubiquitination);GO:0030433(ubiquitin-dependent ERAD pathway);GO:0030970(retrograde protein transport, ER to cytosol);GO:0008150(biological_process)	GO:0016021(integral component of membrane);GO:0016020(membrane);GO:0005789(endoplasmic reticulum membrane);GO:0005783(endoplasmic reticulum);GO:0005575(cellular_component)	GO:1904264(ubiquitin protein ligase activity involved in ERAD pathway);GO:0016874(ligase activity);GO:0046872(metal ion binding);GO:0003674(molecular_function)	E3 ubiquitin-protein ligase TM129 isoform a
unknown_sample_HQ_transcript/20680	GO:0001938(positive regulation of endothelial cell proliferation);GO:0008150(biological_process);GO:0030511(positive regulation of transforming growth factor beta receptor signaling pathway);GO:0045766(positive regulation of angiogenesis);GO:0050873(brown fat cell differentiation);GO:0007155(cell adhesion);GO:0007165(signal transduction);GO:0044267(cellular protein metabolic process);GO:0030335(p…	GO:0005576(extracellular region);GO:0005615(extracellular space);GO:0016020(membrane);GO:0070062(extracellular exosome);GO:0005654(nucleoplasm);GO:0042567(insulin-like growth factor ternary complex);GO:0005737(cytoplasm);GO:0005622(intracellular);GO:0016021(integral component of membrane)	GO:0003674(molecular_function);GO:0005160(transforming growth factor beta receptor binding);GO:0005520(insulin-like growth factor binding);GO:0043236(laminin binding);GO:0001968(fibronectin binding);GO:0004860(protein kinase inhibitor activity);GO:0005518(collagen binding)	Leucine-rich alpha-2-glycoprotein 1
unknown_sample_HQ_transcript/22168	GO:0046598(positive regulation of viral entry into host cell);GO:0018401(peptidyl-proline hydroxylation to 4-hydroxy-L-proline);GO:1902175(regulation of oxidative stress-induced intrinsic apoptotic signaling pathway);GO:0000302(response to reactive oxygen species);GO:0034976(response to endoplasmic reticulum stress);GO:0045454(cell redox homeostasis);GO:0071456(cellular response to hypoxia);GO:00…	GO:0009897(external side of plasma membrane);GO:0005886(plasma membrane);GO:0005788(endoplasmic reticulum lumen);GO:0016222(procollagen-proline 4-dioxygenase complex);GO:0005793(endoplasmic reticulum-Golgi intermediate compartment);GO:0016020(membrane);GO:0005576(extracellular region);GO:0005783(endoplasmic reticulum);GO:0070062(extracellular exosome);GO:0042470(melanosome);GO:0034663(endoplasmic…	GO:0004656(procollagen-proline 4-dioxygenase activity);GO:0003756(protein disulfide isomerase activity);GO:0046982(protein heterodimerization activity);GO:0016853(isomerase activity);GO:0019899(enzyme binding);GO:0044822(RNA binding);GO:0005178(integrin binding);GO:0005515(protein binding);GO:0051213(dioxygenase activity);GO:0031545(peptidyl-proline 4-dioxygenase activity);GO:0005496(steroid bind…	protein disulfide-isomerase precursor
unknown_sample_HQ_transcript/22923	GO:0001819(positive regulation of cytokine production);GO:0001961(positive regulation of cytokine-mediated signaling pathway);GO:0006644(phospholipid metabolic process);GO:0006654(phosphatidic acid biosynthetic process);GO:0008544(epidermis development);GO:0016024(CDP-diacylglycerol biosynthetic process);GO:0019432(triglyceride biosynthetic process);GO:0042493(response to drug);GO:0008152(metabol…	GO:0005783(endoplasmic reticulum);GO:0005789(endoplasmic reticulum membrane);GO:0016021(integral component of membrane);GO:0016020(membrane);GO:0000502(proteasome complex)	GO:0003841(1-acylglycerol-3-phosphate O-acyltransferase activity);GO:0016740(transferase activity);GO:0016746(transferase activity, transferring acyl groups);GO:0005515(protein binding)	1-acylglycerol-3-phosphate O-acyltransferase 2 (lysophosphatidic acid acyltransferase, beta)
unknown_sample_HQ_transcript/23388	GO:0007166(cell surface receptor signaling pathway);GO:0006461(protein complex assembly);GO:0008150(biological_process);GO:1901741(positive regulation of myoblast fusion);GO:0007165(signal transduction)	GO:0005886(plasma membrane);GO:0016020(membrane);GO:0031982(vesicle);GO:0016021(integral component of membrane);GO:0005887(integral component of plasma membrane);GO:0005925(focal adhesion);GO:0097197(tetraspanin-enriched microdomain);GO:0070062(extracellular exosome);GO:0030054(cell junction);GO:0005911(cell-cell junction);GO:0001772(immunological synapse);GO:0009986(cell surface)	GO:0003823(antigen binding);GO:0005178(integrin binding);GO:0005515(protein binding);GO:0003674(molecular_function)	tetraspanin-4 isoform a
unknown_sample_HQ_transcript/23983	GO:0070555(response to interleukin-1);GO:0032091(negative regulation of protein binding);GO:0016055(Wnt signaling pathway);GO:0000122(negative regulation of transcription from RNA polymerase II promoter);GO:0009887(animal organ morphogenesis);GO:0045892(negative regulation of transcription, DNA-templated);GO:0007275(multicellular organism development);GO:0060761(negative regulation of response to…	GO:0005634(nucleus);GO:0005654(nucleoplasm);GO:0097458(neuron part);GO:0005615(extracellular space);GO:0005925(focal adhesion);GO:0005737(cytoplasm);GO:0005730(nucleolus);GO:0005829(cytosol)	GO:0003714(transcription corepressor activity);GO:0005515(protein binding);GO:0003705(transcription factor activity, RNA polymerase II distal enhancer sequence-specific binding);GO:0003682(chromatin binding);GO:0070491(repressing transcription factor binding);GO:0003674(molecular_function);GO:0042802(identical protein binding);GO:0001106(RNA polymerase II transcription corepressor activity);GO:00…	amino-terminal enhancer of split isoform a
unknown_sample_HQ_transcript/25807	GO:0018345(protein palmitoylation)	GO:0016020(membrane);GO:0005783(endoplasmic reticulum);GO:0016021(integral component of membrane);GO:0005794(Golgi apparatus)	GO:0016740(transferase activity);GO:0016746(transferase activity, transferring acyl groups);GO:0008270(zinc ion binding);GO:0046872(metal ion binding);GO:0019706(protein-cysteine S-palmitoyltransferase activity);GO:0016409(palmitoyltransferase activity)	probable palmitoyltransferase ZDHHC12 isoform 1
unknown_sample_HQ_transcript/27247	GO:0008152(metabolic process);GO:0005975(carbohydrate metabolic process);GO:0006650(glycerophospholipid metabolic process);GO:0045721(negative regulation of gluconeogenesis);GO:0006114(glycerol biosynthetic process);GO:0035335(peptidyl-tyrosine dephosphorylation);GO:0016311(dephosphorylation)	GO:0005829(cytosol);GO:0009507(chloroplast)	GO:0098519(nucleotide phosphatase activity, acting on free nucleotides);GO:0000287(magnesium ion binding);GO:0004725(protein tyrosine phosphatase activity);GO:0016791(phosphatase activity);GO:0043136(glycerol-3-phosphatase activity);GO:0016787(hydrolase activity);GO:0004721(phosphoprotein phosphatase activity);GO:0000121(glycerol-1-phosphatase activity);GO:0046872(metal ion binding);GO:0008967(ph…	glycerol-3-phosphate phosphatase
unknown_sample_HQ_transcript/27394	GO:0008150(biological_process)	GO:0005730(nucleolus);GO:0005886(plasma membrane);GO:0005634(nucleus);GO:0005575(cellular_component)	GO:0003674(molecular_function)	surfeit locus protein 2 isoform 1
unknown_sample_HQ_transcript/28049	GO:0043137(DNA replication, removal of RNA primer);GO:0016070(RNA metabolic process);GO:0006298(mismatch repair)	GO:0032299(ribonuclease H2 complex)	GO:0003723(RNA binding);GO:0004518(nuclease activity);GO:0003676(nucleic acid binding);GO:0016787(hydrolase activity);GO:0004519(endonuclease activity);GO:0004523(RNA-DNA hybrid ribonuclease activity);GO:0046872(metal ion binding)	PREDICTED: LOW QUALITY PROTEIN: ribonuclease H2 subunit A
unknown_sample_HQ_transcript/28913	GO:0006351(transcription, DNA-templated);GO:0006355(regulation of transcription, DNA-templated);GO:0008150(biological_process)	GO:0005737(cytoplasm);GO:0005634(nucleus);GO:0005575(cellular_component)	GO:0005515(protein binding);GO:0003674(molecular_function)	COMM domain-containing protein 4 isoform 1
unknown_sample_HQ_transcript/29762	GO:0016579(protein deubiquitination);GO:0006508(proteolysis)	GO:0005737(cytoplasm);GO:0005829(cytosol);GO:0005886(plasma membrane);GO:0016020(membrane);GO:0016021(integral component of membrane);GO:0005575(cellular_component)	GO:0008233(peptidase activity);GO:0036459(thiol-dependent ubiquitinyl hydrolase activity);GO:0008242(omega peptidase activity);GO:0016787(hydrolase activity);GO:0004843(thiol-dependent ubiquitin-specific protease activity);GO:0005515(protein binding)	josephin-2 isoform 1
unknown_sample_HQ_transcript/30425	GO:0002244(hematopoietic progenitor cell differentiation);GO:0034976(response to endoplasmic reticulum stress);GO:0032355(response to estradiol);GO:0006414(translational elongation);GO:0003009(skeletal muscle contraction);GO:0042542(response to hydrogen peroxide);GO:0051593(response to folic acid);GO:0002931(response to ischemia);GO:0006412(translation);GO:0045727(positive regulation of translati…	GO:0005737(cytoplasm);GO:0070062(extracellular exosome);GO:0005886(plasma membrane);GO:0030529(intracellular ribonucleoprotein complex);GO:0005844(polysome);GO:0045121(membrane raft);GO:0005829(cytosol);GO:0016020(membrane);GO:0005634(nucleus);GO:0042788(polysomal ribosome);GO:0005913(cell-cell adherens junction);GO:0016235(aggresome);GO:0031012(extracellular matrix);GO:0005875(microtubule associ…	GO:0051015(actin filament binding);GO:0003924(GTPase activity);GO:0019901(protein kinase binding);GO:0044822(RNA binding);GO:0003723(RNA binding);GO:0043022(ribosome binding);GO:0000166(nucleotide binding);GO:0008097(5S rRNA binding);GO:0003746(translation elongation factor activity);GO:0005525(GTP binding);GO:0002039(p53 binding);GO:0098641(cadherin binding involved in cell-cell adhesion);GO:000…	elongation factor 2
unknown_sample_HQ_transcript/4867	GO:0046598(positive regulation of viral entry into host cell);GO:0018401(peptidyl-proline hydroxylation to 4-hydroxy-L-proline);GO:1902175(regulation of oxidative stress-induced intrinsic apoptotic signaling pathway);GO:0000302(response to reactive oxygen species);GO:0034976(response to endoplasmic reticulum stress);GO:0045454(cell redox homeostasis);GO:0071456(cellular response to hypoxia);GO:00…	GO:0009897(external side of plasma membrane);GO:0005886(plasma membrane);GO:0005788(endoplasmic reticulum lumen);GO:0016222(procollagen-proline 4-dioxygenase complex);GO:0005793(endoplasmic reticulum-Golgi intermediate compartment);GO:0016020(membrane);GO:0005576(extracellular region);GO:0005783(endoplasmic reticulum);GO:0070062(extracellular exosome);GO:0042470(melanosome);GO:0034663(endoplasmic…	GO:0004656(procollagen-proline 4-dioxygenase activity);GO:0003756(protein disulfide isomerase activity);GO:0046982(protein heterodimerization activity);GO:0016853(isomerase activity);GO:0019899(enzyme binding);GO:0044822(RNA binding);GO:0005178(integrin binding);GO:0005515(protein binding);GO:0051213(dioxygenase activity);GO:0031545(peptidyl-proline 4-dioxygenase activity);GO:0005496(steroid bind…	protein disulfide-isomerase precursor
unknown_sample_HQ_transcript/29252	GO:0032434(regulation of proteasomal ubiquitin-dependent protein catabolic process)	-	GO:0005515(protein binding)	DET1- and DDB1-associated protein 1
unknown_sample_HQ_transcript/16734	-	GO:0005730(nucleolus);GO:0005694(chromosome)	GO:0044822(RNA binding);GO:0005515(protein binding)	coiled-coil domain-containing protein 137
unknown_sample_HQ_transcript/24357	-	-	-	PREDICTED: LOW QUALITY PROTEIN: solute carrier family 12 member 7
unknown_sample_HQ_transcript/30757	-	-	-	-

## Sheet: Cluster 3_Gc-2
Gene ID	Gene Ontology			NR defination
	Biological process	Cellular component	Molecular function
unknown_sample_HQ_transcript/27511	GO:0045905(positive regulation of translational termination);GO:0006452(translational frameshifting);GO:0045901(positive regulation of translational elongation);GO:0006412(translation);GO:0006413(translational initiation);GO:0006414(translational elongation);GO:0048102(autophagic cell death);GO:0035071(salivary gland cell autophagic cell death);GO:0035220(wing disc development);GO:0032504(multice…	GO:0005737(cytoplasm);GO:0005829(cytosol);GO:0016020(membrane);GO:0005789(endoplasmic reticulum membrane);GO:0005783(endoplasmic reticulum);GO:0005643(nuclear pore);GO:0043231(intracellular membrane-bounded organelle);GO:0005634(nucleus);GO:0005575(cellular_component)	GO:0003723(RNA binding);GO:0043022(ribosome binding);GO:0003746(translation elongation factor activity);GO:0003743(translation initiation factor activity);GO:0005515(protein binding);GO:0003674(molecular_function)	hypothetical protein PRUPE_ppa012654mg
unknown_sample_HQ_transcript/30152	GO:0000027(ribosomal large subunit assembly);GO:0006412(translation);GO:1902626(assembly of large subunit precursor of preribosome);GO:0006614(SRP-dependent cotranslational protein targeting to membrane);GO:0000184(nuclear-transcribed mRNA catabolic process, nonsense-mediated decay);GO:0006413(translational initiation);GO:0019083(viral transcription);GO:0006364(rRNA processing);GO:0021554(optic n…	GO:0005840(ribosome);GO:0022625(cytosolic large ribosomal subunit);GO:0005737(cytoplasm);GO:0005829(cytosol);GO:0016020(membrane);GO:0070062(extracellular exosome);GO:0030529(intracellular ribonucleoprotein complex);GO:0022626(cytosolic ribosome);GO:0005913(cell-cell adherens junction)	GO:0003735(structural constituent of ribosome);GO:0044822(RNA binding);GO:0003723(RNA binding);GO:0005515(protein binding);GO:0098641(cadherin binding involved in cell-cell adhesion);GO:0003674(molecular_function)	60S ribosomal protein L24, putative
unknown_sample_HQ_transcript/19449	GO:0008152(metabolic process);GO:0032259(methylation);GO:0006656(phosphatidylcholine biosynthetic process)	-	GO:0016740(transferase activity);GO:0008168(methyltransferase activity);GO:0000234(phosphoethanolamine N-methyltransferase activity)	phosphoethanolamine N-methyltransferase
unknown_sample_HQ_transcript/10465	-	-	-	-
unknown_sample_HQ_transcript/11434	-	-	-	-
unknown_sample_HQ_transcript/19264	-	-	-	-
unknown_sample_HQ_transcript/21266	-	-	-	-
unknown_sample_HQ_transcript/21894	-	-	-	-
unknown_sample_HQ_transcript/28974	-	-	-	-
unknown_sample_HQ_transcript/4091	-	-	-	-
unknown_sample_HQ_transcript/5513	-	-	-	-
unknown_sample_HQ_transcript/6190	-	-	-	-
